# Supplementary material for: The Peripheral Binding of 14-3-3γ to Membranes Involves Isoform-Specific Histidine Residues
Source: PLoS One. 2012 Nov 26;7(11):e49671. doi: 10.1371/journal.pone.0049671 (PMC3506662; doi:10.1371/journal.pone.0049671)
Supplement: PDB File S1 — Dimeric structure obtained at the end of the MD simulation (100 ns) of holo-14-3-3γ. See main text for details. (PDB) [file pone.0049671.s008.pdb]

REMARK                                                              
ATOM      1  N   VAL     1      50.512  84.480  48.843  1.00  0.00           N  
ATOM      2  H1  VAL     1      50.714  84.307  49.818  1.00  0.00           H  
ATOM      3  H2  VAL     1      50.086  85.395  48.788  1.00  0.00           H  
ATOM      4  H3  VAL     1      51.438  84.457  48.439  1.00  0.00           H  
ATOM      5  CA  VAL     1      49.554  83.396  48.469  1.00  0.00           C  
ATOM      6  HA  VAL     1      49.487  83.481  47.384  1.00  0.00           H  
ATOM      7  CB  VAL     1      50.270  82.018  48.748  1.00  0.00           C  
ATOM      8  HB  VAL     1      50.282  81.943  49.836  1.00  0.00           H  
ATOM      9  CG1 VAL     1      49.394  80.988  48.076  1.00  0.00           C  
ATOM     10 HG11 VAL     1      49.880  80.035  48.287  1.00  0.00           H  
ATOM     11 HG12 VAL     1      48.376  81.130  48.441  1.00  0.00           H  
ATOM     12 HG13 VAL     1      49.414  81.169  47.002  1.00  0.00           H  
ATOM     13  CG2 VAL     1      51.723  82.005  48.253  1.00  0.00           C  
ATOM     14 HG21 VAL     1      51.852  82.236  47.195  1.00  0.00           H  
ATOM     15 HG22 VAL     1      52.284  82.678  48.901  1.00  0.00           H  
ATOM     16 HG23 VAL     1      52.160  81.009  48.321  1.00  0.00           H  
ATOM     17  C   VAL     1      48.206  83.549  49.217  1.00  0.00           C  
ATOM     18  O   VAL     1      48.223  83.787  50.447  1.00  0.00           O  
ATOM     19  N   ASP     2      47.008  83.485  48.494  1.00  0.00           N  
ATOM     20  H   ASP     2      46.933  83.277  47.508  1.00  0.00           H  
ATOM     21  CA  ASP     2      45.774  83.666  49.234  1.00  0.00           C  
ATOM     22  HA  ASP     2      45.892  84.643  49.704  1.00  0.00           H  
ATOM     23  CB  ASP     2      44.691  83.774  48.223  1.00  0.00           C  
ATOM     24  HB2 ASP     2      45.021  84.362  47.366  1.00  0.00           H  
ATOM     25  HB3 ASP     2      44.417  82.818  47.777  1.00  0.00           H  
ATOM     26  CG  ASP     2      43.503  84.521  48.857  1.00  0.00           C  
ATOM     27  OD1 ASP     2      42.479  83.848  49.051  1.00  0.00           O  
ATOM     28  OD2 ASP     2      43.564  85.687  49.177  1.00  0.00           O  
ATOM     29  C   ASP     2      45.317  82.607  50.276  1.00  0.00           C  
ATOM     30  O   ASP     2      45.606  81.419  50.087  1.00  0.00           O  
ATOM     31  N   ARG     3      44.518  83.057  51.285  1.00  0.00           N  
ATOM     32  H   ARG     3      44.269  84.035  51.341  1.00  0.00           H  
ATOM     33  CA  ARG     3      43.906  82.117  52.270  1.00  0.00           C  
ATOM     34  HA  ARG     3      44.723  81.606  52.781  1.00  0.00           H  
ATOM     35  CB  ARG     3      43.004  82.885  53.287  1.00  0.00           C  
ATOM     36  HB2 ARG     3      43.621  83.707  53.651  1.00  0.00           H  
ATOM     37  HB3 ARG     3      42.081  83.209  52.806  1.00  0.00           H  
ATOM     38  CG  ARG     3      42.594  81.937  54.416  1.00  0.00           C  
ATOM     39  HG2 ARG     3      42.040  81.125  53.945  1.00  0.00           H  
ATOM     40  HG3 ARG     3      43.515  81.715  54.955  1.00  0.00           H  
ATOM     41  CD  ARG     3      41.698  82.701  55.408  1.00  0.00           C  
ATOM     42  HD2 ARG     3      42.379  83.286  56.026  1.00  0.00           H  
ATOM     43  HD3 ARG     3      41.072  83.441  54.909  1.00  0.00           H  
ATOM     44  NE  ARG     3      41.061  81.782  56.368  1.00  0.00           N  
ATOM     45  HE  ARG     3      41.105  80.778  56.269  1.00  0.00           H  
ATOM     46  CZ  ARG     3      40.603  82.064  57.563  1.00  0.00           C  
ATOM     47  NH1 ARG     3      40.728  83.219  58.164  1.00  0.00           N  
ATOM     48 HH11 ARG     3      41.130  84.018  57.694  1.00  0.00           H  
ATOM     49 HH12 ARG     3      40.349  83.336  59.092  1.00  0.00           H  
ATOM     50  NH2 ARG     3      39.976  81.132  58.198  1.00  0.00           N  
ATOM     51 HH21 ARG     3      39.862  80.233  57.752  1.00  0.00           H  
ATOM     52 HH22 ARG     3      39.828  81.237  59.191  1.00  0.00           H  
ATOM     53  C   ARG     3      43.083  81.083  51.537  1.00  0.00           C  
ATOM     54  O   ARG     3      43.143  79.909  51.906  1.00  0.00           O  
ATOM     55  N   GLU     4      42.313  81.342  50.438  1.00  0.00           N  
ATOM     56  H   GLU     4      42.237  82.312  50.167  1.00  0.00           H  
ATOM     57  CA  GLU     4      41.586  80.258  49.626  1.00  0.00           C  
ATOM     58  HA  GLU     4      40.999  79.623  50.289  1.00  0.00           H  
ATOM     59  CB  GLU     4      40.630  80.921  48.615  1.00  0.00           C  
ATOM     60  HB2 GLU     4      41.163  81.657  48.015  1.00  0.00           H  
ATOM     61  HB3 GLU     4      40.258  80.139  47.953  1.00  0.00           H  
ATOM     62  CG  GLU     4      39.475  81.655  49.255  1.00  0.00           C  
ATOM     63  HG2 GLU     4      39.081  80.871  49.901  1.00  0.00           H  
ATOM     64  HG3 GLU     4      39.893  82.561  49.694  1.00  0.00           H  
ATOM     65  CD  GLU     4      38.406  82.105  48.273  1.00  0.00           C  
ATOM     66  OE1 GLU     4      37.871  81.268  47.544  1.00  0.00           O  
ATOM     67  OE2 GLU     4      38.129  83.322  48.123  1.00  0.00           O  
ATOM     68  C   GLU     4      42.559  79.322  49.027  1.00  0.00           C  
ATOM     69  O   GLU     4      42.287  78.150  49.050  1.00  0.00           O  
ATOM     70  N   GLN     5      43.656  79.810  48.422  1.00  0.00           N  
ATOM     71  H   GLN     5      43.823  80.804  48.483  1.00  0.00           H  
ATOM     72  CA  GLN     5      44.748  78.958  47.919  1.00  0.00           C  
ATOM     73  HA  GLN     5      44.182  78.288  47.273  1.00  0.00           H  
ATOM     74  CB  GLN     5      45.787  79.793  47.115  1.00  0.00           C  
ATOM     75  HB2 GLN     5      45.259  80.540  46.523  1.00  0.00           H  
ATOM     76  HB3 GLN     5      46.602  80.183  47.726  1.00  0.00           H  
ATOM     77  CG  GLN     5      46.347  78.868  46.065  1.00  0.00           C  
ATOM     78  HG2 GLN     5      46.976  78.118  46.545  1.00  0.00           H  
ATOM     79  HG3 GLN     5      45.468  78.382  45.642  1.00  0.00           H  
ATOM     80  CD  GLN     5      47.022  79.642  44.889  1.00  0.00           C  
ATOM     81  OE1 GLN     5      48.213  79.807  44.761  1.00  0.00           O  
ATOM     82  NE2 GLN     5      46.225  80.079  43.897  1.00  0.00           N  
ATOM     83 HE21 GLN     5      46.588  80.576  43.096  1.00  0.00           H  
ATOM     84 HE22 GLN     5      45.272  79.743  43.872  1.00  0.00           H  
ATOM     85  C   GLN     5      45.474  78.108  48.913  1.00  0.00           C  
ATOM     86  O   GLN     5      45.661  76.937  48.661  1.00  0.00           O  
ATOM     87  N   LEU     6      45.910  78.679  50.095  1.00  0.00           N  
ATOM     88  H   LEU     6      45.800  79.682  50.143  1.00  0.00           H  
ATOM     89  CA  LEU     6      46.522  77.922  51.122  1.00  0.00           C  
ATOM     90  HA  LEU     6      47.364  77.447  50.617  1.00  0.00           H  
ATOM     91  CB  LEU     6      47.016  78.841  52.297  1.00  0.00           C  
ATOM     92  HB2 LEU     6      46.227  79.458  52.727  1.00  0.00           H  
ATOM     93  HB3 LEU     6      47.311  78.157  53.092  1.00  0.00           H  
ATOM     94  CG  LEU     6      48.246  79.705  51.866  1.00  0.00           C  
ATOM     95  HG  LEU     6      48.075  80.058  50.849  1.00  0.00           H  
ATOM     96  CD1 LEU     6      48.524  80.840  52.774  1.00  0.00           C  
ATOM     97 HD11 LEU     6      47.652  81.477  52.633  1.00  0.00           H  
ATOM     98 HD12 LEU     6      48.475  80.464  53.796  1.00  0.00           H  
ATOM     99 HD13 LEU     6      49.494  81.305  52.596  1.00  0.00           H  
ATOM    100  CD2 LEU     6      49.558  78.888  51.888  1.00  0.00           C  
ATOM    101 HD21 LEU     6      49.373  77.839  51.656  1.00  0.00           H  
ATOM    102 HD22 LEU     6      50.292  79.411  51.275  1.00  0.00           H  
ATOM    103 HD23 LEU     6      50.049  78.935  52.861  1.00  0.00           H  
ATOM    104  C   LEU     6      45.677  76.758  51.640  1.00  0.00           C  
ATOM    105  O   LEU     6      46.170  75.597  51.755  1.00  0.00           O  
ATOM    106  N   VAL     7      44.325  76.872  51.697  1.00  0.00           N  
ATOM    107  H   VAL     7      43.971  77.806  51.547  1.00  0.00           H  
ATOM    108  CA  VAL     7      43.341  75.842  51.975  1.00  0.00           C  
ATOM    109  HA  VAL     7      43.623  75.275  52.862  1.00  0.00           H  
ATOM    110  CB  VAL     7      41.988  76.487  52.265  1.00  0.00           C  
ATOM    111  HB  VAL     7      41.737  77.170  51.453  1.00  0.00           H  
ATOM    112  CG1 VAL     7      40.908  75.345  52.358  1.00  0.00           C  
ATOM    113 HG11 VAL     7      41.106  74.603  53.131  1.00  0.00           H  
ATOM    114 HG12 VAL     7      40.002  75.842  52.705  1.00  0.00           H  
ATOM    115 HG13 VAL     7      40.656  74.708  51.510  1.00  0.00           H  
ATOM    116  CG2 VAL     7      41.819  77.240  53.614  1.00  0.00           C  
ATOM    117 HG21 VAL     7      42.528  78.067  53.625  1.00  0.00           H  
ATOM    118 HG22 VAL     7      40.865  77.766  53.640  1.00  0.00           H  
ATOM    119 HG23 VAL     7      42.066  76.488  54.364  1.00  0.00           H  
ATOM    120  C   VAL     7      43.316  74.803  50.924  1.00  0.00           C  
ATOM    121  O   VAL     7      43.269  73.607  51.288  1.00  0.00           O  
ATOM    122  N   GLN     8      43.428  75.242  49.626  1.00  0.00           N  
ATOM    123  H   GLN     8      43.509  76.212  49.356  1.00  0.00           H  
ATOM    124  CA  GLN     8      43.534  74.347  48.504  1.00  0.00           C  
ATOM    125  HA  GLN     8      42.756  73.606  48.687  1.00  0.00           H  
ATOM    126  CB  GLN     8      43.194  75.074  47.162  1.00  0.00           C  
ATOM    127  HB2 GLN     8      42.295  75.666  47.334  1.00  0.00           H  
ATOM    128  HB3 GLN     8      43.914  75.849  46.902  1.00  0.00           H  
ATOM    129  CG  GLN     8      42.918  74.051  46.082  1.00  0.00           C  
ATOM    130  HG2 GLN     8      43.835  73.466  46.008  1.00  0.00           H  
ATOM    131  HG3 GLN     8      42.188  73.333  46.453  1.00  0.00           H  
ATOM    132  CD  GLN     8      42.531  74.657  44.734  1.00  0.00           C  
ATOM    133  OE1 GLN     8      42.600  75.868  44.489  1.00  0.00           O  
ATOM    134  NE2 GLN     8      42.241  73.883  43.742  1.00  0.00           N  
ATOM    135 HE21 GLN     8      42.170  74.303  42.826  1.00  0.00           H  
ATOM    136 HE22 GLN     8      42.384  72.908  43.965  1.00  0.00           H  
ATOM    137  C   GLN     8      44.811  73.471  48.344  1.00  0.00           C  
ATOM    138  O   GLN     8      44.669  72.248  48.285  1.00  0.00           O  
ATOM    139  N   LYS     9      46.013  74.066  48.660  1.00  0.00           N  
ATOM    140  H   LYS     9      46.059  75.006  49.028  1.00  0.00           H  
ATOM    141  CA  LYS     9      47.229  73.329  49.009  1.00  0.00           C  
ATOM    142  HA  LYS     9      47.428  72.706  48.138  1.00  0.00           H  
ATOM    143  CB  LYS     9      48.328  74.401  49.412  1.00  0.00           C  
ATOM    144  HB2 LYS     9      48.152  75.349  48.904  1.00  0.00           H  
ATOM    145  HB3 LYS     9      48.307  74.641  50.476  1.00  0.00           H  
ATOM    146  CG  LYS     9      49.784  74.105  48.972  1.00  0.00           C  
ATOM    147  HG2 LYS     9      50.238  73.289  49.534  1.00  0.00           H  
ATOM    148  HG3 LYS     9      49.777  73.874  47.907  1.00  0.00           H  
ATOM    149  CD  LYS     9      50.617  75.320  49.283  1.00  0.00           C  
ATOM    150  HD2 LYS     9      50.217  76.211  48.800  1.00  0.00           H  
ATOM    151  HD3 LYS     9      50.587  75.439  50.366  1.00  0.00           H  
ATOM    152  CE  LYS     9      52.087  75.131  49.002  1.00  0.00           C  
ATOM    153  HE2 LYS     9      52.493  74.446  49.746  1.00  0.00           H  
ATOM    154  HE3 LYS     9      52.206  74.645  48.034  1.00  0.00           H  
ATOM    155  NZ  LYS     9      52.780  76.441  48.975  1.00  0.00           N  
ATOM    156  HZ1 LYS     9      53.740  76.307  48.693  1.00  0.00           H  
ATOM    157  HZ2 LYS     9      52.403  77.011  48.231  1.00  0.00           H  
ATOM    158  HZ3 LYS     9      52.832  76.883  49.882  1.00  0.00           H  
ATOM    159  C   LYS     9      47.061  72.356  50.169  1.00  0.00           C  
ATOM    160  O   LYS     9      47.726  71.282  50.186  1.00  0.00           O  
ATOM    161  N   ALA    10      46.237  72.738  51.177  1.00  0.00           N  
ATOM    162  H   ALA    10      45.782  73.637  51.101  1.00  0.00           H  
ATOM    163  CA  ALA    10      45.989  71.837  52.348  1.00  0.00           C  
ATOM    164  HA  ALA    10      46.951  71.418  52.642  1.00  0.00           H  
ATOM    165  CB  ALA    10      45.524  72.548  53.618  1.00  0.00           C  
ATOM    166  HB1 ALA    10      45.212  71.774  54.318  1.00  0.00           H  
ATOM    167  HB2 ALA    10      46.320  73.164  54.036  1.00  0.00           H  
ATOM    168  HB3 ALA    10      44.637  73.118  53.340  1.00  0.00           H  
ATOM    169  C   ALA    10      45.249  70.581  51.890  1.00  0.00           C  
ATOM    170  O   ALA    10      45.523  69.494  52.421  1.00  0.00           O  
ATOM    171  N   ARG    11      44.301  70.622  50.926  1.00  0.00           N  
ATOM    172  H   ARG    11      43.951  71.555  50.757  1.00  0.00           H  
ATOM    173  CA  ARG    11      43.460  69.536  50.433  1.00  0.00           C  
ATOM    174  HA  ARG    11      43.160  68.956  51.305  1.00  0.00           H  
ATOM    175  CB  ARG    11      42.163  69.986  49.746  1.00  0.00           C  
ATOM    176  HB2 ARG    11      42.452  70.737  49.011  1.00  0.00           H  
ATOM    177  HB3 ARG    11      41.640  69.149  49.284  1.00  0.00           H  
ATOM    178  CG  ARG    11      41.245  70.832  50.731  1.00  0.00           C  
ATOM    179  HG2 ARG    11      41.048  70.279  51.650  1.00  0.00           H  
ATOM    180  HG3 ARG    11      41.834  71.690  51.056  1.00  0.00           H  
ATOM    181  CD  ARG    11      39.980  71.296  50.014  1.00  0.00           C  
ATOM    182  HD2 ARG    11      40.318  71.956  49.216  1.00  0.00           H  
ATOM    183  HD3 ARG    11      39.430  70.492  49.525  1.00  0.00           H  
ATOM    184  NE  ARG    11      39.044  71.945  51.030  1.00  0.00           N  
ATOM    185  HE  ARG    11      38.836  71.499  51.913  1.00  0.00           H  
ATOM    186  CZ  ARG    11      38.236  72.962  50.730  1.00  0.00           C  
ATOM    187  NH1 ARG    11      38.375  73.700  49.654  1.00  0.00           N  
ATOM    188 HH11 ARG    11      38.903  73.380  48.854  1.00  0.00           H  
ATOM    189 HH12 ARG    11      37.918  74.600  49.615  1.00  0.00           H  
ATOM    190  NH2 ARG    11      37.369  73.349  51.620  1.00  0.00           N  
ATOM    191 HH21 ARG    11      37.418  72.833  52.487  1.00  0.00           H  
ATOM    192 HH22 ARG    11      36.806  74.186  51.564  1.00  0.00           H  
ATOM    193  C   ARG    11      44.150  68.573  49.583  1.00  0.00           C  
ATOM    194  O   ARG    11      44.072  67.392  49.873  1.00  0.00           O  
ATOM    195  N   LEU    12      44.891  69.120  48.640  1.00  0.00           N  
ATOM    196  H   LEU    12      44.952  70.127  48.686  1.00  0.00           H  
ATOM    197  CA  LEU    12      45.799  68.338  47.743  1.00  0.00           C  
ATOM    198  HA  LEU    12      45.209  67.617  47.177  1.00  0.00           H  
ATOM    199  CB  LEU    12      46.361  69.346  46.667  1.00  0.00           C  
ATOM    200  HB2 LEU    12      46.690  70.226  47.219  1.00  0.00           H  
ATOM    201  HB3 LEU    12      47.170  68.873  46.111  1.00  0.00           H  
ATOM    202  CG  LEU    12      45.312  69.831  45.676  1.00  0.00           C  
ATOM    203  HG  LEU    12      44.467  70.234  46.234  1.00  0.00           H  
ATOM    204  CD1 LEU    12      45.984  71.087  45.014  1.00  0.00           C  
ATOM    205 HD11 LEU    12      46.960  70.910  44.561  1.00  0.00           H  
ATOM    206 HD12 LEU    12      45.364  71.518  44.229  1.00  0.00           H  
ATOM    207 HD13 LEU    12      45.985  71.862  45.781  1.00  0.00           H  
ATOM    208  CD2 LEU    12      44.870  68.883  44.543  1.00  0.00           C  
ATOM    209 HD21 LEU    12      44.030  69.449  44.140  1.00  0.00           H  
ATOM    210 HD22 LEU    12      45.650  68.818  43.784  1.00  0.00           H  
ATOM    211 HD23 LEU    12      44.648  67.867  44.871  1.00  0.00           H  
ATOM    212  C   LEU    12      46.841  67.573  48.515  1.00  0.00           C  
ATOM    213  O   LEU    12      46.895  66.343  48.422  1.00  0.00           O  
ATOM    214  N   ALA    13      47.615  68.251  49.377  1.00  0.00           N  
ATOM    215  H   ALA    13      47.491  69.254  49.374  1.00  0.00           H  
ATOM    216  CA  ALA    13      48.773  67.678  50.053  1.00  0.00           C  
ATOM    217  HA  ALA    13      49.506  67.420  49.289  1.00  0.00           H  
ATOM    218  CB  ALA    13      49.511  68.720  50.953  1.00  0.00           C  
ATOM    219  HB1 ALA    13      50.376  68.153  51.297  1.00  0.00           H  
ATOM    220  HB2 ALA    13      49.821  69.604  50.396  1.00  0.00           H  
ATOM    221  HB3 ALA    13      48.946  69.049  51.825  1.00  0.00           H  
ATOM    222  C   ALA    13      48.306  66.474  50.950  1.00  0.00           C  
ATOM    223  O   ALA    13      48.927  65.415  50.716  1.00  0.00           O  
ATOM    224  N   GLU    14      47.096  66.534  51.566  1.00  0.00           N  
ATOM    225  H   GLU    14      46.457  67.303  51.419  1.00  0.00           H  
ATOM    226  CA  GLU    14      46.401  65.421  52.252  1.00  0.00           C  
ATOM    227  HA  GLU    14      46.999  65.131  53.116  1.00  0.00           H  
ATOM    228  CB  GLU    14      45.003  65.949  52.719  1.00  0.00           C  
ATOM    229  HB2 GLU    14      45.280  66.830  53.299  1.00  0.00           H  
ATOM    230  HB3 GLU    14      44.384  66.213  51.862  1.00  0.00           H  
ATOM    231  CG  GLU    14      44.324  65.072  53.732  1.00  0.00           C  
ATOM    232  HG2 GLU    14      45.123  64.687  54.365  1.00  0.00           H  
ATOM    233  HG3 GLU    14      43.600  65.615  54.339  1.00  0.00           H  
ATOM    234  CD  GLU    14      43.659  63.812  53.148  1.00  0.00           C  
ATOM    235  OE1 GLU    14      43.023  63.816  52.092  1.00  0.00           O  
ATOM    236  OE2 GLU    14      43.745  62.767  53.772  1.00  0.00           O  
ATOM    237  C   GLU    14      46.283  64.188  51.307  1.00  0.00           C  
ATOM    238  O   GLU    14      46.791  63.093  51.607  1.00  0.00           O  
ATOM    239  N   GLN    15      45.737  64.440  50.079  1.00  0.00           N  
ATOM    240  H   GLN    15      45.426  65.376  49.861  1.00  0.00           H  
ATOM    241  CA  GLN    15      45.514  63.402  49.045  1.00  0.00           C  
ATOM    242  HA  GLN    15      45.031  62.532  49.490  1.00  0.00           H  
ATOM    243  CB  GLN    15      44.730  63.999  47.879  1.00  0.00           C  
ATOM    244  HB2 GLN    15      45.143  64.880  47.388  1.00  0.00           H  
ATOM    245  HB3 GLN    15      44.717  63.199  47.140  1.00  0.00           H  
ATOM    246  CG  GLN    15      43.276  64.301  48.243  1.00  0.00           C  
ATOM    247  HG2 GLN    15      43.287  64.850  49.184  1.00  0.00           H  
ATOM    248  HG3 GLN    15      42.796  64.885  47.458  1.00  0.00           H  
ATOM    249  CD  GLN    15      42.476  62.989  48.398  1.00  0.00           C  
ATOM    250  OE1 GLN    15      41.837  62.582  47.430  1.00  0.00           O  
ATOM    251  NE2 GLN    15      42.354  62.432  49.574  1.00  0.00           N  
ATOM    252 HE21 GLN    15      41.684  61.676  49.583  1.00  0.00           H  
ATOM    253 HE22 GLN    15      42.883  62.717  50.385  1.00  0.00           H  
ATOM    254  C   GLN    15      46.873  62.876  48.609  1.00  0.00           C  
ATOM    255  O   GLN    15      46.996  61.733  48.217  1.00  0.00           O  
ATOM    256  N   ALA    16      47.980  63.686  48.733  1.00  0.00           N  
ATOM    257  H   ALA    16      47.978  64.495  49.337  1.00  0.00           H  
ATOM    258  CA  ALA    16      49.290  63.262  48.331  1.00  0.00           C  
ATOM    259  HA  ALA    16      49.184  62.567  47.498  1.00  0.00           H  
ATOM    260  CB  ALA    16      50.091  64.488  47.831  1.00  0.00           C  
ATOM    261  HB1 ALA    16      49.580  64.995  47.012  1.00  0.00           H  
ATOM    262  HB2 ALA    16      50.299  65.169  48.655  1.00  0.00           H  
ATOM    263  HB3 ALA    16      51.010  64.071  47.418  1.00  0.00           H  
ATOM    264  C   ALA    16      50.083  62.491  49.467  1.00  0.00           C  
ATOM    265  O   ALA    16      51.228  62.040  49.296  1.00  0.00           O  
ATOM    266  N   GLU    17      49.517  62.506  50.716  1.00  0.00           N  
ATOM    267  H   GLU    17      48.681  63.070  50.786  1.00  0.00           H  
ATOM    268  CA  GLU    17      50.110  62.102  51.925  1.00  0.00           C  
ATOM    269  HA  GLU    17      49.437  62.281  52.764  1.00  0.00           H  
ATOM    270  CB  GLU    17      50.386  60.583  51.891  1.00  0.00           C  
ATOM    271  HB2 GLU    17      50.903  60.246  50.993  1.00  0.00           H  
ATOM    272  HB3 GLU    17      51.058  60.298  52.700  1.00  0.00           H  
ATOM    273  CG  GLU    17      49.192  59.734  52.175  1.00  0.00           C  
ATOM    274  HG2 GLU    17      48.751  60.013  53.132  1.00  0.00           H  
ATOM    275  HG3 GLU    17      48.517  59.948  51.347  1.00  0.00           H  
ATOM    276  CD  GLU    17      49.530  58.216  52.322  1.00  0.00           C  
ATOM    277  OE1 GLU    17      49.147  57.541  51.346  1.00  0.00           O  
ATOM    278  OE2 GLU    17      50.226  57.717  53.241  1.00  0.00           O  
ATOM    279  C   GLU    17      51.274  63.003  52.403  1.00  0.00           C  
ATOM    280  O   GLU    17      52.055  62.589  53.256  1.00  0.00           O  
ATOM    281  N   ARG    18      51.419  64.178  51.807  1.00  0.00           N  
ATOM    282  H   ARG    18      50.707  64.371  51.117  1.00  0.00           H  
ATOM    283  CA  ARG    18      52.438  65.168  52.066  1.00  0.00           C  
ATOM    284  HA  ARG    18      53.409  64.699  52.224  1.00  0.00           H  
ATOM    285  CB  ARG    18      52.532  66.000  50.775  1.00  0.00           C  
ATOM    286  HB2 ARG    18      51.496  66.209  50.509  1.00  0.00           H  
ATOM    287  HB3 ARG    18      53.139  66.884  50.973  1.00  0.00           H  
ATOM    288  CG  ARG    18      53.168  65.140  49.673  1.00  0.00           C  
ATOM    289  HG2 ARG    18      54.182  64.886  49.982  1.00  0.00           H  
ATOM    290  HG3 ARG    18      52.526  64.288  49.450  1.00  0.00           H  
ATOM    291  CD  ARG    18      53.269  65.895  48.394  1.00  0.00           C  
ATOM    292  HD2 ARG    18      53.244  65.171  47.580  1.00  0.00           H  
ATOM    293  HD3 ARG    18      52.357  66.476  48.257  1.00  0.00           H  
ATOM    294  NE  ARG    18      54.470  66.838  48.334  1.00  0.00           N  
ATOM    295  HE  ARG    18      54.247  67.747  48.715  1.00  0.00           H  
ATOM    296  CZ  ARG    18      55.705  66.593  47.905  1.00  0.00           C  
ATOM    297  NH1 ARG    18      56.121  65.401  47.638  1.00  0.00           N  
ATOM    298 HH11 ARG    18      55.562  64.582  47.829  1.00  0.00           H  
ATOM    299 HH12 ARG    18      57.123  65.363  47.511  1.00  0.00           H  
ATOM    300  NH2 ARG    18      56.637  67.510  47.854  1.00  0.00           N  
ATOM    301 HH21 ARG    18      56.377  68.448  48.126  1.00  0.00           H  
ATOM    302 HH22 ARG    18      57.576  67.201  47.645  1.00  0.00           H  
ATOM    303  C   ARG    18      52.207  65.946  53.395  1.00  0.00           C  
ATOM    304  O   ARG    18      52.112  67.172  53.471  1.00  0.00           O  
ATOM    305  N   TYR    19      52.080  65.196  54.529  1.00  0.00           N  
ATOM    306  H   TYR    19      52.338  64.220  54.516  1.00  0.00           H  
ATOM    307  CA  TYR    19      51.444  65.829  55.752  1.00  0.00           C  
ATOM    308  HA  TYR    19      50.517  66.331  55.473  1.00  0.00           H  
ATOM    309  CB  TYR    19      51.119  64.689  56.753  1.00  0.00           C  
ATOM    310  HB2 TYR    19      51.975  64.047  56.963  1.00  0.00           H  
ATOM    311  HB3 TYR    19      50.798  65.123  57.700  1.00  0.00           H  
ATOM    312  CG  TYR    19      49.990  63.817  56.196  1.00  0.00           C  
ATOM    313  CD1 TYR    19      48.700  64.225  56.358  1.00  0.00           C  
ATOM    314  HD1 TYR    19      48.406  65.159  56.815  1.00  0.00           H  
ATOM    315  CE1 TYR    19      47.649  63.410  55.865  1.00  0.00           C  
ATOM    316  HE1 TYR    19      46.626  63.753  55.911  1.00  0.00           H  
ATOM    317  CZ  TYR    19      47.936  62.049  55.464  1.00  0.00           C  
ATOM    318  OH  TYR    19      46.862  61.306  55.185  1.00  0.00           O  
ATOM    319  HH  TYR    19      46.051  61.745  55.452  1.00  0.00           H  
ATOM    320  CE2 TYR    19      49.272  61.589  55.444  1.00  0.00           C  
ATOM    321  HE2 TYR    19      49.585  60.587  55.188  1.00  0.00           H  
ATOM    322  CD2 TYR    19      50.326  62.482  55.812  1.00  0.00           C  
ATOM    323  HD2 TYR    19      51.357  62.168  55.890  1.00  0.00           H  
ATOM    324  C   TYR    19      52.263  66.956  56.330  1.00  0.00           C  
ATOM    325  O   TYR    19      51.646  67.704  57.133  1.00  0.00           O  
ATOM    326  N   ASP    20      53.595  67.052  56.113  1.00  0.00           N  
ATOM    327  H   ASP    20      54.041  66.381  55.503  1.00  0.00           H  
ATOM    328  CA  ASP    20      54.394  68.119  56.781  1.00  0.00           C  
ATOM    329  HA  ASP    20      53.959  68.344  57.755  1.00  0.00           H  
ATOM    330  CB  ASP    20      55.799  67.510  56.918  1.00  0.00           C  
ATOM    331  HB2 ASP    20      55.763  66.528  57.391  1.00  0.00           H  
ATOM    332  HB3 ASP    20      56.198  67.357  55.915  1.00  0.00           H  
ATOM    333  CG  ASP    20      56.665  68.421  57.725  1.00  0.00           C  
ATOM    334  OD1 ASP    20      57.551  69.152  57.248  1.00  0.00           O  
ATOM    335  OD2 ASP    20      56.464  68.414  58.972  1.00  0.00           O  
ATOM    336  C   ASP    20      54.237  69.462  55.977  1.00  0.00           C  
ATOM    337  O   ASP    20      54.146  70.558  56.563  1.00  0.00           O  
ATOM    338  N   ASP    21      54.179  69.352  54.633  1.00  0.00           N  
ATOM    339  H   ASP    21      54.399  68.455  54.223  1.00  0.00           H  
ATOM    340  CA  ASP    21      53.821  70.416  53.741  1.00  0.00           C  
ATOM    341  HA  ASP    21      54.499  71.261  53.866  1.00  0.00           H  
ATOM    342  CB  ASP    21      53.863  69.827  52.311  1.00  0.00           C  
ATOM    343  HB2 ASP    21      54.768  69.301  52.004  1.00  0.00           H  
ATOM    344  HB3 ASP    21      53.063  69.111  52.125  1.00  0.00           H  
ATOM    345  CG  ASP    21      53.618  70.889  51.322  1.00  0.00           C  
ATOM    346  OD1 ASP    21      54.107  72.016  51.514  1.00  0.00           O  
ATOM    347  OD2 ASP    21      53.121  70.615  50.206  1.00  0.00           O  
ATOM    348  C   ASP    21      52.407  70.925  54.062  1.00  0.00           C  
ATOM    349  O   ASP    21      52.049  72.104  53.903  1.00  0.00           O  
ATOM    350  N   MET    22      51.505  69.955  54.340  1.00  0.00           N  
ATOM    351  H   MET    22      51.876  69.017  54.391  1.00  0.00           H  
ATOM    352  CA  MET    22      50.091  70.295  54.576  1.00  0.00           C  
ATOM    353  HA  MET    22      49.628  70.759  53.705  1.00  0.00           H  
ATOM    354  CB  MET    22      49.314  68.971  54.807  1.00  0.00           C  
ATOM    355  HB2 MET    22      49.647  68.172  54.146  1.00  0.00           H  
ATOM    356  HB3 MET    22      49.717  68.589  55.745  1.00  0.00           H  
ATOM    357  CG  MET    22      47.824  69.103  54.994  1.00  0.00           C  
ATOM    358  HG2 MET    22      47.543  69.977  55.582  1.00  0.00           H  
ATOM    359  HG3 MET    22      47.347  69.377  54.053  1.00  0.00           H  
ATOM    360  SD  MET    22      47.001  67.647  55.653  1.00  0.00           S  
ATOM    361  CE  MET    22      45.255  68.208  55.513  1.00  0.00           C  
ATOM    362  HE1 MET    22      44.544  67.419  55.760  1.00  0.00           H  
ATOM    363  HE2 MET    22      45.138  69.000  56.252  1.00  0.00           H  
ATOM    364  HE3 MET    22      45.099  68.589  54.503  1.00  0.00           H  
ATOM    365  C   MET    22      50.021  71.099  55.921  1.00  0.00           C  
ATOM    366  O   MET    22      49.370  72.078  56.012  1.00  0.00           O  
ATOM    367  N   ALA    23      50.755  70.698  56.970  1.00  0.00           N  
ATOM    368  H   ALA    23      51.329  69.875  56.854  1.00  0.00           H  
ATOM    369  CA  ALA    23      50.972  71.431  58.249  1.00  0.00           C  
ATOM    370  HA  ALA    23      49.959  71.654  58.585  1.00  0.00           H  
ATOM    371  CB  ALA    23      51.731  70.426  59.229  1.00  0.00           C  
ATOM    372  HB1 ALA    23      52.148  70.975  60.073  1.00  0.00           H  
ATOM    373  HB2 ALA    23      51.058  69.723  59.719  1.00  0.00           H  
ATOM    374  HB3 ALA    23      52.529  69.930  58.676  1.00  0.00           H  
ATOM    375  C   ALA    23      51.600  72.813  58.009  1.00  0.00           C  
ATOM    376  O   ALA    23      51.151  73.764  58.676  1.00  0.00           O  
ATOM    377  N   ALA    24      52.575  73.006  57.073  1.00  0.00           N  
ATOM    378  H   ALA    24      52.900  72.201  56.557  1.00  0.00           H  
ATOM    379  CA  ALA    24      53.141  74.283  56.789  1.00  0.00           C  
ATOM    380  HA  ALA    24      53.415  74.754  57.734  1.00  0.00           H  
ATOM    381  CB  ALA    24      54.437  74.042  56.001  1.00  0.00           C  
ATOM    382  HB1 ALA    24      54.816  74.967  55.566  1.00  0.00           H  
ATOM    383  HB2 ALA    24      55.316  73.765  56.583  1.00  0.00           H  
ATOM    384  HB3 ALA    24      54.344  73.386  55.135  1.00  0.00           H  
ATOM    385  C   ALA    24      52.103  75.210  56.111  1.00  0.00           C  
ATOM    386  O   ALA    24      52.058  76.375  56.395  1.00  0.00           O  
ATOM    387  N   ALA    25      51.207  74.653  55.271  1.00  0.00           N  
ATOM    388  H   ALA    25      51.400  73.733  54.901  1.00  0.00           H  
ATOM    389  CA  ALA    25      50.278  75.561  54.580  1.00  0.00           C  
ATOM    390  HA  ALA    25      50.832  76.392  54.145  1.00  0.00           H  
ATOM    391  CB  ALA    25      49.480  74.909  53.474  1.00  0.00           C  
ATOM    392  HB1 ALA    25      48.943  75.721  52.984  1.00  0.00           H  
ATOM    393  HB2 ALA    25      49.962  74.363  52.663  1.00  0.00           H  
ATOM    394  HB3 ALA    25      48.775  74.235  53.960  1.00  0.00           H  
ATOM    395  C   ALA    25      49.332  76.135  55.650  1.00  0.00           C  
ATOM    396  O   ALA    25      49.148  77.339  55.731  1.00  0.00           O  
ATOM    397  N   MET    26      48.705  75.260  56.478  1.00  0.00           N  
ATOM    398  H   MET    26      48.950  74.296  56.302  1.00  0.00           H  
ATOM    399  CA  MET    26      47.718  75.648  57.513  1.00  0.00           C  
ATOM    400  HA  MET    26      46.975  76.339  57.115  1.00  0.00           H  
ATOM    401  CB  MET    26      47.030  74.394  58.150  1.00  0.00           C  
ATOM    402  HB2 MET    26      47.752  73.580  58.077  1.00  0.00           H  
ATOM    403  HB3 MET    26      46.753  74.495  59.200  1.00  0.00           H  
ATOM    404  CG  MET    26      45.735  73.986  57.378  1.00  0.00           C  
ATOM    405  HG2 MET    26      46.063  73.280  56.615  1.00  0.00           H  
ATOM    406  HG3 MET    26      45.192  73.428  58.141  1.00  0.00           H  
ATOM    407  SD  MET    26      44.570  75.215  56.797  1.00  0.00           S  
ATOM    408  CE  MET    26      45.138  75.856  55.149  1.00  0.00           C  
ATOM    409  HE1 MET    26      45.222  75.118  54.351  1.00  0.00           H  
ATOM    410  HE2 MET    26      44.537  76.670  54.745  1.00  0.00           H  
ATOM    411  HE3 MET    26      46.107  76.310  55.355  1.00  0.00           H  
ATOM    412  C   MET    26      48.355  76.400  58.758  1.00  0.00           C  
ATOM    413  O   MET    26      47.796  77.385  59.191  1.00  0.00           O  
ATOM    414  N   LYS    27      49.601  76.170  59.104  1.00  0.00           N  
ATOM    415  H   LYS    27      50.060  75.362  58.708  1.00  0.00           H  
ATOM    416  CA  LYS    27      50.514  77.073  59.905  1.00  0.00           C  
ATOM    417  HA  LYS    27      50.064  77.243  60.882  1.00  0.00           H  
ATOM    418  CB  LYS    27      52.006  76.480  60.042  1.00  0.00           C  
ATOM    419  HB2 LYS    27      51.999  75.542  60.597  1.00  0.00           H  
ATOM    420  HB3 LYS    27      52.443  76.270  59.066  1.00  0.00           H  
ATOM    421  CG  LYS    27      53.005  77.486  60.707  1.00  0.00           C  
ATOM    422  HG2 LYS    27      53.433  78.057  59.883  1.00  0.00           H  
ATOM    423  HG3 LYS    27      52.521  78.243  61.324  1.00  0.00           H  
ATOM    424  CD  LYS    27      54.099  76.760  61.509  1.00  0.00           C  
ATOM    425  HD2 LYS    27      54.814  77.492  61.885  1.00  0.00           H  
ATOM    426  HD3 LYS    27      53.613  76.253  62.342  1.00  0.00           H  
ATOM    427  CE  LYS    27      54.837  75.754  60.636  1.00  0.00           C  
ATOM    428  HE2 LYS    27      54.197  74.987  60.200  1.00  0.00           H  
ATOM    429  HE3 LYS    27      55.195  76.236  59.726  1.00  0.00           H  
ATOM    430  NZ  LYS    27      56.001  75.176  61.215  1.00  0.00           N  
ATOM    431  HZ1 LYS    27      55.789  74.713  62.088  1.00  0.00           H  
ATOM    432  HZ2 LYS    27      56.392  74.485  60.591  1.00  0.00           H  
ATOM    433  HZ3 LYS    27      56.824  75.712  61.449  1.00  0.00           H  
ATOM    434  C   LYS    27      50.523  78.482  59.379  1.00  0.00           C  
ATOM    435  O   LYS    27      50.230  79.469  60.097  1.00  0.00           O  
ATOM    436  N   ASN    28      50.728  78.598  58.048  1.00  0.00           N  
ATOM    437  H   ASN    28      50.938  77.771  57.508  1.00  0.00           H  
ATOM    438  CA  ASN    28      50.801  79.862  57.356  1.00  0.00           C  
ATOM    439  HA  ASN    28      51.296  80.557  58.034  1.00  0.00           H  
ATOM    440  CB  ASN    28      51.647  79.754  56.121  1.00  0.00           C  
ATOM    441  HB2 ASN    28      52.603  79.326  56.423  1.00  0.00           H  
ATOM    442  HB3 ASN    28      51.162  79.009  55.490  1.00  0.00           H  
ATOM    443  CG  ASN    28      51.936  81.074  55.460  1.00  0.00           C  
ATOM    444  OD1 ASN    28      51.456  81.417  54.407  1.00  0.00           O  
ATOM    445  ND2 ASN    28      52.682  81.941  56.078  1.00  0.00           N  
ATOM    446 HD21 ASN    28      52.714  82.904  55.776  1.00  0.00           H  
ATOM    447 HD22 ASN    28      52.942  81.716  57.028  1.00  0.00           H  
ATOM    448  C   ASN    28      49.468  80.564  57.201  1.00  0.00           C  
ATOM    449  O   ASN    28      49.435  81.764  57.059  1.00  0.00           O  
ATOM    450  N   VAL    29      48.378  79.804  57.254  1.00  0.00           N  
ATOM    451  H   VAL    29      48.553  78.852  57.544  1.00  0.00           H  
ATOM    452  CA  VAL    29      46.975  80.423  57.372  1.00  0.00           C  
ATOM    453  HA  VAL    29      47.004  81.300  56.726  1.00  0.00           H  
ATOM    454  CB  VAL    29      45.853  79.541  56.892  1.00  0.00           C  
ATOM    455  HB  VAL    29      45.931  78.553  57.347  1.00  0.00           H  
ATOM    456  CG1 VAL    29      44.418  79.959  57.194  1.00  0.00           C  
ATOM    457 HG11 VAL    29      44.278  79.678  58.237  1.00  0.00           H  
ATOM    458 HG12 VAL    29      44.192  81.014  57.037  1.00  0.00           H  
ATOM    459 HG13 VAL    29      43.719  79.401  56.571  1.00  0.00           H  
ATOM    460  CG2 VAL    29      46.070  79.368  55.419  1.00  0.00           C  
ATOM    461 HG21 VAL    29      47.028  78.866  55.286  1.00  0.00           H  
ATOM    462 HG22 VAL    29      45.187  78.862  55.029  1.00  0.00           H  
ATOM    463 HG23 VAL    29      46.052  80.389  55.038  1.00  0.00           H  
ATOM    464  C   VAL    29      46.774  80.998  58.778  1.00  0.00           C  
ATOM    465  O   VAL    29      45.932  81.844  58.979  1.00  0.00           O  
ATOM    466  N   THR    30      47.510  80.521  59.743  1.00  0.00           N  
ATOM    467  H   THR    30      48.060  79.682  59.631  1.00  0.00           H  
ATOM    468  CA  THR    30      47.359  81.061  61.096  1.00  0.00           C  
ATOM    469  HA  THR    30      46.341  81.389  61.306  1.00  0.00           H  
ATOM    470  CB  THR    30      47.724  79.906  62.115  1.00  0.00           C  
ATOM    471  HB  THR    30      48.756  79.568  62.012  1.00  0.00           H  
ATOM    472  CG2 THR    30      47.516  80.271  63.594  1.00  0.00           C  
ATOM    473 HG21 THR    30      47.577  79.478  64.340  1.00  0.00           H  
ATOM    474 HG22 THR    30      48.259  81.024  63.857  1.00  0.00           H  
ATOM    475 HG23 THR    30      46.499  80.663  63.596  1.00  0.00           H  
ATOM    476  OG1 THR    30      46.908  78.788  61.903  1.00  0.00           O  
ATOM    477  HG1 THR    30      46.957  78.593  60.964  1.00  0.00           H  
ATOM    478  C   THR    30      48.173  82.331  61.406  1.00  0.00           C  
ATOM    479  O   THR    30      47.757  83.068  62.324  1.00  0.00           O  
ATOM    480  N   GLU    31      49.322  82.553  60.674  1.00  0.00           N  
ATOM    481  H   GLU    31      49.631  81.803  60.072  1.00  0.00           H  
ATOM    482  CA  GLU    31      50.028  83.756  60.570  1.00  0.00           C  
ATOM    483  HA  GLU    31      50.260  83.995  61.608  1.00  0.00           H  
ATOM    484  CB  GLU    31      51.333  83.510  59.769  1.00  0.00           C  
ATOM    485  HB2 GLU    31      51.199  83.256  58.718  1.00  0.00           H  
ATOM    486  HB3 GLU    31      51.776  84.505  59.718  1.00  0.00           H  
ATOM    487  CG  GLU    31      52.309  82.489  60.287  1.00  0.00           C  
ATOM    488  HG2 GLU    31      52.759  82.814  61.225  1.00  0.00           H  
ATOM    489  HG3 GLU    31      51.888  81.498  60.453  1.00  0.00           H  
ATOM    490  CD  GLU    31      53.489  82.265  59.319  1.00  0.00           C  
ATOM    491  OE1 GLU    31      54.189  83.291  59.081  1.00  0.00           O  
ATOM    492  OE2 GLU    31      53.518  81.218  58.613  1.00  0.00           O  
ATOM    493  C   GLU    31      49.250  85.045  60.146  1.00  0.00           C  
ATOM    494  O   GLU    31      49.730  86.153  60.356  1.00  0.00           O  
ATOM    495  N   LEU    32      47.972  84.789  59.557  1.00  0.00           N  
ATOM    496  H   LEU    32      47.689  83.826  59.444  1.00  0.00           H  
ATOM    497  CA  LEU    32      46.980  85.820  59.236  1.00  0.00           C  
ATOM    498  HA  LEU    32      47.500  86.623  58.715  1.00  0.00           H  
ATOM    499  CB  LEU    32      45.914  85.273  58.265  1.00  0.00           C  
ATOM    500  HB2 LEU    32      45.354  84.562  58.872  1.00  0.00           H  
ATOM    501  HB3 LEU    32      45.175  86.073  58.218  1.00  0.00           H  
ATOM    502  CG  LEU    32      46.462  84.733  56.932  1.00  0.00           C  
ATOM    503  HG  LEU    32      47.328  84.127  57.196  1.00  0.00           H  
ATOM    504  CD1 LEU    32      45.497  83.917  56.187  1.00  0.00           C  
ATOM    505 HD11 LEU    32      45.184  83.044  56.759  1.00  0.00           H  
ATOM    506 HD12 LEU    32      44.580  84.452  55.938  1.00  0.00           H  
ATOM    507 HD13 LEU    32      46.054  83.479  55.359  1.00  0.00           H  
ATOM    508  CD2 LEU    32      46.846  85.872  55.990  1.00  0.00           C  
ATOM    509 HD21 LEU    32      47.177  85.406  55.062  1.00  0.00           H  
ATOM    510 HD22 LEU    32      46.039  86.584  55.813  1.00  0.00           H  
ATOM    511 HD23 LEU    32      47.659  86.462  56.412  1.00  0.00           H  
ATOM    512  C   LEU    32      46.355  86.507  60.434  1.00  0.00           C  
ATOM    513  O   LEU    32      45.828  87.611  60.266  1.00  0.00           O  
ATOM    514  N   ASN    33      46.359  85.916  61.597  1.00  0.00           N  
ATOM    515  H   ASN    33      46.660  84.962  61.461  1.00  0.00           H  
ATOM    516  CA  ASN    33      45.817  86.374  62.924  1.00  0.00           C  
ATOM    517  HA  ASN    33      45.890  85.605  63.693  1.00  0.00           H  
ATOM    518  CB  ASN    33      46.754  87.609  63.445  1.00  0.00           C  
ATOM    519  HB2 ASN    33      47.774  87.228  63.378  1.00  0.00           H  
ATOM    520  HB3 ASN    33      46.437  88.536  62.966  1.00  0.00           H  
ATOM    521  CG  ASN    33      46.597  87.858  64.947  1.00  0.00           C  
ATOM    522  OD1 ASN    33      47.190  87.214  65.769  1.00  0.00           O  
ATOM    523  ND2 ASN    33      45.725  88.772  65.316  1.00  0.00           N  
ATOM    524 HD21 ASN    33      45.599  89.113  66.259  1.00  0.00           H  
ATOM    525 HD22 ASN    33      45.184  89.295  64.643  1.00  0.00           H  
ATOM    526  C   ASN    33      44.229  86.637  62.985  1.00  0.00           C  
ATOM    527  O   ASN    33      43.707  87.570  63.630  1.00  0.00           O  
ATOM    528  N   GLU    34      43.406  85.883  62.218  1.00  0.00           N  
ATOM    529  H   GLU    34      43.793  85.077  61.748  1.00  0.00           H  
ATOM    530  CA  GLU    34      41.942  86.007  62.104  1.00  0.00           C  
ATOM    531  HA  GLU    34      41.383  86.594  62.833  1.00  0.00           H  
ATOM    532  CB  GLU    34      41.674  86.669  60.769  1.00  0.00           C  
ATOM    533  HB2 GLU    34      42.165  86.015  60.047  1.00  0.00           H  
ATOM    534  HB3 GLU    34      40.630  86.499  60.508  1.00  0.00           H  
ATOM    535  CG  GLU    34      42.088  88.178  60.707  1.00  0.00           C  
ATOM    536  HG2 GLU    34      41.714  88.696  61.590  1.00  0.00           H  
ATOM    537  HG3 GLU    34      43.176  88.233  60.705  1.00  0.00           H  
ATOM    538  CD  GLU    34      41.680  88.829  59.382  1.00  0.00           C  
ATOM    539  OE1 GLU    34      41.301  88.156  58.407  1.00  0.00           O  
ATOM    540  OE2 GLU    34      41.653  90.025  59.306  1.00  0.00           O  
ATOM    541  C   GLU    34      41.382  84.616  62.145  1.00  0.00           C  
ATOM    542  O   GLU    34      42.089  83.694  61.725  1.00  0.00           O  
ATOM    543  N   PRO    35      40.228  84.300  62.731  1.00  0.00           N  
ATOM    544  CD  PRO    35      39.142  85.207  62.965  1.00  0.00           C  
ATOM    545  HD2 PRO    35      38.987  85.757  62.037  1.00  0.00           H  
ATOM    546  HD3 PRO    35      39.410  85.921  63.743  1.00  0.00           H  
ATOM    547  CG  PRO    35      37.933  84.441  63.429  1.00  0.00           C  
ATOM    548  HG2 PRO    35      37.284  84.220  62.582  1.00  0.00           H  
ATOM    549  HG3 PRO    35      37.411  85.030  64.183  1.00  0.00           H  
ATOM    550  CB  PRO    35      38.523  83.156  63.940  1.00  0.00           C  
ATOM    551  HB2 PRO    35      37.889  82.269  63.930  1.00  0.00           H  
ATOM    552  HB3 PRO    35      38.775  83.343  64.983  1.00  0.00           H  
ATOM    553  CA  PRO    35      39.840  82.993  63.204  1.00  0.00           C  
ATOM    554  HA  PRO    35      40.542  82.524  63.895  1.00  0.00           H  
ATOM    555  C   PRO    35      39.765  81.879  62.122  1.00  0.00           C  
ATOM    556  O   PRO    35      39.357  82.133  61.008  1.00  0.00           O  
ATOM    557  N   LEU    36      40.111  80.676  62.536  1.00  0.00           N  
ATOM    558  H   LEU    36      40.566  80.554  63.429  1.00  0.00           H  
ATOM    559  CA  LEU    36      40.150  79.427  61.696  1.00  0.00           C  
ATOM    560  HA  LEU    36      40.358  79.718  60.666  1.00  0.00           H  
ATOM    561  CB  LEU    36      41.260  78.470  62.182  1.00  0.00           C  
ATOM    562  HB2 LEU    36      41.412  78.594  63.254  1.00  0.00           H  
ATOM    563  HB3 LEU    36      40.927  77.450  61.988  1.00  0.00           H  
ATOM    564  CG  LEU    36      42.665  78.621  61.430  1.00  0.00           C  
ATOM    565  HG  LEU    36      42.547  78.736  60.353  1.00  0.00           H  
ATOM    566  CD1 LEU    36      43.287  79.899  62.031  1.00  0.00           C  
ATOM    567 HD11 LEU    36      43.161  80.002  63.109  1.00  0.00           H  
ATOM    568 HD12 LEU    36      44.354  79.934  61.815  1.00  0.00           H  
ATOM    569 HD13 LEU    36      42.981  80.787  61.479  1.00  0.00           H  
ATOM    570  CD2 LEU    36      43.605  77.392  61.665  1.00  0.00           C  
ATOM    571 HD21 LEU    36      43.955  77.427  62.697  1.00  0.00           H  
ATOM    572 HD22 LEU    36      43.158  76.408  61.525  1.00  0.00           H  
ATOM    573 HD23 LEU    36      44.475  77.535  61.024  1.00  0.00           H  
ATOM    574  C   LEU    36      38.719  78.788  61.655  1.00  0.00           C  
ATOM    575  O   LEU    36      38.059  78.620  62.730  1.00  0.00           O  
ATOM    576  N   SER    37      38.251  78.338  60.480  1.00  0.00           N  
ATOM    577  H   SER    37      38.715  78.373  59.583  1.00  0.00           H  
ATOM    578  CA  SER    37      36.962  77.706  60.321  1.00  0.00           C  
ATOM    579  HA  SER    37      36.151  78.143  60.904  1.00  0.00           H  
ATOM    580  CB  SER    37      36.541  77.782  58.871  1.00  0.00           C  
ATOM    581  HB2 SER    37      35.457  77.673  58.874  1.00  0.00           H  
ATOM    582  HB3 SER    37      36.880  78.686  58.364  1.00  0.00           H  
ATOM    583  OG  SER    37      37.103  76.713  58.050  1.00  0.00           O  
ATOM    584  HG  SER    37      37.723  77.165  57.472  1.00  0.00           H  
ATOM    585  C   SER    37      37.007  76.248  60.829  1.00  0.00           C  
ATOM    586  O   SER    37      38.063  75.614  61.011  1.00  0.00           O  
ATOM    587  N   ASN    38      35.842  75.584  60.906  1.00  0.00           N  
ATOM    588  H   ASN    38      34.972  76.091  60.830  1.00  0.00           H  
ATOM    589  CA  ASN    38      35.759  74.206  61.380  1.00  0.00           C  
ATOM    590  HA  ASN    38      36.176  74.128  62.384  1.00  0.00           H  
ATOM    591  CB  ASN    38      34.305  73.782  61.647  1.00  0.00           C  
ATOM    592  HB2 ASN    38      33.874  74.415  62.422  1.00  0.00           H  
ATOM    593  HB3 ASN    38      33.749  73.955  60.725  1.00  0.00           H  
ATOM    594  CG  ASN    38      34.099  72.350  62.115  1.00  0.00           C  
ATOM    595  OD1 ASN    38      34.240  71.986  63.232  1.00  0.00           O  
ATOM    596  ND2 ASN    38      33.639  71.432  61.292  1.00  0.00           N  
ATOM    597 HD21 ASN    38      33.181  70.722  61.844  1.00  0.00           H  
ATOM    598 HD22 ASN    38      33.399  71.643  60.334  1.00  0.00           H  
ATOM    599  C   ASN    38      36.545  73.188  60.475  1.00  0.00           C  
ATOM    600  O   ASN    38      37.102  72.209  60.956  1.00  0.00           O  
ATOM    601  N   GLU    39      36.611  73.533  59.146  1.00  0.00           N  
ATOM    602  H   GLU    39      35.908  74.150  58.765  1.00  0.00           H  
ATOM    603  CA  GLU    39      37.464  72.787  58.292  1.00  0.00           C  
ATOM    604  HA  GLU    39      37.254  71.719  58.352  1.00  0.00           H  
ATOM    605  CB  GLU    39      37.144  73.116  56.837  1.00  0.00           C  
ATOM    606  HB2 GLU    39      37.551  74.080  56.534  1.00  0.00           H  
ATOM    607  HB3 GLU    39      37.777  72.382  56.339  1.00  0.00           H  
ATOM    608  CG  GLU    39      35.685  73.097  56.364  1.00  0.00           C  
ATOM    609  HG2 GLU    39      35.170  72.163  56.587  1.00  0.00           H  
ATOM    610  HG3 GLU    39      35.306  73.965  56.904  1.00  0.00           H  
ATOM    611  CD  GLU    39      35.576  73.236  54.869  1.00  0.00           C  
ATOM    612  OE1 GLU    39      36.383  72.592  54.161  1.00  0.00           O  
ATOM    613  OE2 GLU    39      34.847  74.083  54.281  1.00  0.00           O  
ATOM    614  C   GLU    39      38.917  73.156  58.584  1.00  0.00           C  
ATOM    615  O   GLU    39      39.668  72.232  58.764  1.00  0.00           O  
ATOM    616  N   GLU    40      39.396  74.405  58.649  1.00  0.00           N  
ATOM    617  H   GLU    40      38.768  75.145  58.367  1.00  0.00           H  
ATOM    618  CA  GLU    40      40.852  74.630  58.839  1.00  0.00           C  
ATOM    619  HA  GLU    40      41.381  74.083  58.058  1.00  0.00           H  
ATOM    620  CB  GLU    40      41.064  76.148  58.753  1.00  0.00           C  
ATOM    621  HB2 GLU    40      40.474  76.623  59.537  1.00  0.00           H  
ATOM    622  HB3 GLU    40      42.094  76.427  58.973  1.00  0.00           H  
ATOM    623  CG  GLU    40      40.886  76.740  57.278  1.00  0.00           C  
ATOM    624  HG2 GLU    40      41.813  76.627  56.715  1.00  0.00           H  
ATOM    625  HG3 GLU    40      40.156  76.076  56.816  1.00  0.00           H  
ATOM    626  CD  GLU    40      40.343  78.150  57.286  1.00  0.00           C  
ATOM    627  OE1 GLU    40      40.965  79.047  56.661  1.00  0.00           O  
ATOM    628  OE2 GLU    40      39.256  78.441  57.842  1.00  0.00           O  
ATOM    629  C   GLU    40      41.335  74.132  60.206  1.00  0.00           C  
ATOM    630  O   GLU    40      42.464  73.677  60.361  1.00  0.00           O  
ATOM    631  N   ARG    41      40.434  74.047  61.166  1.00  0.00           N  
ATOM    632  H   ARG    41      39.541  74.391  60.844  1.00  0.00           H  
ATOM    633  CA  ARG    41      40.642  73.303  62.454  1.00  0.00           C  
ATOM    634  HA  ARG    41      41.581  73.688  62.851  1.00  0.00           H  
ATOM    635  CB  ARG    41      39.427  73.452  63.482  1.00  0.00           C  
ATOM    636  HB2 ARG    41      38.499  73.544  62.919  1.00  0.00           H  
ATOM    637  HB3 ARG    41      39.317  72.582  64.130  1.00  0.00           H  
ATOM    638  CG  ARG    41      39.716  74.779  64.268  1.00  0.00           C  
ATOM    639  HG2 ARG    41      40.382  74.528  65.093  1.00  0.00           H  
ATOM    640  HG3 ARG    41      40.203  75.515  63.627  1.00  0.00           H  
ATOM    641  CD  ARG    41      38.522  75.378  64.942  1.00  0.00           C  
ATOM    642  HD2 ARG    41      37.997  74.535  65.390  1.00  0.00           H  
ATOM    643  HD3 ARG    41      38.942  75.937  65.778  1.00  0.00           H  
ATOM    644  NE  ARG    41      37.632  76.123  64.059  1.00  0.00           N  
ATOM    645  HE  ARG    41      38.013  76.445  63.181  1.00  0.00           H  
ATOM    646  CZ  ARG    41      36.351  76.268  64.037  1.00  0.00           C  
ATOM    647  NH1 ARG    41      35.512  75.444  64.635  1.00  0.00           N  
ATOM    648 HH11 ARG    41      35.894  74.615  65.069  1.00  0.00           H  
ATOM    649 HH12 ARG    41      34.534  75.691  64.678  1.00  0.00           H  
ATOM    650  NH2 ARG    41      35.879  77.270  63.451  1.00  0.00           N  
ATOM    651 HH21 ARG    41      36.529  78.009  63.226  1.00  0.00           H  
ATOM    652 HH22 ARG    41      34.887  77.432  63.352  1.00  0.00           H  
ATOM    653  C   ARG    41      40.920  71.848  62.196  1.00  0.00           C  
ATOM    654  O   ARG    41      41.871  71.275  62.721  1.00  0.00           O  
ATOM    655  N   ASN    42      40.205  71.165  61.301  1.00  0.00           N  
ATOM    656  H   ASN    42      39.712  71.736  60.629  1.00  0.00           H  
ATOM    657  CA  ASN    42      40.375  69.713  60.967  1.00  0.00           C  
ATOM    658  HA  ASN    42      40.681  69.124  61.831  1.00  0.00           H  
ATOM    659  CB  ASN    42      39.112  69.125  60.258  1.00  0.00           C  
ATOM    660  HB2 ASN    42      38.248  69.302  60.899  1.00  0.00           H  
ATOM    661  HB3 ASN    42      39.038  69.594  59.277  1.00  0.00           H  
ATOM    662  CG  ASN    42      39.126  67.617  59.963  1.00  0.00           C  
ATOM    663  OD1 ASN    42      40.077  67.070  59.481  1.00  0.00           O  
ATOM    664  ND2 ASN    42      38.095  66.940  60.298  1.00  0.00           N  
ATOM    665 HD21 ASN    42      37.994  65.975  60.017  1.00  0.00           H  
ATOM    666 HD22 ASN    42      37.381  67.353  60.881  1.00  0.00           H  
ATOM    667  C   ASN    42      41.657  69.628  60.024  1.00  0.00           C  
ATOM    668  O   ASN    42      42.445  68.647  60.261  1.00  0.00           O  
ATOM    669  N   LEU    43      41.872  70.514  59.051  1.00  0.00           N  
ATOM    670  H   LEU    43      41.255  71.309  58.957  1.00  0.00           H  
ATOM    671  CA  LEU    43      43.055  70.443  58.231  1.00  0.00           C  
ATOM    672  HA  LEU    43      43.148  69.466  57.756  1.00  0.00           H  
ATOM    673  CB  LEU    43      42.954  71.529  57.090  1.00  0.00           C  
ATOM    674  HB2 LEU    43      42.697  72.536  57.419  1.00  0.00           H  
ATOM    675  HB3 LEU    43      43.885  71.534  56.523  1.00  0.00           H  
ATOM    676  CG  LEU    43      41.927  71.107  56.024  1.00  0.00           C  
ATOM    677  HG  LEU    43      40.999  70.929  56.566  1.00  0.00           H  
ATOM    678  CD1 LEU    43      41.682  72.302  55.082  1.00  0.00           C  
ATOM    679 HD11 LEU    43      41.123  71.898  54.238  1.00  0.00           H  
ATOM    680 HD12 LEU    43      41.139  73.099  55.591  1.00  0.00           H  
ATOM    681 HD13 LEU    43      42.630  72.686  54.704  1.00  0.00           H  
ATOM    682  CD2 LEU    43      42.116  69.852  55.175  1.00  0.00           C  
ATOM    683 HD21 LEU    43      42.137  68.949  55.786  1.00  0.00           H  
ATOM    684 HD22 LEU    43      41.310  69.715  54.454  1.00  0.00           H  
ATOM    685 HD23 LEU    43      42.962  69.965  54.498  1.00  0.00           H  
ATOM    686  C   LEU    43      44.367  70.678  59.012  1.00  0.00           C  
ATOM    687  O   LEU    43      45.307  69.911  58.833  1.00  0.00           O  
ATOM    688  N   LEU    44      44.421  71.670  59.912  1.00  0.00           N  
ATOM    689  H   LEU    44      43.639  72.273  60.127  1.00  0.00           H  
ATOM    690  CA  LEU    44      45.559  71.756  60.825  1.00  0.00           C  
ATOM    691  HA  LEU    44      46.409  71.972  60.179  1.00  0.00           H  
ATOM    692  CB  LEU    44      45.298  72.892  61.877  1.00  0.00           C  
ATOM    693  HB2 LEU    44      45.029  73.811  61.356  1.00  0.00           H  
ATOM    694  HB3 LEU    44      44.482  72.471  62.465  1.00  0.00           H  
ATOM    695  CG  LEU    44      46.536  73.308  62.816  1.00  0.00           C  
ATOM    696  HG  LEU    44      46.863  72.444  63.394  1.00  0.00           H  
ATOM    697  CD1 LEU    44      47.731  73.811  61.985  1.00  0.00           C  
ATOM    698 HD11 LEU    44      47.946  73.042  61.243  1.00  0.00           H  
ATOM    699 HD12 LEU    44      47.406  74.659  61.382  1.00  0.00           H  
ATOM    700 HD13 LEU    44      48.610  74.014  62.596  1.00  0.00           H  
ATOM    701  CD2 LEU    44      46.151  74.373  63.785  1.00  0.00           C  
ATOM    702 HD21 LEU    44      45.468  74.021  64.558  1.00  0.00           H  
ATOM    703 HD22 LEU    44      47.032  74.747  64.306  1.00  0.00           H  
ATOM    704 HD23 LEU    44      45.663  75.216  63.297  1.00  0.00           H  
ATOM    705  C   LEU    44      45.927  70.433  61.507  1.00  0.00           C  
ATOM    706  O   LEU    44      47.045  69.907  61.525  1.00  0.00           O  
ATOM    707  N   SER    45      44.888  69.872  62.143  1.00  0.00           N  
ATOM    708  H   SER    45      43.948  70.196  61.961  1.00  0.00           H  
ATOM    709  CA  SER    45      45.023  68.806  63.116  1.00  0.00           C  
ATOM    710  HA  SER    45      45.789  69.084  63.840  1.00  0.00           H  
ATOM    711  CB  SER    45      43.756  68.652  63.843  1.00  0.00           C  
ATOM    712  HB2 SER    45      42.940  68.491  63.138  1.00  0.00           H  
ATOM    713  HB3 SER    45      43.661  67.783  64.494  1.00  0.00           H  
ATOM    714  OG  SER    45      43.461  69.811  64.598  1.00  0.00           O  
ATOM    715  HG  SER    45      43.242  70.516  63.984  1.00  0.00           H  
ATOM    716  C   SER    45      45.435  67.405  62.583  1.00  0.00           C  
ATOM    717  O   SER    45      46.300  66.694  63.173  1.00  0.00           O  
ATOM    718  N   VAL    46      44.881  66.980  61.452  1.00  0.00           N  
ATOM    719  H   VAL    46      44.119  67.515  61.060  1.00  0.00           H  
ATOM    720  CA  VAL    46      45.344  65.737  60.743  1.00  0.00           C  
ATOM    721  HA  VAL    46      45.289  64.967  61.512  1.00  0.00           H  
ATOM    722  CB  VAL    46      44.461  65.289  59.598  1.00  0.00           C  
ATOM    723  HB  VAL    46      43.443  65.192  59.974  1.00  0.00           H  
ATOM    724  CG1 VAL    46      44.440  66.175  58.321  1.00  0.00           C  
ATOM    725 HG11 VAL    46      45.403  66.058  57.825  1.00  0.00           H  
ATOM    726 HG12 VAL    46      43.706  65.767  57.627  1.00  0.00           H  
ATOM    727 HG13 VAL    46      44.253  67.207  58.619  1.00  0.00           H  
ATOM    728  CG2 VAL    46      44.824  63.889  59.050  1.00  0.00           C  
ATOM    729 HG21 VAL    46      45.077  63.209  59.863  1.00  0.00           H  
ATOM    730 HG22 VAL    46      43.977  63.344  58.635  1.00  0.00           H  
ATOM    731 HG23 VAL    46      45.654  63.852  58.343  1.00  0.00           H  
ATOM    732  C   VAL    46      46.799  65.884  60.393  1.00  0.00           C  
ATOM    733  O   VAL    46      47.558  64.959  60.558  1.00  0.00           O  
ATOM    734  N   ALA    47      47.226  67.064  59.968  1.00  0.00           N  
ATOM    735  H   ALA    47      46.531  67.796  59.937  1.00  0.00           H  
ATOM    736  CA  ALA    47      48.586  67.204  59.388  1.00  0.00           C  
ATOM    737  HA  ALA    47      48.788  66.362  58.726  1.00  0.00           H  
ATOM    738  CB  ALA    47      48.524  68.574  58.609  1.00  0.00           C  
ATOM    739  HB1 ALA    47      49.384  68.848  57.998  1.00  0.00           H  
ATOM    740  HB2 ALA    47      47.689  68.590  57.909  1.00  0.00           H  
ATOM    741  HB3 ALA    47      48.370  69.344  59.364  1.00  0.00           H  
ATOM    742  C   ALA    47      49.697  67.126  60.454  1.00  0.00           C  
ATOM    743  O   ALA    47      50.562  66.267  60.395  1.00  0.00           O  
ATOM    744  N   TYR    48      49.593  67.912  61.477  1.00  0.00           N  
ATOM    745  H   TYR    48      48.906  68.651  61.434  1.00  0.00           H  
ATOM    746  CA  TYR    48      50.387  67.809  62.689  1.00  0.00           C  
ATOM    747  HA  TYR    48      51.434  67.914  62.403  1.00  0.00           H  
ATOM    748  CB  TYR    48      50.182  68.971  63.580  1.00  0.00           C  
ATOM    749  HB2 TYR    48      49.130  69.126  63.817  1.00  0.00           H  
ATOM    750  HB3 TYR    48      50.586  68.645  64.538  1.00  0.00           H  
ATOM    751  CG  TYR    48      50.890  70.210  63.172  1.00  0.00           C  
ATOM    752  CD1 TYR    48      52.147  70.495  63.688  1.00  0.00           C  
ATOM    753  HD1 TYR    48      52.758  69.731  64.145  1.00  0.00           H  
ATOM    754  CE1 TYR    48      52.816  71.661  63.539  1.00  0.00           C  
ATOM    755  HE1 TYR    48      53.808  71.787  63.947  1.00  0.00           H  
ATOM    756  CZ  TYR    48      52.164  72.704  62.797  1.00  0.00           C  
ATOM    757  OH  TYR    48      52.819  73.854  62.529  1.00  0.00           O  
ATOM    758  HH  TYR    48      53.719  73.840  62.864  1.00  0.00           H  
ATOM    759  CE2 TYR    48      50.945  72.406  62.203  1.00  0.00           C  
ATOM    760  HE2 TYR    48      50.568  73.188  61.561  1.00  0.00           H  
ATOM    761  CD2 TYR    48      50.230  71.215  62.429  1.00  0.00           C  
ATOM    762  HD2 TYR    48      49.257  71.029  61.999  1.00  0.00           H  
ATOM    763  C   TYR    48      50.200  66.434  63.413  1.00  0.00           C  
ATOM    764  O   TYR    48      51.234  65.972  63.953  1.00  0.00           O  
ATOM    765  N   LYS    49      49.070  65.719  63.419  1.00  0.00           N  
ATOM    766  H   LYS    49      48.227  66.088  63.004  1.00  0.00           H  
ATOM    767  CA  LYS    49      48.947  64.396  64.096  1.00  0.00           C  
ATOM    768  HA  LYS    49      49.352  64.447  65.106  1.00  0.00           H  
ATOM    769  CB  LYS    49      47.357  64.029  64.282  1.00  0.00           C  
ATOM    770  HB2 LYS    49      46.829  64.944  64.550  1.00  0.00           H  
ATOM    771  HB3 LYS    49      46.896  63.698  63.351  1.00  0.00           H  
ATOM    772  CG  LYS    49      47.239  63.013  65.397  1.00  0.00           C  
ATOM    773  HG2 LYS    49      47.948  62.190  65.309  1.00  0.00           H  
ATOM    774  HG3 LYS    49      47.527  63.453  66.352  1.00  0.00           H  
ATOM    775  CD  LYS    49      45.785  62.463  65.497  1.00  0.00           C  
ATOM    776  HD2 LYS    49      44.998  63.174  65.248  1.00  0.00           H  
ATOM    777  HD3 LYS    49      45.656  61.682  64.748  1.00  0.00           H  
ATOM    778  CE  LYS    49      45.589  61.813  66.893  1.00  0.00           C  
ATOM    779  HE2 LYS    49      46.363  61.054  67.004  1.00  0.00           H  
ATOM    780  HE3 LYS    49      45.677  62.646  67.590  1.00  0.00           H  
ATOM    781  NZ  LYS    49      44.330  60.981  66.947  1.00  0.00           N  
ATOM    782  HZ1 LYS    49      44.485  60.351  67.721  1.00  0.00           H  
ATOM    783  HZ2 LYS    49      43.483  61.501  67.131  1.00  0.00           H  
ATOM    784  HZ3 LYS    49      44.217  60.442  66.101  1.00  0.00           H  
ATOM    785  C   LYS    49      49.712  63.271  63.328  1.00  0.00           C  
ATOM    786  O   LYS    49      50.191  62.347  63.983  1.00  0.00           O  
ATOM    787  N   ASN    50      49.854  63.378  62.047  1.00  0.00           N  
ATOM    788  H   ASN    50      49.333  64.119  61.600  1.00  0.00           H  
ATOM    789  CA  ASN    50      50.526  62.440  61.157  1.00  0.00           C  
ATOM    790  HA  ASN    50      50.224  61.413  61.363  1.00  0.00           H  
ATOM    791  CB  ASN    50      50.031  62.711  59.681  1.00  0.00           C  
ATOM    792  HB2 ASN    50      49.782  63.760  59.524  1.00  0.00           H  
ATOM    793  HB3 ASN    50      50.914  62.371  59.139  1.00  0.00           H  
ATOM    794  CG  ASN    50      48.914  61.841  59.289  1.00  0.00           C  
ATOM    795  OD1 ASN    50      49.054  60.740  58.764  1.00  0.00           O  
ATOM    796  ND2 ASN    50      47.701  62.363  59.548  1.00  0.00           N  
ATOM    797 HD21 ASN    50      46.912  61.811  59.243  1.00  0.00           H  
ATOM    798 HD22 ASN    50      47.673  63.168  60.159  1.00  0.00           H  
ATOM    799  C   ASN    50      52.054  62.477  61.269  1.00  0.00           C  
ATOM    800  O   ASN    50      52.718  61.429  61.298  1.00  0.00           O  
ATOM    801  N   VAL    51      52.601  63.738  61.363  1.00  0.00           N  
ATOM    802  H   VAL    51      52.018  64.563  61.368  1.00  0.00           H  
ATOM    803  CA  VAL    51      53.974  63.864  61.729  1.00  0.00           C  
ATOM    804  HA  VAL    51      54.471  63.057  61.189  1.00  0.00           H  
ATOM    805  CB  VAL    51      54.481  65.245  61.235  1.00  0.00           C  
ATOM    806  HB  VAL    51      55.558  65.130  61.113  1.00  0.00           H  
ATOM    807  CG1 VAL    51      53.891  65.547  59.836  1.00  0.00           C  
ATOM    808 HG11 VAL    51      53.977  64.681  59.180  1.00  0.00           H  
ATOM    809 HG12 VAL    51      52.829  65.784  59.903  1.00  0.00           H  
ATOM    810 HG13 VAL    51      54.432  66.416  59.461  1.00  0.00           H  
ATOM    811  CG2 VAL    51      54.287  66.439  62.102  1.00  0.00           C  
ATOM    812 HG21 VAL    51      53.234  66.705  62.016  1.00  0.00           H  
ATOM    813 HG22 VAL    51      54.473  66.413  63.176  1.00  0.00           H  
ATOM    814 HG23 VAL    51      54.771  67.315  61.671  1.00  0.00           H  
ATOM    815  C   VAL    51      54.334  63.649  63.213  1.00  0.00           C  
ATOM    816  O   VAL    51      55.524  63.470  63.485  1.00  0.00           O  
ATOM    817  N   VAL    52      53.374  63.769  64.101  1.00  0.00           N  
ATOM    818  H   VAL    52      52.421  63.860  63.782  1.00  0.00           H  
ATOM    819  CA  VAL    52      53.568  63.172  65.441  1.00  0.00           C  
ATOM    820  HA  VAL    52      54.532  63.447  65.870  1.00  0.00           H  
ATOM    821  CB  VAL    52      52.420  63.614  66.448  1.00  0.00           C  
ATOM    822  HB  VAL    52      51.484  63.827  65.932  1.00  0.00           H  
ATOM    823  CG1 VAL    52      52.142  62.532  67.511  1.00  0.00           C  
ATOM    824 HG11 VAL    52      53.130  62.228  67.854  1.00  0.00           H  
ATOM    825 HG12 VAL    52      51.619  63.012  68.338  1.00  0.00           H  
ATOM    826 HG13 VAL    52      51.645  61.673  67.059  1.00  0.00           H  
ATOM    827  CG2 VAL    52      52.840  64.892  67.203  1.00  0.00           C  
ATOM    828 HG21 VAL    52      52.175  65.121  68.035  1.00  0.00           H  
ATOM    829 HG22 VAL    52      53.822  64.769  67.659  1.00  0.00           H  
ATOM    830 HG23 VAL    52      52.994  65.693  66.480  1.00  0.00           H  
ATOM    831  C   VAL    52      53.623  61.663  65.290  1.00  0.00           C  
ATOM    832  O   VAL    52      54.649  61.090  65.697  1.00  0.00           O  
ATOM    833  N   GLY    53      52.663  60.998  64.683  1.00  0.00           N  
ATOM    834  H   GLY    53      51.884  61.550  64.356  1.00  0.00           H  
ATOM    835  CA  GLY    53      52.494  59.551  64.427  1.00  0.00           C  
ATOM    836  HA2 GLY    53      52.052  59.066  65.297  1.00  0.00           H  
ATOM    837  HA3 GLY    53      51.739  59.513  63.642  1.00  0.00           H  
ATOM    838  C   GLY    53      53.676  58.826  63.920  1.00  0.00           C  
ATOM    839  O   GLY    53      54.012  57.765  64.469  1.00  0.00           O  
ATOM    840  N   ALA    54      54.472  59.494  63.021  1.00  0.00           N  
ATOM    841  H   ALA    54      54.159  60.396  62.691  1.00  0.00           H  
ATOM    842  CA  ALA    54      55.767  59.079  62.468  1.00  0.00           C  
ATOM    843  HA  ALA    54      55.662  58.052  62.118  1.00  0.00           H  
ATOM    844  CB  ALA    54      56.099  59.970  61.237  1.00  0.00           C  
ATOM    845  HB1 ALA    54      57.061  59.793  60.754  1.00  0.00           H  
ATOM    846  HB2 ALA    54      55.242  59.926  60.564  1.00  0.00           H  
ATOM    847  HB3 ALA    54      56.112  60.976  61.656  1.00  0.00           H  
ATOM    848  C   ALA    54      56.953  59.044  63.423  1.00  0.00           C  
ATOM    849  O   ALA    54      58.060  58.562  63.160  1.00  0.00           O  
ATOM    850  N   ARG    55      56.730  59.476  64.673  1.00  0.00           N  
ATOM    851  H   ARG    55      55.913  60.053  64.815  1.00  0.00           H  
ATOM    852  CA  ARG    55      57.618  59.396  65.881  1.00  0.00           C  
ATOM    853  HA  ARG    55      58.536  58.827  65.738  1.00  0.00           H  
ATOM    854  CB  ARG    55      58.060  60.827  66.364  1.00  0.00           C  
ATOM    855  HB2 ARG    55      57.245  61.520  66.578  1.00  0.00           H  
ATOM    856  HB3 ARG    55      58.507  60.707  67.350  1.00  0.00           H  
ATOM    857  CG  ARG    55      59.123  61.479  65.457  1.00  0.00           C  
ATOM    858  HG2 ARG    55      59.740  62.175  66.026  1.00  0.00           H  
ATOM    859  HG3 ARG    55      59.757  60.683  65.064  1.00  0.00           H  
ATOM    860  CD  ARG    55      58.493  62.386  64.408  1.00  0.00           C  
ATOM    861  HD2 ARG    55      57.753  61.833  63.830  1.00  0.00           H  
ATOM    862  HD3 ARG    55      58.018  63.208  64.943  1.00  0.00           H  
ATOM    863  NE  ARG    55      59.479  62.876  63.475  1.00  0.00           N  
ATOM    864  HE  ARG    55      60.444  62.622  63.635  1.00  0.00           H  
ATOM    865  CZ  ARG    55      59.317  64.035  62.904  1.00  0.00           C  
ATOM    866  NH1 ARG    55      58.160  64.679  62.804  1.00  0.00           N  
ATOM    867 HH11 ARG    55      57.305  64.188  63.022  1.00  0.00           H  
ATOM    868 HH12 ARG    55      58.132  65.600  62.391  1.00  0.00           H  
ATOM    869  NH2 ARG    55      60.352  64.757  62.614  1.00  0.00           N  
ATOM    870 HH21 ARG    55      61.241  64.295  62.741  1.00  0.00           H  
ATOM    871 HH22 ARG    55      60.274  65.676  62.201  1.00  0.00           H  
ATOM    872  C   ARG    55      56.864  58.574  66.880  1.00  0.00           C  
ATOM    873  O   ARG    55      57.430  57.735  67.591  1.00  0.00           O  
ATOM    874  N   ARG    56      55.585  58.877  67.052  1.00  0.00           N  
ATOM    875  H   ARG    56      55.185  59.589  66.458  1.00  0.00           H  
ATOM    876  CA  ARG    56      54.804  58.366  68.158  1.00  0.00           C  
ATOM    877  HA  ARG    56      55.248  58.695  69.098  1.00  0.00           H  
ATOM    878  CB  ARG    56      53.459  59.043  68.136  1.00  0.00           C  
ATOM    879  HB2 ARG    56      53.691  60.106  68.203  1.00  0.00           H  
ATOM    880  HB3 ARG    56      52.910  58.878  67.209  1.00  0.00           H  
ATOM    881  CG  ARG    56      52.601  58.853  69.335  1.00  0.00           C  
ATOM    882  HG2 ARG    56      52.447  57.784  69.485  1.00  0.00           H  
ATOM    883  HG3 ARG    56      53.027  59.205  70.275  1.00  0.00           H  
ATOM    884  CD  ARG    56      51.250  59.444  69.265  1.00  0.00           C  
ATOM    885  HD2 ARG    56      51.320  60.512  69.471  1.00  0.00           H  
ATOM    886  HD3 ARG    56      50.746  59.167  68.339  1.00  0.00           H  
ATOM    887  NE  ARG    56      50.434  59.021  70.380  1.00  0.00           N  
ATOM    888  HE  ARG    56      50.797  58.701  71.267  1.00  0.00           H  
ATOM    889  CZ  ARG    56      49.102  59.193  70.468  1.00  0.00           C  
ATOM    890  NH1 ARG    56      48.436  59.697  69.475  1.00  0.00           N  
ATOM    891 HH11 ARG    56      48.867  59.882  68.581  1.00  0.00           H  
ATOM    892 HH12 ARG    56      47.426  59.700  69.466  1.00  0.00           H  
ATOM    893  NH2 ARG    56      48.491  58.856  71.575  1.00  0.00           N  
ATOM    894 HH21 ARG    56      49.019  58.826  72.435  1.00  0.00           H  
ATOM    895 HH22 ARG    56      47.496  58.957  71.717  1.00  0.00           H  
ATOM    896  C   ARG    56      54.639  56.837  68.138  1.00  0.00           C  
ATOM    897  O   ARG    56      54.635  56.210  69.197  1.00  0.00           O  
ATOM    898  N   SER    57      54.370  56.220  66.925  1.00  0.00           N  
ATOM    899  H   SER    57      54.212  56.838  66.141  1.00  0.00           H  
ATOM    900  CA  SER    57      54.264  54.730  66.718  1.00  0.00           C  
ATOM    901  HA  SER    57      53.585  54.232  67.410  1.00  0.00           H  
ATOM    902  CB  SER    57      53.446  54.450  65.443  1.00  0.00           C  
ATOM    903  HB2 SER    57      53.329  53.374  65.313  1.00  0.00           H  
ATOM    904  HB3 SER    57      52.425  54.822  65.530  1.00  0.00           H  
ATOM    905  OG  SER    57      54.094  55.133  64.395  1.00  0.00           O  
ATOM    906  HG  SER    57      53.779  56.039  64.352  1.00  0.00           H  
ATOM    907  C   SER    57      55.636  53.994  66.713  1.00  0.00           C  
ATOM    908  O   SER    57      55.859  53.040  67.467  1.00  0.00           O  
ATOM    909  N   SER    58      56.621  54.566  66.051  1.00  0.00           N  
ATOM    910  H   SER    58      56.388  55.260  65.355  1.00  0.00           H  
ATOM    911  CA  SER    58      57.987  54.096  66.044  1.00  0.00           C  
ATOM    912  HA  SER    58      57.939  53.019  65.882  1.00  0.00           H  
ATOM    913  CB  SER    58      58.712  54.685  64.882  1.00  0.00           C  
ATOM    914  HB2 SER    58      59.716  54.262  64.849  1.00  0.00           H  
ATOM    915  HB3 SER    58      58.225  54.632  63.908  1.00  0.00           H  
ATOM    916  OG  SER    58      58.899  56.038  65.151  1.00  0.00           O  
ATOM    917  HG  SER    58      59.438  56.467  64.482  1.00  0.00           H  
ATOM    918  C   SER    58      58.788  54.297  67.392  1.00  0.00           C  
ATOM    919  O   SER    58      59.819  53.624  67.567  1.00  0.00           O  
ATOM    920  N   TRP    59      58.328  55.061  68.340  1.00  0.00           N  
ATOM    921  H   TRP    59      57.541  55.655  68.124  1.00  0.00           H  
ATOM    922  CA  TRP    59      58.871  55.246  69.695  1.00  0.00           C  
ATOM    923  HA  TRP    59      59.960  55.251  69.714  1.00  0.00           H  
ATOM    924  CB  TRP    59      58.334  56.408  70.534  1.00  0.00           C  
ATOM    925  HB2 TRP    59      58.410  57.363  70.013  1.00  0.00           H  
ATOM    926  HB3 TRP    59      57.289  56.192  70.755  1.00  0.00           H  
ATOM    927  CG  TRP    59      59.107  56.510  71.766  1.00  0.00           C  
ATOM    928  CD1 TRP    59      60.257  57.291  71.875  1.00  0.00           C  
ATOM    929  HD1 TRP    59      60.625  57.832  71.016  1.00  0.00           H  
ATOM    930  NE1 TRP    59      60.866  57.134  73.137  1.00  0.00           N  
ATOM    931  HE1 TRP    59      61.728  57.551  73.459  1.00  0.00           H  
ATOM    932  CE2 TRP    59      60.113  56.213  73.868  1.00  0.00           C  
ATOM    933  CZ2 TRP    59      60.335  55.672  75.159  1.00  0.00           C  
ATOM    934  HZ2 TRP    59      61.163  56.104  75.701  1.00  0.00           H  
ATOM    935  CH2 TRP    59      59.402  54.764  75.673  1.00  0.00           C  
ATOM    936  HH2 TRP    59      59.494  54.329  76.657  1.00  0.00           H  
ATOM    937  CZ3 TRP    59      58.248  54.398  74.917  1.00  0.00           C  
ATOM    938  HZ3 TRP    59      57.532  53.758  75.410  1.00  0.00           H  
ATOM    939  CE3 TRP    59      58.098  54.825  73.612  1.00  0.00           C  
ATOM    940  HE3 TRP    59      57.192  54.563  73.086  1.00  0.00           H  
ATOM    941  CD2 TRP    59      59.021  55.783  73.048  1.00  0.00           C  
ATOM    942  C   TRP    59      58.634  53.944  70.422  1.00  0.00           C  
ATOM    943  O   TRP    59      59.616  53.322  70.930  1.00  0.00           O  
ATOM    944  N   ARG    60      57.448  53.297  70.286  1.00  0.00           N  
ATOM    945  H   ARG    60      56.710  53.838  69.857  1.00  0.00           H  
ATOM    946  CA  ARG    60      57.092  51.958  70.791  1.00  0.00           C  
ATOM    947  HA  ARG    60      57.260  51.901  71.867  1.00  0.00           H  
ATOM    948  CB  ARG    60      55.634  51.774  70.497  1.00  0.00           C  
ATOM    949  HB2 ARG    60      55.465  51.689  69.424  1.00  0.00           H  
ATOM    950  HB3 ARG    60      55.245  50.849  70.923  1.00  0.00           H  
ATOM    951  CG  ARG    60      54.801  52.959  71.073  1.00  0.00           C  
ATOM    952  HG2 ARG    60      55.145  53.422  71.998  1.00  0.00           H  
ATOM    953  HG3 ARG    60      54.754  53.797  70.377  1.00  0.00           H  
ATOM    954  CD  ARG    60      53.258  52.663  71.257  1.00  0.00           C  
ATOM    955  HD2 ARG    60      52.979  52.242  70.291  1.00  0.00           H  
ATOM    956  HD3 ARG    60      53.113  51.914  72.035  1.00  0.00           H  
ATOM    957  NE  ARG    60      52.513  53.909  71.469  1.00  0.00           N  
ATOM    958  HE  ARG    60      52.983  54.635  71.991  1.00  0.00           H  
ATOM    959  CZ  ARG    60      51.272  54.190  71.144  1.00  0.00           C  
ATOM    960  NH1 ARG    60      50.465  53.371  70.533  1.00  0.00           N  
ATOM    961 HH11 ARG    60      50.822  52.452  70.316  1.00  0.00           H  
ATOM    962 HH12 ARG    60      49.501  53.639  70.394  1.00  0.00           H  
ATOM    963  NH2 ARG    60      50.676  55.342  71.471  1.00  0.00           N  
ATOM    964 HH21 ARG    60      51.234  56.028  71.959  1.00  0.00           H  
ATOM    965 HH22 ARG    60      49.788  55.562  71.041  1.00  0.00           H  
ATOM    966  C   ARG    60      57.850  50.844  70.051  1.00  0.00           C  
ATOM    967  O   ARG    60      57.920  49.681  70.549  1.00  0.00           O  
ATOM    968  N   VAL    61      58.474  51.178  68.886  1.00  0.00           N  
ATOM    969  H   VAL    61      58.354  52.055  68.399  1.00  0.00           H  
ATOM    970  CA  VAL    61      59.420  50.247  68.263  1.00  0.00           C  
ATOM    971  HA  VAL    61      59.180  49.210  68.499  1.00  0.00           H  
ATOM    972  CB  VAL    61      59.315  50.264  66.696  1.00  0.00           C  
ATOM    973  HB  VAL    61      59.550  51.245  66.283  1.00  0.00           H  
ATOM    974  CG1 VAL    61      60.297  49.263  65.997  1.00  0.00           C  
ATOM    975 HG11 VAL    61      60.251  48.234  66.352  1.00  0.00           H  
ATOM    976 HG12 VAL    61      60.152  49.204  64.918  1.00  0.00           H  
ATOM    977 HG13 VAL    61      61.354  49.467  66.166  1.00  0.00           H  
ATOM    978  CG2 VAL    61      57.861  49.865  66.284  1.00  0.00           C  
ATOM    979 HG21 VAL    61      57.860  49.820  65.194  1.00  0.00           H  
ATOM    980 HG22 VAL    61      57.515  48.917  66.696  1.00  0.00           H  
ATOM    981 HG23 VAL    61      57.131  50.618  66.580  1.00  0.00           H  
ATOM    982  C   VAL    61      60.841  50.516  68.823  1.00  0.00           C  
ATOM    983  O   VAL    61      61.395  49.521  69.403  1.00  0.00           O  
ATOM    984  N   ILE    62      61.441  51.715  68.710  1.00  0.00           N  
ATOM    985  H   ILE    62      60.940  52.423  68.194  1.00  0.00           H  
ATOM    986  CA  ILE    62      62.941  51.883  68.843  1.00  0.00           C  
ATOM    987  HA  ILE    62      63.344  51.054  68.261  1.00  0.00           H  
ATOM    988  CB  ILE    62      63.442  53.177  68.200  1.00  0.00           C  
ATOM    989  HB  ILE    62      62.792  53.949  68.609  1.00  0.00           H  
ATOM    990  CG2 ILE    62      64.940  53.360  68.406  1.00  0.00           C  
ATOM    991 HG21 ILE    62      65.078  53.548  69.471  1.00  0.00           H  
ATOM    992 HG22 ILE    62      65.464  52.466  68.066  1.00  0.00           H  
ATOM    993 HG23 ILE    62      65.297  54.201  67.811  1.00  0.00           H  
ATOM    994  CG1 ILE    62      63.117  53.260  66.705  1.00  0.00           C  
ATOM    995 HG12 ILE    62      63.542  52.365  66.250  1.00  0.00           H  
ATOM    996 HG13 ILE    62      62.047  53.118  66.558  1.00  0.00           H  
ATOM    997  CD1 ILE    62      63.584  54.555  66.010  1.00  0.00           C  
ATOM    998 HD11 ILE    62      64.544  54.325  65.547  1.00  0.00           H  
ATOM    999 HD12 ILE    62      62.847  54.809  65.248  1.00  0.00           H  
ATOM   1000 HD13 ILE    62      63.718  55.290  66.805  1.00  0.00           H  
ATOM   1001  C   ILE    62      63.378  51.682  70.286  1.00  0.00           C  
ATOM   1002  O   ILE    62      64.391  51.030  70.539  1.00  0.00           O  
ATOM   1003  N   SER    63      62.541  52.099  71.260  1.00  0.00           N  
ATOM   1004  H   SER    63      61.762  52.710  71.057  1.00  0.00           H  
ATOM   1005  CA  SER    63      62.763  51.879  72.657  1.00  0.00           C  
ATOM   1006  HA  SER    63      63.778  52.102  72.985  1.00  0.00           H  
ATOM   1007  CB  SER    63      61.697  52.653  73.479  1.00  0.00           C  
ATOM   1008  HB2 SER    63      61.835  52.527  74.553  1.00  0.00           H  
ATOM   1009  HB3 SER    63      61.646  53.687  73.138  1.00  0.00           H  
ATOM   1010  OG  SER    63      60.409  52.116  73.164  1.00  0.00           O  
ATOM   1011  HG  SER    63      60.037  52.674  72.477  1.00  0.00           H  
ATOM   1012  C   SER    63      62.599  50.353  72.962  1.00  0.00           C  
ATOM   1013  O   SER    63      63.230  49.801  73.846  1.00  0.00           O  
ATOM   1014  N   SER    64      61.726  49.710  72.211  1.00  0.00           N  
ATOM   1015  H   SER    64      61.195  50.169  71.485  1.00  0.00           H  
ATOM   1016  CA  SER    64      61.561  48.224  72.364  1.00  0.00           C  
ATOM   1017  HA  SER    64      61.498  48.019  73.432  1.00  0.00           H  
ATOM   1018  CB  SER    64      60.241  47.666  71.743  1.00  0.00           C  
ATOM   1019  HB2 SER    64      59.991  48.254  70.859  1.00  0.00           H  
ATOM   1020  HB3 SER    64      60.439  46.626  71.482  1.00  0.00           H  
ATOM   1021  OG  SER    64      59.236  47.715  72.727  1.00  0.00           O  
ATOM   1022  HG  SER    64      59.072  48.602  73.056  1.00  0.00           H  
ATOM   1023  C   SER    64      62.869  47.532  71.883  1.00  0.00           C  
ATOM   1024  O   SER    64      63.310  46.550  72.464  1.00  0.00           O  
ATOM   1025  N   ILE    65      63.464  48.031  70.754  1.00  0.00           N  
ATOM   1026  H   ILE    65      63.115  48.832  70.247  1.00  0.00           H  
ATOM   1027  CA  ILE    65      64.658  47.373  70.223  1.00  0.00           C  
ATOM   1028  HA  ILE    65      64.502  46.294  70.208  1.00  0.00           H  
ATOM   1029  CB  ILE    65      65.020  47.739  68.787  1.00  0.00           C  
ATOM   1030  HB  ILE    65      64.957  48.817  68.642  1.00  0.00           H  
ATOM   1031  CG2 ILE    65      66.405  47.181  68.341  1.00  0.00           C  
ATOM   1032 HG21 ILE    65      66.476  46.133  68.629  1.00  0.00           H  
ATOM   1033 HG22 ILE    65      66.514  47.211  67.257  1.00  0.00           H  
ATOM   1034 HG23 ILE    65      67.315  47.582  68.788  1.00  0.00           H  
ATOM   1035  CG1 ILE    65      63.834  47.129  67.909  1.00  0.00           C  
ATOM   1036 HG12 ILE    65      63.954  46.051  67.808  1.00  0.00           H  
ATOM   1037 HG13 ILE    65      62.818  47.265  68.280  1.00  0.00           H  
ATOM   1038  CD1 ILE    65      63.916  47.606  66.481  1.00  0.00           C  
ATOM   1039 HD11 ILE    65      63.127  47.231  65.830  1.00  0.00           H  
ATOM   1040 HD12 ILE    65      63.781  48.687  66.486  1.00  0.00           H  
ATOM   1041 HD13 ILE    65      64.873  47.349  66.027  1.00  0.00           H  
ATOM   1042  C   ILE    65      65.883  47.598  71.171  1.00  0.00           C  
ATOM   1043  O   ILE    65      66.759  46.756  71.319  1.00  0.00           O  
ATOM   1044  N   GLU    66      65.897  48.782  71.812  1.00  0.00           N  
ATOM   1045  H   GLU    66      65.366  49.525  71.380  1.00  0.00           H  
ATOM   1046  CA  GLU    66      66.881  49.185  72.854  1.00  0.00           C  
ATOM   1047  HA  GLU    66      67.908  49.188  72.488  1.00  0.00           H  
ATOM   1048  CB  GLU    66      66.674  50.568  73.269  1.00  0.00           C  
ATOM   1049  HB2 GLU    66      66.469  51.198  72.404  1.00  0.00           H  
ATOM   1050  HB3 GLU    66      65.798  50.600  73.917  1.00  0.00           H  
ATOM   1051  CG  GLU    66      68.001  51.089  73.959  1.00  0.00           C  
ATOM   1052  HG2 GLU    66      68.341  50.315  74.646  1.00  0.00           H  
ATOM   1053  HG3 GLU    66      68.761  51.155  73.179  1.00  0.00           H  
ATOM   1054  CD  GLU    66      67.913  52.418  74.657  1.00  0.00           C  
ATOM   1055  OE1 GLU    66      67.233  53.332  74.183  1.00  0.00           O  
ATOM   1056  OE2 GLU    66      68.622  52.633  75.696  1.00  0.00           O  
ATOM   1057  C   GLU    66      66.764  48.208  74.099  1.00  0.00           C  
ATOM   1058  O   GLU    66      67.783  47.860  74.667  1.00  0.00           O  
ATOM   1059  N   GLN    67      65.563  47.805  74.442  1.00  0.00           N  
ATOM   1060  H   GLN    67      64.713  48.154  74.023  1.00  0.00           H  
ATOM   1061  CA  GLN    67      65.376  46.777  75.503  1.00  0.00           C  
ATOM   1062  HA  GLN    67      66.119  47.082  76.240  1.00  0.00           H  
ATOM   1063  CB  GLN    67      63.955  46.920  76.123  1.00  0.00           C  
ATOM   1064  HB2 GLN    67      63.273  47.060  75.284  1.00  0.00           H  
ATOM   1065  HB3 GLN    67      63.628  45.980  76.568  1.00  0.00           H  
ATOM   1066  CG  GLN    67      63.798  48.069  77.153  1.00  0.00           C  
ATOM   1067  HG2 GLN    67      64.302  48.957  76.773  1.00  0.00           H  
ATOM   1068  HG3 GLN    67      62.760  48.290  77.404  1.00  0.00           H  
ATOM   1069  CD  GLN    67      64.453  47.731  78.466  1.00  0.00           C  
ATOM   1070  OE1 GLN    67      65.657  47.870  78.640  1.00  0.00           O  
ATOM   1071  NE2 GLN    67      63.810  47.225  79.513  1.00  0.00           N  
ATOM   1072 HE21 GLN    67      64.277  46.945  80.364  1.00  0.00           H  
ATOM   1073 HE22 GLN    67      62.840  46.948  79.464  1.00  0.00           H  
ATOM   1074  C   GLN    67      65.709  45.303  75.129  1.00  0.00           C  
ATOM   1075  O   GLN    67      66.300  44.533  75.899  1.00  0.00           O  
ATOM   1076  N   LYS    68      65.468  44.982  73.871  1.00  0.00           N  
ATOM   1077  H   LYS    68      64.956  45.640  73.300  1.00  0.00           H  
ATOM   1078  CA  LYS    68      65.760  43.694  73.192  1.00  0.00           C  
ATOM   1079  HA  LYS    68      65.430  42.870  73.825  1.00  0.00           H  
ATOM   1080  CB  LYS    68      65.065  43.605  71.853  1.00  0.00           C  
ATOM   1081  HB2 LYS    68      65.182  44.530  71.287  1.00  0.00           H  
ATOM   1082  HB3 LYS    68      65.557  42.783  71.334  1.00  0.00           H  
ATOM   1083  CG  LYS    68      63.571  43.480  72.084  1.00  0.00           C  
ATOM   1084  HG2 LYS    68      63.416  42.541  72.615  1.00  0.00           H  
ATOM   1085  HG3 LYS    68      63.223  44.312  72.695  1.00  0.00           H  
ATOM   1086  CD  LYS    68      62.754  43.342  70.809  1.00  0.00           C  
ATOM   1087  HD2 LYS    68      62.737  44.244  70.196  1.00  0.00           H  
ATOM   1088  HD3 LYS    68      63.262  42.589  70.207  1.00  0.00           H  
ATOM   1089  CE  LYS    68      61.347  42.850  71.126  1.00  0.00           C  
ATOM   1090  HE2 LYS    68      60.899  43.367  71.974  1.00  0.00           H  
ATOM   1091  HE3 LYS    68      60.721  43.321  70.369  1.00  0.00           H  
ATOM   1092  NZ  LYS    68      61.147  41.394  71.224  1.00  0.00           N  
ATOM   1093  HZ1 LYS    68      60.224  41.059  71.464  1.00  0.00           H  
ATOM   1094  HZ2 LYS    68      61.540  40.848  70.471  1.00  0.00           H  
ATOM   1095  HZ3 LYS    68      61.606  41.026  72.045  1.00  0.00           H  
ATOM   1096  C   LYS    68      67.280  43.520  73.127  1.00  0.00           C  
ATOM   1097  O   LYS    68      67.800  42.549  73.591  1.00  0.00           O  
ATOM   1098  N   THR    69      68.055  44.444  72.670  1.00  0.00           N  
ATOM   1099  H   THR    69      67.641  45.285  72.293  1.00  0.00           H  
ATOM   1100  CA  THR    69      69.520  44.310  72.546  1.00  0.00           C  
ATOM   1101  HA  THR    69      69.762  43.387  72.020  1.00  0.00           H  
ATOM   1102  CB  THR    69      69.985  45.450  71.530  1.00  0.00           C  
ATOM   1103  HB  THR    69      71.065  45.566  71.611  1.00  0.00           H  
ATOM   1104  CG2 THR    69      69.709  45.374  70.041  1.00  0.00           C  
ATOM   1105 HG21 THR    69      70.179  44.447  69.713  1.00  0.00           H  
ATOM   1106 HG22 THR    69      68.648  45.252  69.820  1.00  0.00           H  
ATOM   1107 HG23 THR    69      70.221  46.173  69.506  1.00  0.00           H  
ATOM   1108  OG1 THR    69      69.654  46.856  71.818  1.00  0.00           O  
ATOM   1109  HG1 THR    69      68.730  47.032  72.007  1.00  0.00           H  
ATOM   1110  C   THR    69      70.204  44.447  73.893  1.00  0.00           C  
ATOM   1111  O   THR    69      71.302  43.971  74.162  1.00  0.00           O  
ATOM   1112  N   SER    70      69.541  45.051  74.957  1.00  0.00           N  
ATOM   1113  H   SER    70      68.708  45.544  74.668  1.00  0.00           H  
ATOM   1114  CA  SER    70      69.958  44.950  76.342  1.00  0.00           C  
ATOM   1115  HA  SER    70      71.016  45.173  76.478  1.00  0.00           H  
ATOM   1116  CB  SER    70      69.181  45.924  77.261  1.00  0.00           C  
ATOM   1117  HB2 SER    70      68.137  45.641  77.395  1.00  0.00           H  
ATOM   1118  HB3 SER    70      69.649  45.822  78.240  1.00  0.00           H  
ATOM   1119  OG  SER    70      69.237  47.244  76.800  1.00  0.00           O  
ATOM   1120  HG  SER    70      68.753  47.260  75.971  1.00  0.00           H  
ATOM   1121  C   SER    70      69.850  43.512  76.911  1.00  0.00           C  
ATOM   1122  O   SER    70      70.828  42.858  77.240  1.00  0.00           O  
ATOM   1123  N   ALA    71      68.622  42.932  76.816  1.00  0.00           N  
ATOM   1124  H   ALA    71      67.964  43.512  76.315  1.00  0.00           H  
ATOM   1125  CA  ALA    71      68.333  41.543  77.025  1.00  0.00           C  
ATOM   1126  HA  ALA    71      68.528  41.256  78.058  1.00  0.00           H  
ATOM   1127  CB  ALA    71      66.905  41.309  76.664  1.00  0.00           C  
ATOM   1128  HB1 ALA    71      66.628  41.589  75.648  1.00  0.00           H  
ATOM   1129  HB2 ALA    71      66.576  40.294  76.886  1.00  0.00           H  
ATOM   1130  HB3 ALA    71      66.294  41.988  77.258  1.00  0.00           H  
ATOM   1131  C   ALA    71      69.142  40.611  76.150  1.00  0.00           C  
ATOM   1132  O   ALA    71      69.356  39.524  76.608  1.00  0.00           O  
ATOM   1133  N   ASP    72      69.541  40.979  74.932  1.00  0.00           N  
ATOM   1134  H   ASP    72      69.257  41.842  74.491  1.00  0.00           H  
ATOM   1135  CA  ASP    72      70.388  40.070  74.141  1.00  0.00           C  
ATOM   1136  HA  ASP    72      69.977  39.061  74.137  1.00  0.00           H  
ATOM   1137  CB  ASP    72      70.290  40.536  72.665  1.00  0.00           C  
ATOM   1138  HB2 ASP    72      69.260  40.739  72.370  1.00  0.00           H  
ATOM   1139  HB3 ASP    72      70.844  41.453  72.462  1.00  0.00           H  
ATOM   1140  CG  ASP    72      70.777  39.420  71.717  1.00  0.00           C  
ATOM   1141  OD1 ASP    72      70.310  38.248  71.757  1.00  0.00           O  
ATOM   1142  OD2 ASP    72      71.633  39.809  70.909  1.00  0.00           O  
ATOM   1143  C   ASP    72      71.865  40.135  74.507  1.00  0.00           C  
ATOM   1144  O   ASP    72      72.693  39.435  73.902  1.00  0.00           O  
ATOM   1145  N   GLY    73      72.263  40.998  75.498  1.00  0.00           N  
ATOM   1146  H   GLY    73      71.484  41.507  75.890  1.00  0.00           H  
ATOM   1147  CA  GLY    73      73.555  41.078  76.146  1.00  0.00           C  
ATOM   1148  HA2 GLY    73      73.412  41.546  77.120  1.00  0.00           H  
ATOM   1149  HA3 GLY    73      74.013  40.123  76.402  1.00  0.00           H  
ATOM   1150  C   GLY    73      74.522  41.881  75.288  1.00  0.00           C  
ATOM   1151  O   GLY    73      75.670  41.469  75.090  1.00  0.00           O  
ATOM   1152  N   ASN    74      74.077  42.985  74.671  1.00  0.00           N  
ATOM   1153  H   ASN    74      73.179  43.369  74.929  1.00  0.00           H  
ATOM   1154  CA  ASN    74      74.847  43.715  73.659  1.00  0.00           C  
ATOM   1155  HA  ASN    74      75.510  42.991  73.185  1.00  0.00           H  
ATOM   1156  CB  ASN    74      73.940  44.189  72.481  1.00  0.00           C  
ATOM   1157  HB2 ASN    74      73.411  43.319  72.092  1.00  0.00           H  
ATOM   1158  HB3 ASN    74      73.183  44.891  72.832  1.00  0.00           H  
ATOM   1159  CG  ASN    74      74.810  44.824  71.396  1.00  0.00           C  
ATOM   1160  OD1 ASN    74      74.732  45.979  71.040  1.00  0.00           O  
ATOM   1161  ND2 ASN    74      75.431  43.935  70.679  1.00  0.00           N  
ATOM   1162 HD21 ASN    74      75.750  44.207  69.761  1.00  0.00           H  
ATOM   1163 HD22 ASN    74      75.391  42.953  70.911  1.00  0.00           H  
ATOM   1164  C   ASN    74      75.550  44.929  74.230  1.00  0.00           C  
ATOM   1165  O   ASN    74      75.135  45.438  75.239  1.00  0.00           O  
ATOM   1166  N   GLU    75      76.712  45.293  73.672  1.00  0.00           N  
ATOM   1167  H   GLU    75      77.164  44.645  73.043  1.00  0.00           H  
ATOM   1168  CA  GLU    75      77.553  46.361  74.231  1.00  0.00           C  
ATOM   1169  HA  GLU    75      76.864  47.037  74.737  1.00  0.00           H  
ATOM   1170  CB  GLU    75      78.535  45.833  75.312  1.00  0.00           C  
ATOM   1171  HB2 GLU    75      78.098  45.009  75.875  1.00  0.00           H  
ATOM   1172  HB3 GLU    75      79.415  45.352  74.885  1.00  0.00           H  
ATOM   1173  CG  GLU    75      78.919  46.891  76.338  1.00  0.00           C  
ATOM   1174  HG2 GLU    75      79.716  47.474  75.877  1.00  0.00           H  
ATOM   1175  HG3 GLU    75      78.047  47.495  76.592  1.00  0.00           H  
ATOM   1176  CD  GLU    75      79.444  46.286  77.661  1.00  0.00           C  
ATOM   1177  OE1 GLU    75      80.667  46.136  77.885  1.00  0.00           O  
ATOM   1178  OE2 GLU    75      78.680  46.243  78.615  1.00  0.00           O  
ATOM   1179  C   GLU    75      78.207  47.141  73.095  1.00  0.00           C  
ATOM   1180  O   GLU    75      79.137  47.902  73.360  1.00  0.00           O  
ATOM   1181  N   LYS    76      77.686  47.068  71.864  1.00  0.00           N  
ATOM   1182  H   LYS    76      77.103  46.245  71.810  1.00  0.00           H  
ATOM   1183  CA  LYS    76      78.062  47.656  70.588  1.00  0.00           C  
ATOM   1184  HA  LYS    76      78.815  48.442  70.650  1.00  0.00           H  
ATOM   1185  CB  LYS    76      78.840  46.648  69.696  1.00  0.00           C  
ATOM   1186  HB2 LYS    76      78.187  45.791  69.530  1.00  0.00           H  
ATOM   1187  HB3 LYS    76      79.037  47.221  68.789  1.00  0.00           H  
ATOM   1188  CG  LYS    76      80.063  46.076  70.343  1.00  0.00           C  
ATOM   1189  HG2 LYS    76      80.789  46.824  70.660  1.00  0.00           H  
ATOM   1190  HG3 LYS    76      79.697  45.540  71.218  1.00  0.00           H  
ATOM   1191  CD  LYS    76      80.750  45.107  69.309  1.00  0.00           C  
ATOM   1192  HD2 LYS    76      79.947  44.405  69.082  1.00  0.00           H  
ATOM   1193  HD3 LYS    76      81.169  45.602  68.432  1.00  0.00           H  
ATOM   1194  CE  LYS    76      81.919  44.432  70.009  1.00  0.00           C  
ATOM   1195  HE2 LYS    76      82.793  45.082  69.950  1.00  0.00           H  
ATOM   1196  HE3 LYS    76      81.691  44.191  71.047  1.00  0.00           H  
ATOM   1197  NZ  LYS    76      82.257  43.199  69.346  1.00  0.00           N  
ATOM   1198  HZ1 LYS    76      82.334  43.262  68.341  1.00  0.00           H  
ATOM   1199  HZ2 LYS    76      83.109  42.727  69.613  1.00  0.00           H  
ATOM   1200  HZ3 LYS    76      81.490  42.555  69.476  1.00  0.00           H  
ATOM   1201  C   LYS    76      76.966  48.299  69.838  1.00  0.00           C  
ATOM   1202  O   LYS    76      76.856  49.515  69.989  1.00  0.00           O  
ATOM   1203  N   LYS    77      76.010  47.586  69.171  1.00  0.00           N  
ATOM   1204  H   LYS    77      76.000  46.579  69.247  1.00  0.00           H  
ATOM   1205  CA  LYS    77      75.013  48.222  68.232  1.00  0.00           C  
ATOM   1206  HA  LYS    77      75.663  48.802  67.576  1.00  0.00           H  
ATOM   1207  CB  LYS    77      74.287  47.145  67.383  1.00  0.00           C  
ATOM   1208  HB2 LYS    77      73.802  47.714  66.590  1.00  0.00           H  
ATOM   1209  HB3 LYS    77      75.043  46.615  66.804  1.00  0.00           H  
ATOM   1210  CG  LYS    77      73.218  46.183  68.009  1.00  0.00           C  
ATOM   1211  HG2 LYS    77      73.592  45.620  68.864  1.00  0.00           H  
ATOM   1212  HG3 LYS    77      72.520  46.926  68.394  1.00  0.00           H  
ATOM   1213  CD  LYS    77      72.440  45.257  67.108  1.00  0.00           C  
ATOM   1214  HD2 LYS    77      71.663  44.794  67.716  1.00  0.00           H  
ATOM   1215  HD3 LYS    77      71.991  45.904  66.355  1.00  0.00           H  
ATOM   1216  CE  LYS    77      73.425  44.373  66.412  1.00  0.00           C  
ATOM   1217  HE2 LYS    77      74.106  45.011  65.848  1.00  0.00           H  
ATOM   1218  HE3 LYS    77      74.035  43.820  67.125  1.00  0.00           H  
ATOM   1219  NZ  LYS    77      72.781  43.420  65.619  1.00  0.00           N  
ATOM   1220  HZ1 LYS    77      71.804  43.650  65.509  1.00  0.00           H  
ATOM   1221  HZ2 LYS    77      73.152  43.294  64.688  1.00  0.00           H  
ATOM   1222  HZ3 LYS    77      72.668  42.604  66.203  1.00  0.00           H  
ATOM   1223  C   LYS    77      74.052  49.162  69.032  1.00  0.00           C  
ATOM   1224  O   LYS    77      73.554  50.169  68.521  1.00  0.00           O  
ATOM   1225  N   ILE    78      73.800  48.786  70.286  1.00  0.00           N  
ATOM   1226  H   ILE    78      74.268  47.911  70.474  1.00  0.00           H  
ATOM   1227  CA  ILE    78      72.915  49.399  71.350  1.00  0.00           C  
ATOM   1228  HA  ILE    78      71.891  49.239  71.012  1.00  0.00           H  
ATOM   1229  CB  ILE    78      73.189  48.676  72.675  1.00  0.00           C  
ATOM   1230  HB  ILE    78      73.185  47.599  72.507  1.00  0.00           H  
ATOM   1231  CG2 ILE    78      74.600  48.997  73.226  1.00  0.00           C  
ATOM   1232 HG21 ILE    78      74.711  48.205  73.968  1.00  0.00           H  
ATOM   1233 HG22 ILE    78      75.309  48.875  72.408  1.00  0.00           H  
ATOM   1234 HG23 ILE    78      74.608  50.020  73.601  1.00  0.00           H  
ATOM   1235  CG1 ILE    78      72.141  49.066  73.725  1.00  0.00           C  
ATOM   1236 HG12 ILE    78      72.345  50.099  74.006  1.00  0.00           H  
ATOM   1237 HG13 ILE    78      71.140  48.877  73.339  1.00  0.00           H  
ATOM   1238  CD1 ILE    78      72.229  48.275  75.093  1.00  0.00           C  
ATOM   1239 HD11 ILE    78      71.954  47.226  74.978  1.00  0.00           H  
ATOM   1240 HD12 ILE    78      73.225  48.394  75.520  1.00  0.00           H  
ATOM   1241 HD13 ILE    78      71.479  48.585  75.821  1.00  0.00           H  
ATOM   1242  C   ILE    78      73.189  50.959  71.489  1.00  0.00           C  
ATOM   1243  O   ILE    78      72.266  51.752  71.756  1.00  0.00           O  
ATOM   1244  N   GLU    79      74.410  51.390  71.109  1.00  0.00           N  
ATOM   1245  H   GLU    79      75.151  50.734  70.902  1.00  0.00           H  
ATOM   1246  CA  GLU    79      74.742  52.828  71.170  1.00  0.00           C  
ATOM   1247  HA  GLU    79      74.383  53.184  72.135  1.00  0.00           H  
ATOM   1248  CB  GLU    79      76.318  52.994  71.202  1.00  0.00           C  
ATOM   1249  HB2 GLU    79      76.741  52.685  70.246  1.00  0.00           H  
ATOM   1250  HB3 GLU    79      76.527  54.053  71.353  1.00  0.00           H  
ATOM   1251  CG  GLU    79      77.026  52.283  72.359  1.00  0.00           C  
ATOM   1252  HG2 GLU    79      76.508  52.609  73.260  1.00  0.00           H  
ATOM   1253  HG3 GLU    79      76.939  51.223  72.119  1.00  0.00           H  
ATOM   1254  CD  GLU    79      78.468  52.703  72.562  1.00  0.00           C  
ATOM   1255  OE1 GLU    79      78.976  52.667  73.698  1.00  0.00           O  
ATOM   1256  OE2 GLU    79      79.185  52.943  71.582  1.00  0.00           O  
ATOM   1257  C   GLU    79      74.145  53.674  70.046  1.00  0.00           C  
ATOM   1258  O   GLU    79      73.747  54.811  70.346  1.00  0.00           O  
ATOM   1259  N   MET    80      73.970  53.163  68.893  1.00  0.00           N  
ATOM   1260  H   MET    80      74.430  52.270  68.786  1.00  0.00           H  
ATOM   1261  CA  MET    80      73.251  53.856  67.731  1.00  0.00           C  
ATOM   1262  HA  MET    80      73.546  54.904  67.679  1.00  0.00           H  
ATOM   1263  CB  MET    80      73.805  53.228  66.431  1.00  0.00           C  
ATOM   1264  HB2 MET    80      74.839  53.549  66.308  1.00  0.00           H  
ATOM   1265  HB3 MET    80      73.817  52.138  66.461  1.00  0.00           H  
ATOM   1266  CG  MET    80      73.108  53.731  65.117  1.00  0.00           C  
ATOM   1267  HG2 MET    80      72.997  54.813  65.200  1.00  0.00           H  
ATOM   1268  HG3 MET    80      73.714  53.396  64.275  1.00  0.00           H  
ATOM   1269  SD  MET    80      71.457  53.152  64.835  1.00  0.00           S  
ATOM   1270  CE  MET    80      71.481  51.357  64.900  1.00  0.00           C  
ATOM   1271  HE1 MET    80      72.118  50.867  64.164  1.00  0.00           H  
ATOM   1272  HE2 MET    80      71.782  51.046  65.900  1.00  0.00           H  
ATOM   1273  HE3 MET    80      70.492  50.923  64.748  1.00  0.00           H  
ATOM   1274  C   MET    80      71.739  53.735  67.929  1.00  0.00           C  
ATOM   1275  O   MET    80      71.029  54.687  67.587  1.00  0.00           O  
ATOM   1276  N   VAL    81      71.252  52.579  68.469  1.00  0.00           N  
ATOM   1277  H   VAL    81      71.801  51.733  68.537  1.00  0.00           H  
ATOM   1278  CA  VAL    81      69.836  52.451  68.783  1.00  0.00           C  
ATOM   1279  HA  VAL    81      69.237  52.690  67.904  1.00  0.00           H  
ATOM   1280  CB  VAL    81      69.508  50.989  69.245  1.00  0.00           C  
ATOM   1281  HB  VAL    81      69.891  50.925  70.263  1.00  0.00           H  
ATOM   1282  CG1 VAL    81      67.996  50.831  69.271  1.00  0.00           C  
ATOM   1283 HG11 VAL    81      67.683  49.836  69.589  1.00  0.00           H  
ATOM   1284 HG12 VAL    81      67.588  51.548  69.983  1.00  0.00           H  
ATOM   1285 HG13 VAL    81      67.534  51.029  68.304  1.00  0.00           H  
ATOM   1286  CG2 VAL    81      70.086  49.859  68.392  1.00  0.00           C  
ATOM   1287 HG21 VAL    81      69.604  48.904  68.600  1.00  0.00           H  
ATOM   1288 HG22 VAL    81      69.844  50.138  67.367  1.00  0.00           H  
ATOM   1289 HG23 VAL    81      71.150  49.705  68.571  1.00  0.00           H  
ATOM   1290  C   VAL    81      69.465  53.480  69.828  1.00  0.00           C  
ATOM   1291  O   VAL    81      68.533  54.280  69.522  1.00  0.00           O  
ATOM   1292  N   ARG    82      70.235  53.657  70.915  1.00  0.00           N  
ATOM   1293  H   ARG    82      70.809  52.867  71.174  1.00  0.00           H  
ATOM   1294  CA  ARG    82      70.085  54.723  71.974  1.00  0.00           C  
ATOM   1295  HA  ARG    82      69.124  54.596  72.473  1.00  0.00           H  
ATOM   1296  CB  ARG    82      71.278  54.607  72.943  1.00  0.00           C  
ATOM   1297  HB2 ARG    82      72.220  54.465  72.415  1.00  0.00           H  
ATOM   1298  HB3 ARG    82      71.375  55.592  73.402  1.00  0.00           H  
ATOM   1299  CG  ARG    82      71.026  53.647  74.076  1.00  0.00           C  
ATOM   1300  HG2 ARG    82      70.196  54.025  74.674  1.00  0.00           H  
ATOM   1301  HG3 ARG    82      70.834  52.650  73.680  1.00  0.00           H  
ATOM   1302  CD  ARG    82      72.300  53.595  74.905  1.00  0.00           C  
ATOM   1303  HD2 ARG    82      73.032  53.372  74.129  1.00  0.00           H  
ATOM   1304  HD3 ARG    82      72.535  54.561  75.352  1.00  0.00           H  
ATOM   1305  NE  ARG    82      72.174  52.529  75.869  1.00  0.00           N  
ATOM   1306  HE  ARG    82      71.182  52.374  75.987  1.00  0.00           H  
ATOM   1307  CZ  ARG    82      73.112  51.755  76.415  1.00  0.00           C  
ATOM   1308  NH1 ARG    82      74.353  51.708  76.079  1.00  0.00           N  
ATOM   1309 HH11 ARG    82      74.661  52.528  75.575  1.00  0.00           H  
ATOM   1310 HH12 ARG    82      75.035  51.194  76.617  1.00  0.00           H  
ATOM   1311  NH2 ARG    82      72.728  50.924  77.315  1.00  0.00           N  
ATOM   1312 HH21 ARG    82      71.748  50.872  77.553  1.00  0.00           H  
ATOM   1313 HH22 ARG    82      73.362  50.257  77.730  1.00  0.00           H  
ATOM   1314  C   ARG    82      70.019  56.131  71.315  1.00  0.00           C  
ATOM   1315  O   ARG    82      69.213  56.939  71.720  1.00  0.00           O  
ATOM   1316  N   ALA    83      70.841  56.431  70.292  1.00  0.00           N  
ATOM   1317  H   ALA    83      71.428  55.692  69.931  1.00  0.00           H  
ATOM   1318  CA  ALA    83      70.920  57.724  69.562  1.00  0.00           C  
ATOM   1319  HA  ALA    83      70.862  58.589  70.224  1.00  0.00           H  
ATOM   1320  CB  ALA    83      72.235  57.669  68.774  1.00  0.00           C  
ATOM   1321  HB1 ALA    83      72.360  58.670  68.362  1.00  0.00           H  
ATOM   1322  HB2 ALA    83      73.104  57.432  69.388  1.00  0.00           H  
ATOM   1323  HB3 ALA    83      72.034  57.042  67.905  1.00  0.00           H  
ATOM   1324  C   ALA    83      69.673  57.882  68.645  1.00  0.00           C  
ATOM   1325  O   ALA    83      69.281  59.006  68.430  1.00  0.00           O  
ATOM   1326  N   TYR    84      69.067  56.827  68.133  1.00  0.00           N  
ATOM   1327  H   TYR    84      69.569  55.955  68.217  1.00  0.00           H  
ATOM   1328  CA  TYR    84      67.975  56.922  67.212  1.00  0.00           C  
ATOM   1329  HA  TYR    84      68.126  57.803  66.588  1.00  0.00           H  
ATOM   1330  CB  TYR    84      68.021  55.630  66.368  1.00  0.00           C  
ATOM   1331  HB2 TYR    84      69.032  55.229  66.287  1.00  0.00           H  
ATOM   1332  HB3 TYR    84      67.364  54.882  66.812  1.00  0.00           H  
ATOM   1333  CG  TYR    84      67.521  55.871  64.957  1.00  0.00           C  
ATOM   1334  CD1 TYR    84      68.195  55.268  63.829  1.00  0.00           C  
ATOM   1335  HD1 TYR    84      69.116  54.723  63.972  1.00  0.00           H  
ATOM   1336  CE1 TYR    84      67.681  55.399  62.516  1.00  0.00           C  
ATOM   1337  HE1 TYR    84      68.234  54.975  61.691  1.00  0.00           H  
ATOM   1338  CZ  TYR    84      66.464  56.012  62.296  1.00  0.00           C  
ATOM   1339  OH  TYR    84      66.200  56.305  61.022  1.00  0.00           O  
ATOM   1340  HH  TYR    84      66.887  55.989  60.431  1.00  0.00           H  
ATOM   1341  CE2 TYR    84      65.730  56.532  63.411  1.00  0.00           C  
ATOM   1342  HE2 TYR    84      64.811  57.050  63.178  1.00  0.00           H  
ATOM   1343  CD2 TYR    84      66.263  56.524  64.717  1.00  0.00           C  
ATOM   1344  HD2 TYR    84      65.737  57.088  65.473  1.00  0.00           H  
ATOM   1345  C   TYR    84      66.643  57.030  68.001  1.00  0.00           C  
ATOM   1346  O   TYR    84      65.745  57.667  67.564  1.00  0.00           O  
ATOM   1347  N   ARG    85      66.578  56.473  69.211  1.00  0.00           N  
ATOM   1348  H   ARG    85      67.412  55.992  69.517  1.00  0.00           H  
ATOM   1349  CA  ARG    85      65.448  56.785  70.101  1.00  0.00           C  
ATOM   1350  HA  ARG    85      64.540  56.523  69.559  1.00  0.00           H  
ATOM   1351  CB  ARG    85      65.502  55.893  71.351  1.00  0.00           C  
ATOM   1352  HB2 ARG    85      65.957  54.916  71.183  1.00  0.00           H  
ATOM   1353  HB3 ARG    85      66.324  56.408  71.847  1.00  0.00           H  
ATOM   1354  CG  ARG    85      64.175  55.770  72.105  1.00  0.00           C  
ATOM   1355  HG2 ARG    85      63.589  56.670  71.915  1.00  0.00           H  
ATOM   1356  HG3 ARG    85      63.630  54.919  71.697  1.00  0.00           H  
ATOM   1357  CD  ARG    85      64.476  55.490  73.582  1.00  0.00           C  
ATOM   1358  HD2 ARG    85      63.549  55.245  74.101  1.00  0.00           H  
ATOM   1359  HD3 ARG    85      65.319  54.808  73.698  1.00  0.00           H  
ATOM   1360  NE  ARG    85      64.951  56.745  74.236  1.00  0.00           N  
ATOM   1361  HE  ARG    85      64.234  57.417  74.472  1.00  0.00           H  
ATOM   1362  CZ  ARG    85      66.163  57.130  74.582  1.00  0.00           C  
ATOM   1363  NH1 ARG    85      66.354  58.310  74.998  1.00  0.00           N  
ATOM   1364 HH11 ARG    85      65.548  58.908  74.892  1.00  0.00           H  
ATOM   1365 HH12 ARG    85      67.307  58.643  75.052  1.00  0.00           H  
ATOM   1366  NH2 ARG    85      67.162  56.275  74.454  1.00  0.00           N  
ATOM   1367 HH21 ARG    85      66.989  55.292  74.300  1.00  0.00           H  
ATOM   1368 HH22 ARG    85      68.052  56.575  74.826  1.00  0.00           H  
ATOM   1369  C   ARG    85      65.477  58.288  70.441  1.00  0.00           C  
ATOM   1370  O   ARG    85      64.480  58.980  70.168  1.00  0.00           O  
ATOM   1371  N   GLU    86      66.670  58.737  70.859  1.00  0.00           N  
ATOM   1372  H   GLU    86      67.447  58.097  70.944  1.00  0.00           H  
ATOM   1373  CA  GLU    86      66.901  60.154  71.245  1.00  0.00           C  
ATOM   1374  HA  GLU    86      66.230  60.533  72.016  1.00  0.00           H  
ATOM   1375  CB  GLU    86      68.373  60.320  71.666  1.00  0.00           C  
ATOM   1376  HB2 GLU    86      68.589  59.703  72.538  1.00  0.00           H  
ATOM   1377  HB3 GLU    86      69.033  60.011  70.856  1.00  0.00           H  
ATOM   1378  CG  GLU    86      68.728  61.790  71.899  1.00  0.00           C  
ATOM   1379  HG2 GLU    86      68.915  62.249  70.928  1.00  0.00           H  
ATOM   1380  HG3 GLU    86      67.905  62.309  72.390  1.00  0.00           H  
ATOM   1381  CD  GLU    86      70.014  61.989  72.664  1.00  0.00           C  
ATOM   1382  OE1 GLU    86      70.959  62.707  72.267  1.00  0.00           O  
ATOM   1383  OE2 GLU    86      70.218  61.301  73.699  1.00  0.00           O  
ATOM   1384  C   GLU    86      66.595  61.074  70.034  1.00  0.00           C  
ATOM   1385  O   GLU    86      65.945  62.087  70.129  1.00  0.00           O  
ATOM   1386  N   LYS    87      66.851  60.585  68.753  1.00  0.00           N  
ATOM   1387  H   LYS    87      67.214  59.645  68.681  1.00  0.00           H  
ATOM   1388  CA  LYS    87      66.461  61.279  67.536  1.00  0.00           C  
ATOM   1389  HA  LYS    87      66.820  62.305  67.607  1.00  0.00           H  
ATOM   1390  CB  LYS    87      67.061  60.595  66.305  1.00  0.00           C  
ATOM   1391  HB2 LYS    87      68.108  60.339  66.466  1.00  0.00           H  
ATOM   1392  HB3 LYS    87      66.484  59.684  66.150  1.00  0.00           H  
ATOM   1393  CG  LYS    87      67.015  61.456  65.032  1.00  0.00           C  
ATOM   1394  HG2 LYS    87      67.162  60.768  64.199  1.00  0.00           H  
ATOM   1395  HG3 LYS    87      66.089  62.029  65.073  1.00  0.00           H  
ATOM   1396  CD  LYS    87      68.075  62.569  65.064  1.00  0.00           C  
ATOM   1397  HD2 LYS    87      67.960  63.308  65.857  1.00  0.00           H  
ATOM   1398  HD3 LYS    87      68.987  61.995  65.225  1.00  0.00           H  
ATOM   1399  CE  LYS    87      68.193  63.352  63.725  1.00  0.00           C  
ATOM   1400  HE2 LYS    87      69.056  64.017  63.766  1.00  0.00           H  
ATOM   1401  HE3 LYS    87      68.299  62.722  62.843  1.00  0.00           H  
ATOM   1402  NZ  LYS    87      67.025  64.179  63.550  1.00  0.00           N  
ATOM   1403  HZ1 LYS    87      67.143  64.768  62.738  1.00  0.00           H  
ATOM   1404  HZ2 LYS    87      66.202  63.600  63.463  1.00  0.00           H  
ATOM   1405  HZ3 LYS    87      66.876  64.809  64.325  1.00  0.00           H  
ATOM   1406  C   LYS    87      65.006  61.413  67.375  1.00  0.00           C  
ATOM   1407  O   LYS    87      64.498  62.505  67.079  1.00  0.00           O  
ATOM   1408  N   ILE    88      64.245  60.335  67.560  1.00  0.00           N  
ATOM   1409  H   ILE    88      64.584  59.401  67.739  1.00  0.00           H  
ATOM   1410  CA  ILE    88      62.779  60.397  67.435  1.00  0.00           C  
ATOM   1411  HA  ILE    88      62.639  61.191  66.701  1.00  0.00           H  
ATOM   1412  CB  ILE    88      61.995  59.163  66.915  1.00  0.00           C  
ATOM   1413  HB  ILE    88      60.952  59.457  66.800  1.00  0.00           H  
ATOM   1414  CG2 ILE    88      62.597  58.736  65.502  1.00  0.00           C  
ATOM   1415 HG21 ILE    88      63.655  58.548  65.680  1.00  0.00           H  
ATOM   1416 HG22 ILE    88      62.013  57.955  65.015  1.00  0.00           H  
ATOM   1417 HG23 ILE    88      62.500  59.621  64.873  1.00  0.00           H  
ATOM   1418  CG1 ILE    88      62.153  58.027  67.868  1.00  0.00           C  
ATOM   1419 HG12 ILE    88      63.174  57.653  67.792  1.00  0.00           H  
ATOM   1420 HG13 ILE    88      62.128  58.365  68.903  1.00  0.00           H  
ATOM   1421  CD1 ILE    88      61.179  56.892  67.525  1.00  0.00           C  
ATOM   1422 HD11 ILE    88      61.225  56.113  68.286  1.00  0.00           H  
ATOM   1423 HD12 ILE    88      60.132  57.189  67.600  1.00  0.00           H  
ATOM   1424 HD13 ILE    88      61.527  56.396  66.620  1.00  0.00           H  
ATOM   1425  C   ILE    88      62.006  61.104  68.641  1.00  0.00           C  
ATOM   1426  O   ILE    88      60.903  61.582  68.408  1.00  0.00           O  
ATOM   1427  N   GLU    89      62.663  61.157  69.833  1.00  0.00           N  
ATOM   1428  H   GLU    89      63.531  60.647  69.912  1.00  0.00           H  
ATOM   1429  CA  GLU    89      62.091  61.936  71.010  1.00  0.00           C  
ATOM   1430  HA  GLU    89      61.015  61.834  71.155  1.00  0.00           H  
ATOM   1431  CB  GLU    89      62.847  61.558  72.293  1.00  0.00           C  
ATOM   1432  HB2 GLU    89      63.920  61.587  72.104  1.00  0.00           H  
ATOM   1433  HB3 GLU    89      62.573  62.249  73.091  1.00  0.00           H  
ATOM   1434  CG  GLU    89      62.411  60.169  72.731  1.00  0.00           C  
ATOM   1435  HG2 GLU    89      61.365  60.209  73.035  1.00  0.00           H  
ATOM   1436  HG3 GLU    89      62.495  59.491  71.882  1.00  0.00           H  
ATOM   1437  CD  GLU    89      63.243  59.616  73.935  1.00  0.00           C  
ATOM   1438  OE1 GLU    89      62.886  58.582  74.519  1.00  0.00           O  
ATOM   1439  OE2 GLU    89      64.289  60.199  74.306  1.00  0.00           O  
ATOM   1440  C   GLU    89      62.333  63.464  70.788  1.00  0.00           C  
ATOM   1441  O   GLU    89      61.425  64.296  71.054  1.00  0.00           O  
ATOM   1442  N   LYS    90      63.565  63.848  70.368  1.00  0.00           N  
ATOM   1443  H   LYS    90      64.307  63.166  70.302  1.00  0.00           H  
ATOM   1444  CA  LYS    90      63.807  65.293  70.124  1.00  0.00           C  
ATOM   1445  HA  LYS    90      63.593  65.915  70.994  1.00  0.00           H  
ATOM   1446  CB  LYS    90      65.297  65.456  69.784  1.00  0.00           C  
ATOM   1447  HB2 LYS    90      65.605  64.695  69.066  1.00  0.00           H  
ATOM   1448  HB3 LYS    90      65.551  66.489  69.545  1.00  0.00           H  
ATOM   1449  CG  LYS    90      66.146  65.228  71.060  1.00  0.00           C  
ATOM   1450  HG2 LYS    90      65.923  66.023  71.772  1.00  0.00           H  
ATOM   1451  HG3 LYS    90      66.039  64.206  71.425  1.00  0.00           H  
ATOM   1452  CD  LYS    90      67.657  65.436  70.715  1.00  0.00           C  
ATOM   1453  HD2 LYS    90      68.079  64.517  70.309  1.00  0.00           H  
ATOM   1454  HD3 LYS    90      67.810  66.306  70.075  1.00  0.00           H  
ATOM   1455  CE  LYS    90      68.552  65.792  71.922  1.00  0.00           C  
ATOM   1456  HE2 LYS    90      68.452  66.856  72.136  1.00  0.00           H  
ATOM   1457  HE3 LYS    90      68.052  65.378  72.798  1.00  0.00           H  
ATOM   1458  NZ  LYS    90      69.962  65.361  71.692  1.00  0.00           N  
ATOM   1459  HZ1 LYS    90      70.548  65.660  72.459  1.00  0.00           H  
ATOM   1460  HZ2 LYS    90      70.008  64.353  71.645  1.00  0.00           H  
ATOM   1461  HZ3 LYS    90      70.352  65.693  70.821  1.00  0.00           H  
ATOM   1462  C   LYS    90      62.898  65.839  68.937  1.00  0.00           C  
ATOM   1463  O   LYS    90      62.140  66.792  69.086  1.00  0.00           O  
ATOM   1464  N   GLU    91      62.853  65.036  67.878  1.00  0.00           N  
ATOM   1465  H   GLU    91      63.606  64.385  67.707  1.00  0.00           H  
ATOM   1466  CA  GLU    91      61.895  65.293  66.760  1.00  0.00           C  
ATOM   1467  HA  GLU    91      62.286  66.245  66.403  1.00  0.00           H  
ATOM   1468  CB  GLU    91      61.935  64.138  65.765  1.00  0.00           C  
ATOM   1469  HB2 GLU    91      62.054  63.165  66.242  1.00  0.00           H  
ATOM   1470  HB3 GLU    91      60.975  64.116  65.249  1.00  0.00           H  
ATOM   1471  CG  GLU    91      63.068  64.359  64.754  1.00  0.00           C  
ATOM   1472  HG2 GLU    91      62.994  65.334  64.273  1.00  0.00           H  
ATOM   1473  HG3 GLU    91      64.037  64.454  65.244  1.00  0.00           H  
ATOM   1474  CD  GLU    91      63.253  63.404  63.593  1.00  0.00           C  
ATOM   1475  OE1 GLU    91      62.253  62.840  63.117  1.00  0.00           O  
ATOM   1476  OE2 GLU    91      64.383  63.237  63.090  1.00  0.00           O  
ATOM   1477  C   GLU    91      60.497  65.448  67.229  1.00  0.00           C  
ATOM   1478  O   GLU    91      59.882  66.445  66.848  1.00  0.00           O  
ATOM   1479  N   LEU    92      59.977  64.507  67.995  1.00  0.00           N  
ATOM   1480  H   LEU    92      60.550  63.682  68.104  1.00  0.00           H  
ATOM   1481  CA  LEU    92      58.629  64.669  68.537  1.00  0.00           C  
ATOM   1482  HA  LEU    92      57.966  64.696  67.672  1.00  0.00           H  
ATOM   1483  CB  LEU    92      58.349  63.416  69.351  1.00  0.00           C  
ATOM   1484  HB2 LEU    92      58.627  62.515  68.803  1.00  0.00           H  
ATOM   1485  HB3 LEU    92      58.954  63.578  70.243  1.00  0.00           H  
ATOM   1486  CG  LEU    92      56.876  63.351  69.904  1.00  0.00           C  
ATOM   1487  HG  LEU    92      56.611  64.153  70.593  1.00  0.00           H  
ATOM   1488  CD1 LEU    92      55.738  63.143  68.828  1.00  0.00           C  
ATOM   1489 HD11 LEU    92      56.057  62.412  68.085  1.00  0.00           H  
ATOM   1490 HD12 LEU    92      54.793  62.895  69.312  1.00  0.00           H  
ATOM   1491 HD13 LEU    92      55.652  64.113  68.338  1.00  0.00           H  
ATOM   1492  CD2 LEU    92      56.789  62.139  70.816  1.00  0.00           C  
ATOM   1493 HD21 LEU    92      57.759  61.957  71.279  1.00  0.00           H  
ATOM   1494 HD22 LEU    92      56.084  62.220  71.642  1.00  0.00           H  
ATOM   1495 HD23 LEU    92      56.413  61.260  70.293  1.00  0.00           H  
ATOM   1496  C   LEU    92      58.387  65.969  69.311  1.00  0.00           C  
ATOM   1497  O   LEU    92      57.400  66.662  69.067  1.00  0.00           O  
ATOM   1498  N   GLU    93      59.188  66.243  70.303  1.00  0.00           N  
ATOM   1499  H   GLU    93      60.018  65.681  70.428  1.00  0.00           H  
ATOM   1500  CA  GLU    93      59.207  67.441  71.136  1.00  0.00           C  
ATOM   1501  HA  GLU    93      58.347  67.447  71.805  1.00  0.00           H  
ATOM   1502  CB  GLU    93      60.467  67.430  72.027  1.00  0.00           C  
ATOM   1503  HB2 GLU    93      60.929  66.450  72.151  1.00  0.00           H  
ATOM   1504  HB3 GLU    93      61.185  68.141  71.619  1.00  0.00           H  
ATOM   1505  CG  GLU    93      60.101  67.999  73.498  1.00  0.00           C  
ATOM   1506  HG2 GLU    93      59.710  69.015  73.450  1.00  0.00           H  
ATOM   1507  HG3 GLU    93      59.458  67.278  74.003  1.00  0.00           H  
ATOM   1508  CD  GLU    93      61.398  67.878  74.436  1.00  0.00           C  
ATOM   1509  OE1 GLU    93      62.098  68.875  74.661  1.00  0.00           O  
ATOM   1510  OE2 GLU    93      61.693  66.769  74.895  1.00  0.00           O  
ATOM   1511  C   GLU    93      59.188  68.650  70.209  1.00  0.00           C  
ATOM   1512  O   GLU    93      58.468  69.575  70.531  1.00  0.00           O  
ATOM   1513  N   ALA    94      59.800  68.676  68.961  1.00  0.00           N  
ATOM   1514  H   ALA    94      60.200  67.795  68.673  1.00  0.00           H  
ATOM   1515  CA  ALA    94      59.902  69.798  68.101  1.00  0.00           C  
ATOM   1516  HA  ALA    94      60.210  70.660  68.692  1.00  0.00           H  
ATOM   1517  CB  ALA    94      60.999  69.607  66.992  1.00  0.00           C  
ATOM   1518  HB1 ALA    94      60.517  68.971  66.250  1.00  0.00           H  
ATOM   1519  HB2 ALA    94      61.342  70.511  66.489  1.00  0.00           H  
ATOM   1520  HB3 ALA    94      61.890  69.087  67.342  1.00  0.00           H  
ATOM   1521  C   ALA    94      58.529  70.067  67.410  1.00  0.00           C  
ATOM   1522  O   ALA    94      58.050  71.200  67.323  1.00  0.00           O  
ATOM   1523  N   VAL    95      57.932  69.013  66.863  1.00  0.00           N  
ATOM   1524  H   VAL    95      58.435  68.138  66.896  1.00  0.00           H  
ATOM   1525  CA  VAL    95      56.637  69.119  66.179  1.00  0.00           C  
ATOM   1526  HA  VAL    95      56.765  70.021  65.582  1.00  0.00           H  
ATOM   1527  CB  VAL    95      56.285  67.987  65.250  1.00  0.00           C  
ATOM   1528  HB  VAL    95      55.283  68.211  64.882  1.00  0.00           H  
ATOM   1529  CG1 VAL    95      57.212  67.875  64.094  1.00  0.00           C  
ATOM   1530 HG11 VAL    95      56.799  68.683  63.490  1.00  0.00           H  
ATOM   1531 HG12 VAL    95      58.289  67.918  64.255  1.00  0.00           H  
ATOM   1532 HG13 VAL    95      57.149  66.939  63.540  1.00  0.00           H  
ATOM   1533  CG2 VAL    95      56.188  66.604  66.015  1.00  0.00           C  
ATOM   1534 HG21 VAL    95      55.753  65.796  65.426  1.00  0.00           H  
ATOM   1535 HG22 VAL    95      57.218  66.315  66.223  1.00  0.00           H  
ATOM   1536 HG23 VAL    95      55.638  66.609  66.956  1.00  0.00           H  
ATOM   1537  C   VAL    95      55.575  69.350  67.196  1.00  0.00           C  
ATOM   1538  O   VAL    95      54.716  70.116  66.794  1.00  0.00           O  
ATOM   1539  N   CYS    96      55.584  68.844  68.423  1.00  0.00           N  
ATOM   1540  H   CYS    96      56.245  68.113  68.645  1.00  0.00           H  
ATOM   1541  CA  CYS    96      54.708  69.337  69.474  1.00  0.00           C  
ATOM   1542  HA  CYS    96      53.675  69.139  69.190  1.00  0.00           H  
ATOM   1543  CB  CYS    96      54.972  68.603  70.833  1.00  0.00           C  
ATOM   1544  HB2 CYS    96      55.968  68.167  70.914  1.00  0.00           H  
ATOM   1545  HB3 CYS    96      54.760  69.269  71.669  1.00  0.00           H  
ATOM   1546  SG  CYS    96      53.814  67.237  70.732  1.00  0.00           S  
ATOM   1547  HG  CYS    96      53.400  67.327  71.999  1.00  0.00           H  
ATOM   1548  C   CYS    96      54.774  70.875  69.677  1.00  0.00           C  
ATOM   1549  O   CYS    96      53.757  71.562  69.652  1.00  0.00           O  
ATOM   1550  N   GLN    97      55.957  71.406  69.937  1.00  0.00           N  
ATOM   1551  H   GLN    97      56.736  70.763  69.966  1.00  0.00           H  
ATOM   1552  CA  GLN    97      56.286  72.761  70.219  1.00  0.00           C  
ATOM   1553  HA  GLN    97      55.710  73.006  71.111  1.00  0.00           H  
ATOM   1554  CB  GLN    97      57.777  72.830  70.592  1.00  0.00           C  
ATOM   1555  HB2 GLN    97      57.904  72.344  71.559  1.00  0.00           H  
ATOM   1556  HB3 GLN    97      58.504  72.367  69.924  1.00  0.00           H  
ATOM   1557  CG  GLN    97      58.306  74.226  70.679  1.00  0.00           C  
ATOM   1558  HG2 GLN    97      59.388  74.279  70.796  1.00  0.00           H  
ATOM   1559  HG3 GLN    97      58.217  74.662  69.684  1.00  0.00           H  
ATOM   1560  CD  GLN    97      57.636  75.123  71.774  1.00  0.00           C  
ATOM   1561  OE1 GLN    97      56.881  74.692  72.644  1.00  0.00           O  
ATOM   1562  NE2 GLN    97      58.041  76.348  71.802  1.00  0.00           N  
ATOM   1563 HE21 GLN    97      57.596  76.950  72.481  1.00  0.00           H  
ATOM   1564 HE22 GLN    97      58.556  76.751  71.032  1.00  0.00           H  
ATOM   1565  C   GLN    97      55.908  73.680  69.054  1.00  0.00           C  
ATOM   1566  O   GLN    97      55.308  74.724  69.230  1.00  0.00           O  
ATOM   1567  N   ASP    98      56.222  73.250  67.814  1.00  0.00           N  
ATOM   1568  H   ASP    98      56.667  72.350  67.707  1.00  0.00           H  
ATOM   1569  CA  ASP    98      55.853  74.007  66.660  1.00  0.00           C  
ATOM   1570  HA  ASP    98      56.397  74.950  66.624  1.00  0.00           H  
ATOM   1571  CB  ASP    98      56.522  73.393  65.424  1.00  0.00           C  
ATOM   1572  HB2 ASP    98      57.592  73.491  65.606  1.00  0.00           H  
ATOM   1573  HB3 ASP    98      56.330  72.324  65.509  1.00  0.00           H  
ATOM   1574  CG  ASP    98      56.218  74.132  64.160  1.00  0.00           C  
ATOM   1575  OD1 ASP    98      56.754  75.251  63.955  1.00  0.00           O  
ATOM   1576  OD2 ASP    98      55.396  73.605  63.327  1.00  0.00           O  
ATOM   1577  C   ASP    98      54.314  74.343  66.632  1.00  0.00           C  
ATOM   1578  O   ASP    98      53.873  75.300  65.981  1.00  0.00           O  
ATOM   1579  N   VAL    99      53.488  73.539  67.340  1.00  0.00           N  
ATOM   1580  H   VAL    99      53.844  72.691  67.758  1.00  0.00           H  
ATOM   1581  CA  VAL    99      52.016  73.732  67.342  1.00  0.00           C  
ATOM   1582  HA  VAL    99      51.814  74.588  66.699  1.00  0.00           H  
ATOM   1583  CB  VAL    99      51.144  72.692  66.585  1.00  0.00           C  
ATOM   1584  HB  VAL    99      51.583  72.751  65.590  1.00  0.00           H  
ATOM   1585  CG1 VAL    99      51.226  71.338  67.346  1.00  0.00           C  
ATOM   1586 HG11 VAL    99      50.882  71.439  68.376  1.00  0.00           H  
ATOM   1587 HG12 VAL    99      50.603  70.576  66.879  1.00  0.00           H  
ATOM   1588 HG13 VAL    99      52.250  70.964  67.338  1.00  0.00           H  
ATOM   1589  CG2 VAL    99      49.672  73.222  66.553  1.00  0.00           C  
ATOM   1590 HG21 VAL    99      49.564  74.265  66.255  1.00  0.00           H  
ATOM   1591 HG22 VAL    99      49.162  72.637  65.788  1.00  0.00           H  
ATOM   1592 HG23 VAL    99      49.169  73.001  67.494  1.00  0.00           H  
ATOM   1593  C   VAL    99      51.505  74.217  68.707  1.00  0.00           C  
ATOM   1594  O   VAL    99      50.521  74.971  68.801  1.00  0.00           O  
ATOM   1595  N   LEU   100      52.155  73.881  69.844  1.00  0.00           N  
ATOM   1596  H   LEU   100      52.847  73.147  69.815  1.00  0.00           H  
ATOM   1597  CA  LEU   100      51.825  74.482  71.124  1.00  0.00           C  
ATOM   1598  HA  LEU   100      50.749  74.495  71.303  1.00  0.00           H  
ATOM   1599  CB  LEU   100      52.586  73.725  72.208  1.00  0.00           C  
ATOM   1600  HB2 LEU   100      53.661  73.737  72.032  1.00  0.00           H  
ATOM   1601  HB3 LEU   100      52.532  74.332  73.112  1.00  0.00           H  
ATOM   1602  CG  LEU   100      52.132  72.280  72.337  1.00  0.00           C  
ATOM   1603  HG  LEU   100      52.079  71.915  71.311  1.00  0.00           H  
ATOM   1604  CD1 LEU   100      53.158  71.361  73.096  1.00  0.00           C  
ATOM   1605 HD11 LEU   100      54.094  71.421  72.541  1.00  0.00           H  
ATOM   1606 HD12 LEU   100      53.432  71.641  74.113  1.00  0.00           H  
ATOM   1607 HD13 LEU   100      52.893  70.304  73.086  1.00  0.00           H  
ATOM   1608  CD2 LEU   100      50.745  72.293  73.121  1.00  0.00           C  
ATOM   1609 HD21 LEU   100      50.460  71.264  73.339  1.00  0.00           H  
ATOM   1610 HD22 LEU   100      50.804  72.918  74.012  1.00  0.00           H  
ATOM   1611 HD23 LEU   100      50.042  72.686  72.386  1.00  0.00           H  
ATOM   1612  C   LEU   100      52.229  75.954  71.117  1.00  0.00           C  
ATOM   1613  O   LEU   100      51.758  76.742  71.926  1.00  0.00           O  
ATOM   1614  N   SER   101      53.241  76.307  70.312  1.00  0.00           N  
ATOM   1615  H   SER   101      53.775  75.606  69.820  1.00  0.00           H  
ATOM   1616  CA  SER   101      53.632  77.725  70.216  1.00  0.00           C  
ATOM   1617  HA  SER   101      53.626  78.176  71.208  1.00  0.00           H  
ATOM   1618  CB  SER   101      55.059  77.782  69.726  1.00  0.00           C  
ATOM   1619  HB2 SER   101      55.332  78.830  69.604  1.00  0.00           H  
ATOM   1620  HB3 SER   101      55.766  77.342  70.429  1.00  0.00           H  
ATOM   1621  OG  SER   101      55.072  77.261  68.421  1.00  0.00           O  
ATOM   1622  HG  SER   101      55.339  76.345  68.528  1.00  0.00           H  
ATOM   1623  C   SER   101      52.612  78.563  69.443  1.00  0.00           C  
ATOM   1624  O   SER   101      52.217  79.648  69.873  1.00  0.00           O  
ATOM   1625  N   LEU   102      52.122  77.948  68.335  1.00  0.00           N  
ATOM   1626  H   LEU   102      52.515  77.034  68.163  1.00  0.00           H  
ATOM   1627  CA  LEU   102      51.068  78.430  67.447  1.00  0.00           C  
ATOM   1628  HA  LEU   102      51.313  79.430  67.090  1.00  0.00           H  
ATOM   1629  CB  LEU   102      51.012  77.496  66.262  1.00  0.00           C  
ATOM   1630  HB2 LEU   102      51.996  77.148  65.951  1.00  0.00           H  
ATOM   1631  HB3 LEU   102      50.544  76.594  66.655  1.00  0.00           H  
ATOM   1632  CG  LEU   102      50.210  77.980  65.045  1.00  0.00           C  
ATOM   1633  HG  LEU   102      49.310  78.497  65.379  1.00  0.00           H  
ATOM   1634  CD1 LEU   102      51.081  78.920  64.159  1.00  0.00           C  
ATOM   1635 HD11 LEU   102      51.864  78.383  63.624  1.00  0.00           H  
ATOM   1636 HD12 LEU   102      50.429  79.323  63.385  1.00  0.00           H  
ATOM   1637 HD13 LEU   102      51.609  79.697  64.713  1.00  0.00           H  
ATOM   1638  CD2 LEU   102      49.942  76.766  64.138  1.00  0.00           C  
ATOM   1639 HD21 LEU   102      50.785  76.079  64.210  1.00  0.00           H  
ATOM   1640 HD22 LEU   102      49.012  76.310  64.479  1.00  0.00           H  
ATOM   1641 HD23 LEU   102      49.887  77.195  63.138  1.00  0.00           H  
ATOM   1642  C   LEU   102      49.746  78.613  68.134  1.00  0.00           C  
ATOM   1643  O   LEU   102      49.008  79.538  67.836  1.00  0.00           O  
ATOM   1644  N   LEU   103      49.373  77.564  68.864  1.00  0.00           N  
ATOM   1645  H   LEU   103      50.003  76.775  68.898  1.00  0.00           H  
ATOM   1646  CA  LEU   103      48.176  77.453  69.788  1.00  0.00           C  
ATOM   1647  HA  LEU   103      47.281  77.573  69.178  1.00  0.00           H  
ATOM   1648  CB  LEU   103      48.138  76.065  70.503  1.00  0.00           C  
ATOM   1649  HB2 LEU   103      49.171  75.888  70.799  1.00  0.00           H  
ATOM   1650  HB3 LEU   103      47.662  76.143  71.481  1.00  0.00           H  
ATOM   1651  CG  LEU   103      47.522  74.877  69.718  1.00  0.00           C  
ATOM   1652  HG  LEU   103      47.755  75.001  68.661  1.00  0.00           H  
ATOM   1653  CD1 LEU   103      48.082  73.517  70.201  1.00  0.00           C  
ATOM   1654 HD11 LEU   103      47.889  72.731  69.471  1.00  0.00           H  
ATOM   1655 HD12 LEU   103      49.147  73.632  70.403  1.00  0.00           H  
ATOM   1656 HD13 LEU   103      47.552  73.243  71.114  1.00  0.00           H  
ATOM   1657  CD2 LEU   103      46.007  74.893  69.870  1.00  0.00           C  
ATOM   1658 HD21 LEU   103      45.911  74.971  70.953  1.00  0.00           H  
ATOM   1659 HD22 LEU   103      45.635  75.862  69.536  1.00  0.00           H  
ATOM   1660 HD23 LEU   103      45.493  74.054  69.400  1.00  0.00           H  
ATOM   1661  C   LEU   103      48.089  78.648  70.788  1.00  0.00           C  
ATOM   1662  O   LEU   103      46.990  78.899  71.303  1.00  0.00           O  
ATOM   1663  N   ASP   104      49.246  79.139  71.087  1.00  0.00           N  
ATOM   1664  H   ASP   104      50.062  78.605  70.821  1.00  0.00           H  
ATOM   1665  CA  ASP   104      49.482  80.145  72.088  1.00  0.00           C  
ATOM   1666  HA  ASP   104      48.684  80.101  72.829  1.00  0.00           H  
ATOM   1667  CB  ASP   104      50.658  79.749  72.962  1.00  0.00           C  
ATOM   1668  HB2 ASP   104      50.640  78.740  73.374  1.00  0.00           H  
ATOM   1669  HB3 ASP   104      51.566  79.826  72.364  1.00  0.00           H  
ATOM   1670  CG  ASP   104      50.763  80.757  74.102  1.00  0.00           C  
ATOM   1671  OD1 ASP   104      50.416  80.346  75.240  1.00  0.00           O  
ATOM   1672  OD2 ASP   104      51.123  81.935  73.826  1.00  0.00           O  
ATOM   1673  C   ASP   104      49.502  81.581  71.529  1.00  0.00           C  
ATOM   1674  O   ASP   104      48.735  82.419  71.957  1.00  0.00           O  
ATOM   1675  N   ASN   105      50.348  81.729  70.528  1.00  0.00           N  
ATOM   1676  H   ASN   105      50.959  80.984  70.225  1.00  0.00           H  
ATOM   1677  CA  ASN   105      50.459  83.059  69.908  1.00  0.00           C  
ATOM   1678  HA  ASN   105      50.582  83.874  70.621  1.00  0.00           H  
ATOM   1679  CB  ASN   105      51.751  82.941  69.008  1.00  0.00           C  
ATOM   1680  HB2 ASN   105      52.528  82.363  69.510  1.00  0.00           H  
ATOM   1681  HB3 ASN   105      51.542  82.398  68.087  1.00  0.00           H  
ATOM   1682  CG  ASN   105      52.296  84.287  68.618  1.00  0.00           C  
ATOM   1683  OD1 ASN   105      52.103  85.276  69.260  1.00  0.00           O  
ATOM   1684  ND2 ASN   105      53.157  84.319  67.625  1.00  0.00           N  
ATOM   1685 HD21 ASN   105      53.259  85.221  67.184  1.00  0.00           H  
ATOM   1686 HD22 ASN   105      53.363  83.541  67.015  1.00  0.00           H  
ATOM   1687  C   ASN   105      49.265  83.530  69.099  1.00  0.00           C  
ATOM   1688  O   ASN   105      48.731  84.652  69.240  1.00  0.00           O  
ATOM   1689  N   TYR   106      48.705  82.614  68.306  1.00  0.00           N  
ATOM   1690  H   TYR   106      49.155  81.710  68.308  1.00  0.00           H  
ATOM   1691  CA  TYR   106      47.511  82.932  67.471  1.00  0.00           C  
ATOM   1692  HA  TYR   106      47.332  84.003  67.379  1.00  0.00           H  
ATOM   1693  CB  TYR   106      47.830  82.540  66.000  1.00  0.00           C  
ATOM   1694  HB2 TYR   106      47.973  81.460  65.953  1.00  0.00           H  
ATOM   1695  HB3 TYR   106      46.944  82.862  65.453  1.00  0.00           H  
ATOM   1696  CG  TYR   106      49.016  83.204  65.339  1.00  0.00           C  
ATOM   1697  CD1 TYR   106      48.952  84.580  64.975  1.00  0.00           C  
ATOM   1698  HD1 TYR   106      48.044  85.080  65.279  1.00  0.00           H  
ATOM   1699  CE1 TYR   106      50.057  85.267  64.541  1.00  0.00           C  
ATOM   1700  HE1 TYR   106      50.044  86.336  64.387  1.00  0.00           H  
ATOM   1701  CZ  TYR   106      51.288  84.635  64.336  1.00  0.00           C  
ATOM   1702  OH  TYR   106      52.277  85.341  63.733  1.00  0.00           O  
ATOM   1703  HH  TYR   106      53.113  84.882  63.627  1.00  0.00           H  
ATOM   1704  CE2 TYR   106      51.427  83.257  64.653  1.00  0.00           C  
ATOM   1705  HE2 TYR   106      52.383  82.766  64.549  1.00  0.00           H  
ATOM   1706  CD2 TYR   106      50.277  82.508  65.164  1.00  0.00           C  
ATOM   1707  HD2 TYR   106      50.299  81.444  65.348  1.00  0.00           H  
ATOM   1708  C   TYR   106      46.145  82.314  67.990  1.00  0.00           C  
ATOM   1709  O   TYR   106      45.166  83.008  68.454  1.00  0.00           O  
ATOM   1710  N   LEU   107      46.049  80.941  67.997  1.00  0.00           N  
ATOM   1711  H   LEU   107      46.916  80.460  67.805  1.00  0.00           H  
ATOM   1712  CA  LEU   107      44.775  80.202  67.944  1.00  0.00           C  
ATOM   1713  HA  LEU   107      44.151  80.546  67.118  1.00  0.00           H  
ATOM   1714  CB  LEU   107      44.926  78.695  67.875  1.00  0.00           C  
ATOM   1715  HB2 LEU   107      45.448  78.375  68.777  1.00  0.00           H  
ATOM   1716  HB3 LEU   107      43.910  78.300  67.884  1.00  0.00           H  
ATOM   1717  CG  LEU   107      45.694  78.210  66.592  1.00  0.00           C  
ATOM   1718  HG  LEU   107      46.572  78.787  66.303  1.00  0.00           H  
ATOM   1719  CD1 LEU   107      46.257  76.853  66.663  1.00  0.00           C  
ATOM   1720 HD11 LEU   107      45.466  76.103  66.640  1.00  0.00           H  
ATOM   1721 HD12 LEU   107      46.782  76.728  65.716  1.00  0.00           H  
ATOM   1722 HD13 LEU   107      46.959  76.689  67.481  1.00  0.00           H  
ATOM   1723  CD2 LEU   107      44.737  78.330  65.381  1.00  0.00           C  
ATOM   1724 HD21 LEU   107      43.891  77.657  65.523  1.00  0.00           H  
ATOM   1725 HD22 LEU   107      44.590  79.404  65.264  1.00  0.00           H  
ATOM   1726 HD23 LEU   107      45.271  78.043  64.476  1.00  0.00           H  
ATOM   1727  C   LEU   107      43.918  80.587  69.150  1.00  0.00           C  
ATOM   1728  O   LEU   107      42.738  80.828  68.994  1.00  0.00           O  
ATOM   1729  N   ILE   108      44.443  80.542  70.402  1.00  0.00           N  
ATOM   1730  H   ILE   108      45.363  80.147  70.535  1.00  0.00           H  
ATOM   1731  CA  ILE   108      43.655  80.833  71.650  1.00  0.00           C  
ATOM   1732  HA  ILE   108      42.746  80.240  71.546  1.00  0.00           H  
ATOM   1733  CB  ILE   108      44.422  80.372  72.945  1.00  0.00           C  
ATOM   1734  HB  ILE   108      44.857  79.398  72.724  1.00  0.00           H  
ATOM   1735  CG2 ILE   108      45.687  81.301  73.044  1.00  0.00           C  
ATOM   1736 HG21 ILE   108      46.306  80.953  73.870  1.00  0.00           H  
ATOM   1737 HG22 ILE   108      46.333  81.323  72.166  1.00  0.00           H  
ATOM   1738 HG23 ILE   108      45.292  82.285  73.294  1.00  0.00           H  
ATOM   1739  CG1 ILE   108      43.552  80.097  74.262  1.00  0.00           C  
ATOM   1740 HG12 ILE   108      44.166  79.797  75.112  1.00  0.00           H  
ATOM   1741 HG13 ILE   108      43.062  81.022  74.567  1.00  0.00           H  
ATOM   1742  CD1 ILE   108      42.468  79.013  74.067  1.00  0.00           C  
ATOM   1743 HD11 ILE   108      41.840  78.940  74.955  1.00  0.00           H  
ATOM   1744 HD12 ILE   108      41.739  79.277  73.301  1.00  0.00           H  
ATOM   1745 HD13 ILE   108      42.803  77.998  73.854  1.00  0.00           H  
ATOM   1746  C   ILE   108      43.075  82.307  71.695  1.00  0.00           C  
ATOM   1747  O   ILE   108      42.282  82.600  72.624  1.00  0.00           O  
ATOM   1748  N   LYS   109      43.308  83.179  70.745  1.00  0.00           N  
ATOM   1749  H   LYS   109      43.940  82.867  70.021  1.00  0.00           H  
ATOM   1750  CA  LYS   109      42.835  84.570  70.827  1.00  0.00           C  
ATOM   1751  HA  LYS   109      41.887  84.662  71.357  1.00  0.00           H  
ATOM   1752  CB  LYS   109      43.818  85.482  71.574  1.00  0.00           C  
ATOM   1753  HB2 LYS   109      43.601  86.547  71.493  1.00  0.00           H  
ATOM   1754  HB3 LYS   109      43.749  85.336  72.652  1.00  0.00           H  
ATOM   1755  CG  LYS   109      45.297  85.250  71.241  1.00  0.00           C  
ATOM   1756  HG2 LYS   109      45.487  84.188  71.399  1.00  0.00           H  
ATOM   1757  HG3 LYS   109      45.515  85.403  70.184  1.00  0.00           H  
ATOM   1758  CD  LYS   109      46.286  86.108  72.060  1.00  0.00           C  
ATOM   1759  HD2 LYS   109      46.146  87.187  72.012  1.00  0.00           H  
ATOM   1760  HD3 LYS   109      46.091  85.836  73.097  1.00  0.00           H  
ATOM   1761  CE  LYS   109      47.745  85.775  71.703  1.00  0.00           C  
ATOM   1762  HE2 LYS   109      47.754  84.685  71.681  1.00  0.00           H  
ATOM   1763  HE3 LYS   109      47.981  86.251  70.751  1.00  0.00           H  
ATOM   1764  NZ  LYS   109      48.778  86.100  72.715  1.00  0.00           N  
ATOM   1765  HZ1 LYS   109      48.796  87.106  72.806  1.00  0.00           H  
ATOM   1766  HZ2 LYS   109      48.564  85.726  73.628  1.00  0.00           H  
ATOM   1767  HZ3 LYS   109      49.624  85.724  72.310  1.00  0.00           H  
ATOM   1768  C   LYS   109      42.566  85.272  69.481  1.00  0.00           C  
ATOM   1769  O   LYS   109      42.059  86.399  69.528  1.00  0.00           O  
ATOM   1770  N   ASN   110      42.849  84.675  68.307  1.00  0.00           N  
ATOM   1771  H   ASN   110      43.400  83.842  68.457  1.00  0.00           H  
ATOM   1772  CA  ASN   110      42.242  85.096  67.042  1.00  0.00           C  
ATOM   1773  HA  ASN   110      42.562  86.133  66.938  1.00  0.00           H  
ATOM   1774  CB  ASN   110      42.824  84.303  65.918  1.00  0.00           C  
ATOM   1775  HB2 ASN   110      42.461  84.726  64.981  1.00  0.00           H  
ATOM   1776  HB3 ASN   110      43.891  84.525  65.935  1.00  0.00           H  
ATOM   1777  CG  ASN   110      42.532  82.783  65.870  1.00  0.00           C  
ATOM   1778  OD1 ASN   110      41.784  82.201  66.586  1.00  0.00           O  
ATOM   1779  ND2 ASN   110      43.162  82.145  64.918  1.00  0.00           N  
ATOM   1780 HD21 ASN   110      43.109  81.138  64.877  1.00  0.00           H  
ATOM   1781 HD22 ASN   110      43.690  82.675  64.239  1.00  0.00           H  
ATOM   1782  C   ASN   110      40.693  84.985  67.055  1.00  0.00           C  
ATOM   1783  O   ASN   110      40.124  85.743  66.292  1.00  0.00           O  
ATOM   1784  N   CYS   111      40.107  84.030  67.764  1.00  0.00           N  
ATOM   1785  H   CYS   111      40.769  83.418  68.219  1.00  0.00           H  
ATOM   1786  CA  CYS   111      38.717  83.809  67.988  1.00  0.00           C  
ATOM   1787  HA  CYS   111      38.113  84.252  67.196  1.00  0.00           H  
ATOM   1788  CB  CYS   111      38.545  82.239  68.014  1.00  0.00           C  
ATOM   1789  HB2 CYS   111      37.588  82.039  68.497  1.00  0.00           H  
ATOM   1790  HB3 CYS   111      38.428  81.844  67.005  1.00  0.00           H  
ATOM   1791  SG  CYS   111      39.843  81.311  68.971  1.00  0.00           S  
ATOM   1792  HG  CYS   111      40.931  81.452  68.208  1.00  0.00           H  
ATOM   1793  C   CYS   111      38.216  84.499  69.231  1.00  0.00           C  
ATOM   1794  O   CYS   111      38.863  84.548  70.244  1.00  0.00           O  
ATOM   1795  N   SER   112      36.947  84.883  69.159  1.00  0.00           N  
ATOM   1796  H   SER   112      36.496  84.801  68.259  1.00  0.00           H  
ATOM   1797  CA  SER   112      36.237  85.694  70.150  1.00  0.00           C  
ATOM   1798  HA  SER   112      36.844  86.570  70.378  1.00  0.00           H  
ATOM   1799  CB  SER   112      35.019  86.285  69.484  1.00  0.00           C  
ATOM   1800  HB2 SER   112      34.621  87.092  70.098  1.00  0.00           H  
ATOM   1801  HB3 SER   112      35.154  86.558  68.437  1.00  0.00           H  
ATOM   1802  OG  SER   112      34.050  85.258  69.616  1.00  0.00           O  
ATOM   1803  HG  SER   112      33.377  85.355  68.938  1.00  0.00           H  
ATOM   1804  C   SER   112      36.049  84.976  71.481  1.00  0.00           C  
ATOM   1805  O   SER   112      36.294  83.805  71.723  1.00  0.00           O  
ATOM   1806  N   GLU   113      35.418  85.714  72.372  1.00  0.00           N  
ATOM   1807  H   GLU   113      35.262  86.658  72.049  1.00  0.00           H  
ATOM   1808  CA  GLU   113      34.974  85.327  73.693  1.00  0.00           C  
ATOM   1809  HA  GLU   113      35.818  85.056  74.327  1.00  0.00           H  
ATOM   1810  CB  GLU   113      34.397  86.647  74.387  1.00  0.00           C  
ATOM   1811  HB2 GLU   113      33.636  87.066  73.728  1.00  0.00           H  
ATOM   1812  HB3 GLU   113      34.023  86.282  75.343  1.00  0.00           H  
ATOM   1813  CG  GLU   113      35.484  87.636  74.755  1.00  0.00           C  
ATOM   1814  HG2 GLU   113      36.292  87.097  75.251  1.00  0.00           H  
ATOM   1815  HG3 GLU   113      35.893  88.191  73.910  1.00  0.00           H  
ATOM   1816  CD  GLU   113      34.905  88.639  75.742  1.00  0.00           C  
ATOM   1817  OE1 GLU   113      34.708  89.800  75.333  1.00  0.00           O  
ATOM   1818  OE2 GLU   113      34.736  88.287  76.943  1.00  0.00           O  
ATOM   1819  C   GLU   113      33.956  84.252  73.743  1.00  0.00           C  
ATOM   1820  O   GLU   113      33.945  83.411  74.649  1.00  0.00           O  
ATOM   1821  N   THR   114      32.988  84.189  72.785  1.00  0.00           N  
ATOM   1822  H   THR   114      33.029  84.957  72.132  1.00  0.00           H  
ATOM   1823  CA  THR   114      31.814  83.265  72.718  1.00  0.00           C  
ATOM   1824  HA  THR   114      31.887  82.658  73.621  1.00  0.00           H  
ATOM   1825  CB  THR   114      30.426  84.012  72.704  1.00  0.00           C  
ATOM   1826  HB  THR   114      29.627  83.276  72.796  1.00  0.00           H  
ATOM   1827  CG2 THR   114      30.367  85.033  73.790  1.00  0.00           C  
ATOM   1828 HG21 THR   114      30.691  84.676  74.768  1.00  0.00           H  
ATOM   1829 HG22 THR   114      30.974  85.897  73.521  1.00  0.00           H  
ATOM   1830 HG23 THR   114      29.360  85.428  73.920  1.00  0.00           H  
ATOM   1831  OG1 THR   114      30.211  84.582  71.477  1.00  0.00           O  
ATOM   1832  HG1 THR   114      29.352  85.007  71.434  1.00  0.00           H  
ATOM   1833  C   THR   114      31.992  82.204  71.645  1.00  0.00           C  
ATOM   1834  O   THR   114      31.027  81.510  71.314  1.00  0.00           O  
ATOM   1835  N   GLN   115      33.204  82.051  71.103  1.00  0.00           N  
ATOM   1836  H   GLN   115      34.060  82.422  71.491  1.00  0.00           H  
ATOM   1837  CA  GLN   115      33.529  81.014  70.111  1.00  0.00           C  
ATOM   1838  HA  GLN   115      32.592  80.716  69.639  1.00  0.00           H  
ATOM   1839  CB  GLN   115      34.451  81.556  69.010  1.00  0.00           C  
ATOM   1840  HB2 GLN   115      35.138  82.312  69.389  1.00  0.00           H  
ATOM   1841  HB3 GLN   115      34.932  80.778  68.417  1.00  0.00           H  
ATOM   1842  CG  GLN   115      33.532  82.301  67.909  1.00  0.00           C  
ATOM   1843  HG2 GLN   115      32.958  81.612  67.289  1.00  0.00           H  
ATOM   1844  HG3 GLN   115      32.827  82.962  68.412  1.00  0.00           H  
ATOM   1845  CD  GLN   115      34.320  83.005  66.842  1.00  0.00           C  
ATOM   1846  OE1 GLN   115      35.437  82.565  66.424  1.00  0.00           O  
ATOM   1847  NE2 GLN   115      33.885  84.104  66.390  1.00  0.00           N  
ATOM   1848 HE21 GLN   115      34.457  84.542  65.683  1.00  0.00           H  
ATOM   1849 HE22 GLN   115      32.987  84.543  66.538  1.00  0.00           H  
ATOM   1850  C   GLN   115      34.063  79.750  70.803  1.00  0.00           C  
ATOM   1851  O   GLN   115      35.155  79.181  70.559  1.00  0.00           O  
ATOM   1852  N   TYR   116      33.278  79.239  71.752  1.00  0.00           N  
ATOM   1853  H   TYR   116      32.351  79.637  71.811  1.00  0.00           H  
ATOM   1854  CA  TYR   116      33.479  78.140  72.603  1.00  0.00           C  
ATOM   1855  HA  TYR   116      34.280  78.290  73.326  1.00  0.00           H  
ATOM   1856  CB  TYR   116      32.191  77.859  73.398  1.00  0.00           C  
ATOM   1857  HB2 TYR   116      31.433  77.629  72.649  1.00  0.00           H  
ATOM   1858  HB3 TYR   116      32.264  76.963  74.014  1.00  0.00           H  
ATOM   1859  CG  TYR   116      31.760  79.068  74.191  1.00  0.00           C  
ATOM   1860  CD1 TYR   116      30.494  79.623  74.026  1.00  0.00           C  
ATOM   1861  HD1 TYR   116      29.838  79.206  73.277  1.00  0.00           H  
ATOM   1862  CE1 TYR   116      30.042  80.836  74.684  1.00  0.00           C  
ATOM   1863  HE1 TYR   116      29.089  81.288  74.452  1.00  0.00           H  
ATOM   1864  CZ  TYR   116      30.966  81.394  75.610  1.00  0.00           C  
ATOM   1865  OH  TYR   116      30.569  82.509  76.217  1.00  0.00           O  
ATOM   1866  HH  TYR   116      31.177  82.874  76.864  1.00  0.00           H  
ATOM   1867  CE2 TYR   116      32.266  80.884  75.781  1.00  0.00           C  
ATOM   1868  HE2 TYR   116      32.976  81.359  76.442  1.00  0.00           H  
ATOM   1869  CD2 TYR   116      32.669  79.799  75.039  1.00  0.00           C  
ATOM   1870  HD2 TYR   116      33.714  79.527  75.079  1.00  0.00           H  
ATOM   1871  C   TYR   116      33.867  76.853  71.919  1.00  0.00           C  
ATOM   1872  O   TYR   116      34.758  76.101  72.368  1.00  0.00           O  
ATOM   1873  N   GLU   117      33.223  76.529  70.806  1.00  0.00           N  
ATOM   1874  H   GLU   117      32.413  77.076  70.555  1.00  0.00           H  
ATOM   1875  CA  GLU   117      33.467  75.353  70.022  1.00  0.00           C  
ATOM   1876  HA  GLU   117      33.382  74.519  70.719  1.00  0.00           H  
ATOM   1877  CB  GLU   117      32.486  75.189  68.859  1.00  0.00           C  
ATOM   1878  HB2 GLU   117      32.497  76.029  68.164  1.00  0.00           H  
ATOM   1879  HB3 GLU   117      32.809  74.270  68.370  1.00  0.00           H  
ATOM   1880  CG  GLU   117      31.108  74.901  69.393  1.00  0.00           C  
ATOM   1881  HG2 GLU   117      31.172  73.950  69.921  1.00  0.00           H  
ATOM   1882  HG3 GLU   117      30.808  75.687  70.086  1.00  0.00           H  
ATOM   1883  CD  GLU   117      30.062  74.869  68.266  1.00  0.00           C  
ATOM   1884  OE1 GLU   117      28.837  74.889  68.613  1.00  0.00           O  
ATOM   1885  OE2 GLU   117      30.425  74.757  67.038  1.00  0.00           O  
ATOM   1886  C   GLU   117      34.956  75.318  69.564  1.00  0.00           C  
ATOM   1887  O   GLU   117      35.692  74.455  69.987  1.00  0.00           O  
ATOM   1888  N   SER   118      35.469  76.406  68.957  1.00  0.00           N  
ATOM   1889  H   SER   118      34.869  77.166  68.670  1.00  0.00           H  
ATOM   1890  CA  SER   118      36.871  76.516  68.604  1.00  0.00           C  
ATOM   1891  HA  SER   118      37.234  75.651  68.049  1.00  0.00           H  
ATOM   1892  CB  SER   118      37.186  77.770  67.768  1.00  0.00           C  
ATOM   1893  HB2 SER   118      36.983  78.665  68.357  1.00  0.00           H  
ATOM   1894  HB3 SER   118      38.248  77.947  67.601  1.00  0.00           H  
ATOM   1895  OG  SER   118      36.487  77.806  66.552  1.00  0.00           O  
ATOM   1896  HG  SER   118      35.620  78.192  66.701  1.00  0.00           H  
ATOM   1897  C   SER   118      37.826  76.525  69.864  1.00  0.00           C  
ATOM   1898  O   SER   118      38.867  75.774  69.837  1.00  0.00           O  
ATOM   1899  N   LYS   119      37.471  77.178  70.980  1.00  0.00           N  
ATOM   1900  H   LYS   119      36.543  77.577  70.989  1.00  0.00           H  
ATOM   1901  CA  LYS   119      38.313  77.427  72.204  1.00  0.00           C  
ATOM   1902  HA  LYS   119      39.314  77.766  71.939  1.00  0.00           H  
ATOM   1903  CB  LYS   119      37.702  78.580  73.022  1.00  0.00           C  
ATOM   1904  HB2 LYS   119      36.642  78.379  73.176  1.00  0.00           H  
ATOM   1905  HB3 LYS   119      38.197  78.701  73.986  1.00  0.00           H  
ATOM   1906  CG  LYS   119      37.945  79.899  72.279  1.00  0.00           C  
ATOM   1907  HG2 LYS   119      37.896  79.893  71.190  1.00  0.00           H  
ATOM   1908  HG3 LYS   119      37.124  80.520  72.635  1.00  0.00           H  
ATOM   1909  CD  LYS   119      39.341  80.580  72.486  1.00  0.00           C  
ATOM   1910  HD2 LYS   119      39.672  80.541  73.524  1.00  0.00           H  
ATOM   1911  HD3 LYS   119      40.117  80.133  71.864  1.00  0.00           H  
ATOM   1912  CE  LYS   119      39.228  82.100  72.129  1.00  0.00           C  
ATOM   1913  HE2 LYS   119      40.238  82.509  72.122  1.00  0.00           H  
ATOM   1914  HE3 LYS   119      38.817  82.083  71.119  1.00  0.00           H  
ATOM   1915  NZ  LYS   119      38.297  82.611  73.176  1.00  0.00           N  
ATOM   1916  HZ1 LYS   119      38.322  82.121  74.059  1.00  0.00           H  
ATOM   1917  HZ2 LYS   119      38.265  83.620  73.158  1.00  0.00           H  
ATOM   1918  HZ3 LYS   119      37.313  82.440  73.032  1.00  0.00           H  
ATOM   1919  C   LYS   119      38.489  76.185  73.020  1.00  0.00           C  
ATOM   1920  O   LYS   119      39.563  75.954  73.496  1.00  0.00           O  
ATOM   1921  N   VAL   120      37.421  75.472  73.199  1.00  0.00           N  
ATOM   1922  H   VAL   120      36.545  75.723  72.762  1.00  0.00           H  
ATOM   1923  CA  VAL   120      37.394  74.077  73.719  1.00  0.00           C  
ATOM   1924  HA  VAL   120      37.888  73.993  74.687  1.00  0.00           H  
ATOM   1925  CB  VAL   120      35.909  73.681  74.044  1.00  0.00           C  
ATOM   1926  HB  VAL   120      35.425  73.763  73.071  1.00  0.00           H  
ATOM   1927  CG1 VAL   120      35.779  72.273  74.531  1.00  0.00           C  
ATOM   1928 HG11 VAL   120      36.225  71.563  73.834  1.00  0.00           H  
ATOM   1929 HG12 VAL   120      36.149  72.085  75.539  1.00  0.00           H  
ATOM   1930 HG13 VAL   120      34.725  71.998  74.576  1.00  0.00           H  
ATOM   1931  CG2 VAL   120      35.313  74.650  75.092  1.00  0.00           C  
ATOM   1932 HG21 VAL   120      35.455  75.649  74.680  1.00  0.00           H  
ATOM   1933 HG22 VAL   120      34.234  74.499  75.105  1.00  0.00           H  
ATOM   1934 HG23 VAL   120      35.839  74.554  76.042  1.00  0.00           H  
ATOM   1935  C   VAL   120      38.128  73.103  72.816  1.00  0.00           C  
ATOM   1936  O   VAL   120      38.840  72.238  73.308  1.00  0.00           O  
ATOM   1937  N   PHE   121      38.082  73.341  71.509  1.00  0.00           N  
ATOM   1938  H   PHE   121      37.531  74.091  71.115  1.00  0.00           H  
ATOM   1939  CA  PHE   121      38.779  72.443  70.597  1.00  0.00           C  
ATOM   1940  HA  PHE   121      38.557  71.422  70.910  1.00  0.00           H  
ATOM   1941  CB  PHE   121      38.218  72.527  69.187  1.00  0.00           C  
ATOM   1942  HB2 PHE   121      37.180  72.205  69.258  1.00  0.00           H  
ATOM   1943  HB3 PHE   121      38.182  73.579  68.903  1.00  0.00           H  
ATOM   1944  CG  PHE   121      38.896  71.834  68.024  1.00  0.00           C  
ATOM   1945  CD1 PHE   121      38.413  70.596  67.598  1.00  0.00           C  
ATOM   1946  HD1 PHE   121      37.540  70.145  68.047  1.00  0.00           H  
ATOM   1947  CE1 PHE   121      39.097  69.973  66.434  1.00  0.00           C  
ATOM   1948  HE1 PHE   121      38.713  69.011  66.128  1.00  0.00           H  
ATOM   1949  CZ  PHE   121      40.354  70.472  66.032  1.00  0.00           C  
ATOM   1950  HZ  PHE   121      40.956  69.911  65.332  1.00  0.00           H  
ATOM   1951  CE2 PHE   121      40.765  71.731  66.479  1.00  0.00           C  
ATOM   1952  HE2 PHE   121      41.708  72.142  66.149  1.00  0.00           H  
ATOM   1953  CD2 PHE   121      40.091  72.445  67.472  1.00  0.00           C  
ATOM   1954  HD2 PHE   121      40.484  73.377  67.849  1.00  0.00           H  
ATOM   1955  C   PHE   121      40.284  72.737  70.741  1.00  0.00           C  
ATOM   1956  O   PHE   121      41.100  71.843  70.702  1.00  0.00           O  
ATOM   1957  N   TYR   122      40.634  74.002  70.948  1.00  0.00           N  
ATOM   1958  H   TYR   122      39.938  74.733  70.920  1.00  0.00           H  
ATOM   1959  CA  TYR   122      42.033  74.371  70.978  1.00  0.00           C  
ATOM   1960  HA  TYR   122      42.550  73.644  70.352  1.00  0.00           H  
ATOM   1961  CB  TYR   122      42.223  75.832  70.712  1.00  0.00           C  
ATOM   1962  HB2 TYR   122      41.442  76.323  71.293  1.00  0.00           H  
ATOM   1963  HB3 TYR   122      43.208  76.207  70.988  1.00  0.00           H  
ATOM   1964  CG  TYR   122      41.878  76.286  69.331  1.00  0.00           C  
ATOM   1965  CD1 TYR   122      42.193  75.428  68.237  1.00  0.00           C  
ATOM   1966  HD1 TYR   122      42.538  74.419  68.409  1.00  0.00           H  
ATOM   1967  CE1 TYR   122      41.827  75.848  66.970  1.00  0.00           C  
ATOM   1968  HE1 TYR   122      42.116  75.252  66.117  1.00  0.00           H  
ATOM   1969  CZ  TYR   122      41.224  77.166  66.797  1.00  0.00           C  
ATOM   1970  OH  TYR   122      40.974  77.538  65.538  1.00  0.00           O  
ATOM   1971  HH  TYR   122      40.726  78.461  65.448  1.00  0.00           H  
ATOM   1972  CE2 TYR   122      40.934  78.069  67.873  1.00  0.00           C  
ATOM   1973  HE2 TYR   122      40.525  79.060  67.742  1.00  0.00           H  
ATOM   1974  CD2 TYR   122      41.368  77.602  69.133  1.00  0.00           C  
ATOM   1975  HD2 TYR   122      41.258  78.168  70.046  1.00  0.00           H  
ATOM   1976  C   TYR   122      42.636  74.008  72.415  1.00  0.00           C  
ATOM   1977  O   TYR   122      43.747  73.558  72.435  1.00  0.00           O  
ATOM   1978  N   LEU   123      41.897  74.137  73.520  1.00  0.00           N  
ATOM   1979  H   LEU   123      40.961  74.513  73.578  1.00  0.00           H  
ATOM   1980  CA  LEU   123      42.427  73.725  74.873  1.00  0.00           C  
ATOM   1981  HA  LEU   123      43.474  74.026  74.916  1.00  0.00           H  
ATOM   1982  CB  LEU   123      41.546  74.252  75.981  1.00  0.00           C  
ATOM   1983  HB2 LEU   123      40.518  74.128  75.641  1.00  0.00           H  
ATOM   1984  HB3 LEU   123      41.758  73.689  76.889  1.00  0.00           H  
ATOM   1985  CG  LEU   123      41.704  75.735  76.231  1.00  0.00           C  
ATOM   1986  HG  LEU   123      41.705  76.234  75.262  1.00  0.00           H  
ATOM   1987  CD1 LEU   123      40.552  76.150  77.113  1.00  0.00           C  
ATOM   1988 HD11 LEU   123      40.772  77.097  77.606  1.00  0.00           H  
ATOM   1989 HD12 LEU   123      39.717  76.221  76.416  1.00  0.00           H  
ATOM   1990 HD13 LEU   123      40.374  75.298  77.769  1.00  0.00           H  
ATOM   1991  CD2 LEU   123      43.074  75.994  76.972  1.00  0.00           C  
ATOM   1992 HD21 LEU   123      43.442  77.020  76.935  1.00  0.00           H  
ATOM   1993 HD22 LEU   123      42.948  75.538  77.954  1.00  0.00           H  
ATOM   1994 HD23 LEU   123      43.844  75.341  76.561  1.00  0.00           H  
ATOM   1995  C   LEU   123      42.557  72.174  74.972  1.00  0.00           C  
ATOM   1996  O   LEU   123      43.635  71.671  75.293  1.00  0.00           O  
ATOM   1997  N   LYS   124      41.558  71.393  74.483  1.00  0.00           N  
ATOM   1998  H   LYS   124      40.666  71.822  74.281  1.00  0.00           H  
ATOM   1999  CA  LYS   124      41.716  69.949  74.249  1.00  0.00           C  
ATOM   2000  HA  LYS   124      41.775  69.490  75.236  1.00  0.00           H  
ATOM   2001  CB  LYS   124      40.431  69.473  73.478  1.00  0.00           C  
ATOM   2002  HB2 LYS   124      39.488  69.660  73.992  1.00  0.00           H  
ATOM   2003  HB3 LYS   124      40.273  70.052  72.568  1.00  0.00           H  
ATOM   2004  CG  LYS   124      40.496  67.947  73.159  1.00  0.00           C  
ATOM   2005  HG2 LYS   124      41.517  67.763  72.826  1.00  0.00           H  
ATOM   2006  HG3 LYS   124      40.159  67.424  74.055  1.00  0.00           H  
ATOM   2007  CD  LYS   124      39.571  67.604  71.964  1.00  0.00           C  
ATOM   2008  HD2 LYS   124      38.550  67.490  72.327  1.00  0.00           H  
ATOM   2009  HD3 LYS   124      39.460  68.476  71.320  1.00  0.00           H  
ATOM   2010  CE  LYS   124      40.053  66.372  71.221  1.00  0.00           C  
ATOM   2011  HE2 LYS   124      40.332  65.633  71.973  1.00  0.00           H  
ATOM   2012  HE3 LYS   124      39.334  65.907  70.546  1.00  0.00           H  
ATOM   2013  NZ  LYS   124      41.224  66.735  70.394  1.00  0.00           N  
ATOM   2014  HZ1 LYS   124      41.477  65.906  69.875  1.00  0.00           H  
ATOM   2015  HZ2 LYS   124      41.001  67.458  69.725  1.00  0.00           H  
ATOM   2016  HZ3 LYS   124      42.006  66.991  70.979  1.00  0.00           H  
ATOM   2017  C   LYS   124      42.972  69.645  73.454  1.00  0.00           C  
ATOM   2018  O   LYS   124      43.857  68.945  73.879  1.00  0.00           O  
ATOM   2019  N   MET   125      43.152  70.276  72.284  1.00  0.00           N  
ATOM   2020  H   MET   125      42.605  71.085  72.029  1.00  0.00           H  
ATOM   2021  CA  MET   125      44.346  70.029  71.435  1.00  0.00           C  
ATOM   2022  HA  MET   125      44.406  68.969  71.188  1.00  0.00           H  
ATOM   2023  CB  MET   125      44.263  70.863  70.136  1.00  0.00           C  
ATOM   2024  HB2 MET   125      43.333  70.698  69.592  1.00  0.00           H  
ATOM   2025  HB3 MET   125      44.376  71.915  70.398  1.00  0.00           H  
ATOM   2026  CG  MET   125      45.417  70.560  69.191  1.00  0.00           C  
ATOM   2027  HG2 MET   125      46.342  70.465  69.759  1.00  0.00           H  
ATOM   2028  HG3 MET   125      45.337  69.510  68.912  1.00  0.00           H  
ATOM   2029  SD  MET   125      45.311  71.690  67.799  1.00  0.00           S  
ATOM   2030  CE  MET   125      46.500  70.740  66.744  1.00  0.00           C  
ATOM   2031  HE1 MET   125      46.034  69.788  66.493  1.00  0.00           H  
ATOM   2032  HE2 MET   125      46.978  71.257  65.912  1.00  0.00           H  
ATOM   2033  HE3 MET   125      47.364  70.535  67.376  1.00  0.00           H  
ATOM   2034  C   MET   125      45.625  70.336  72.243  1.00  0.00           C  
ATOM   2035  O   MET   125      46.553  69.506  72.242  1.00  0.00           O  
ATOM   2036  N   LYS   126      45.669  71.544  72.833  1.00  0.00           N  
ATOM   2037  H   LYS   126      44.821  72.093  72.852  1.00  0.00           H  
ATOM   2038  CA  LYS   126      46.819  71.928  73.701  1.00  0.00           C  
ATOM   2039  HA  LYS   126      47.680  71.957  73.033  1.00  0.00           H  
ATOM   2040  CB  LYS   126      46.570  73.366  74.128  1.00  0.00           C  
ATOM   2041  HB2 LYS   126      46.408  73.959  73.228  1.00  0.00           H  
ATOM   2042  HB3 LYS   126      45.608  73.480  74.627  1.00  0.00           H  
ATOM   2043  CG  LYS   126      47.663  73.927  74.979  1.00  0.00           C  
ATOM   2044  HG2 LYS   126      47.902  73.317  75.850  1.00  0.00           H  
ATOM   2045  HG3 LYS   126      48.492  74.093  74.291  1.00  0.00           H  
ATOM   2046  CD  LYS   126      47.178  75.256  75.499  1.00  0.00           C  
ATOM   2047  HD2 LYS   126      47.069  75.792  74.556  1.00  0.00           H  
ATOM   2048  HD3 LYS   126      46.305  75.049  76.118  1.00  0.00           H  
ATOM   2049  CE  LYS   126      48.244  75.903  76.364  1.00  0.00           C  
ATOM   2050  HE2 LYS   126      48.551  75.214  77.150  1.00  0.00           H  
ATOM   2051  HE3 LYS   126      49.120  76.017  75.726  1.00  0.00           H  
ATOM   2052  NZ  LYS   126      47.871  77.267  76.950  1.00  0.00           N  
ATOM   2053  HZ1 LYS   126      47.681  77.970  76.251  1.00  0.00           H  
ATOM   2054  HZ2 LYS   126      47.051  77.259  77.540  1.00  0.00           H  
ATOM   2055  HZ3 LYS   126      48.589  77.589  77.583  1.00  0.00           H  
ATOM   2056  C   LYS   126      47.099  70.935  74.801  1.00  0.00           C  
ATOM   2057  O   LYS   126      48.242  70.713  74.992  1.00  0.00           O  
ATOM   2058  N   GLY   127      46.085  70.305  75.420  1.00  0.00           N  
ATOM   2059  H   GLY   127      45.102  70.472  75.261  1.00  0.00           H  
ATOM   2060  CA  GLY   127      46.319  69.221  76.417  1.00  0.00           C  
ATOM   2061  HA2 GLY   127      46.940  69.645  77.206  1.00  0.00           H  
ATOM   2062  HA3 GLY   127      45.389  68.948  76.915  1.00  0.00           H  
ATOM   2063  C   GLY   127      46.952  67.953  75.738  1.00  0.00           C  
ATOM   2064  O   GLY   127      47.900  67.322  76.214  1.00  0.00           O  
ATOM   2065  N   ASP   128      46.479  67.680  74.522  1.00  0.00           N  
ATOM   2066  H   ASP   128      45.675  68.153  74.132  1.00  0.00           H  
ATOM   2067  CA  ASP   128      46.876  66.523  73.687  1.00  0.00           C  
ATOM   2068  HA  ASP   128      46.611  65.617  74.232  1.00  0.00           H  
ATOM   2069  CB  ASP   128      45.869  66.331  72.472  1.00  0.00           C  
ATOM   2070  HB2 ASP   128      45.929  67.208  71.826  1.00  0.00           H  
ATOM   2071  HB3 ASP   128      46.267  65.497  71.895  1.00  0.00           H  
ATOM   2072  CG  ASP   128      44.411  65.895  72.827  1.00  0.00           C  
ATOM   2073  OD1 ASP   128      44.126  65.121  73.765  1.00  0.00           O  
ATOM   2074  OD2 ASP   128      43.491  66.329  72.058  1.00  0.00           O  
ATOM   2075  C   ASP   128      48.279  66.461  73.154  1.00  0.00           C  
ATOM   2076  O   ASP   128      48.960  65.458  73.358  1.00  0.00           O  
ATOM   2077  N   TYR   129      48.784  67.655  72.766  1.00  0.00           N  
ATOM   2078  H   TYR   129      48.134  68.428  72.788  1.00  0.00           H  
ATOM   2079  CA  TYR   129      50.237  67.822  72.426  1.00  0.00           C  
ATOM   2080  HA  TYR   129      50.603  66.913  71.949  1.00  0.00           H  
ATOM   2081  CB  TYR   129      50.518  68.784  71.280  1.00  0.00           C  
ATOM   2082  HB2 TYR   129      50.130  69.764  71.555  1.00  0.00           H  
ATOM   2083  HB3 TYR   129      51.593  68.889  71.127  1.00  0.00           H  
ATOM   2084  CG  TYR   129      49.961  68.354  69.976  1.00  0.00           C  
ATOM   2085  CD1 TYR   129      50.822  67.939  68.935  1.00  0.00           C  
ATOM   2086  HD1 TYR   129      51.875  67.984  69.171  1.00  0.00           H  
ATOM   2087  CE1 TYR   129      50.320  67.582  67.672  1.00  0.00           C  
ATOM   2088  HE1 TYR   129      50.999  67.096  66.986  1.00  0.00           H  
ATOM   2089  CZ  TYR   129      48.949  67.775  67.430  1.00  0.00           C  
ATOM   2090  OH  TYR   129      48.422  67.311  66.262  1.00  0.00           O  
ATOM   2091  HH  TYR   129      47.473  67.454  66.268  1.00  0.00           H  
ATOM   2092  CE2 TYR   129      48.108  68.215  68.460  1.00  0.00           C  
ATOM   2093  HE2 TYR   129      47.052  68.269  68.241  1.00  0.00           H  
ATOM   2094  CD2 TYR   129      48.615  68.402  69.750  1.00  0.00           C  
ATOM   2095  HD2 TYR   129      47.941  68.681  70.546  1.00  0.00           H  
ATOM   2096  C   TYR   129      51.192  67.860  73.628  1.00  0.00           C  
ATOM   2097  O   TYR   129      52.419  67.637  73.516  1.00  0.00           O  
ATOM   2098  N   TYR   130      50.704  68.047  74.848  1.00  0.00           N  
ATOM   2099  H   TYR   130      49.719  68.231  74.973  1.00  0.00           H  
ATOM   2100  CA  TYR   130      51.464  67.676  76.058  1.00  0.00           C  
ATOM   2101  HA  TYR   130      52.543  67.826  76.018  1.00  0.00           H  
ATOM   2102  CB  TYR   130      50.958  68.502  77.235  1.00  0.00           C  
ATOM   2103  HB2 TYR   130      49.886  68.456  77.426  1.00  0.00           H  
ATOM   2104  HB3 TYR   130      51.372  68.029  78.126  1.00  0.00           H  
ATOM   2105  CG  TYR   130      51.294  70.025  77.246  1.00  0.00           C  
ATOM   2106  CD1 TYR   130      52.656  70.486  77.171  1.00  0.00           C  
ATOM   2107  HD1 TYR   130      53.519  69.842  77.093  1.00  0.00           H  
ATOM   2108  CE1 TYR   130      52.842  71.911  77.095  1.00  0.00           C  
ATOM   2109  HE1 TYR   130      53.829  72.306  76.910  1.00  0.00           H  
ATOM   2110  CZ  TYR   130      51.757  72.814  77.200  1.00  0.00           C  
ATOM   2111  OH  TYR   130      51.971  74.174  77.146  1.00  0.00           O  
ATOM   2112  HH  TYR   130      52.889  74.456  77.154  1.00  0.00           H  
ATOM   2113  CE2 TYR   130      50.448  72.290  77.301  1.00  0.00           C  
ATOM   2114  HE2 TYR   130      49.645  73.002  77.422  1.00  0.00           H  
ATOM   2115  CD2 TYR   130      50.208  70.919  77.327  1.00  0.00           C  
ATOM   2116  HD2 TYR   130      49.203  70.553  77.479  1.00  0.00           H  
ATOM   2117  C   TYR   130      51.295  66.154  76.343  1.00  0.00           C  
ATOM   2118  O   TYR   130      52.314  65.485  76.488  1.00  0.00           O  
ATOM   2119  N   ARG   131      50.091  65.582  76.355  1.00  0.00           N  
ATOM   2120  H   ARG   131      49.342  66.159  75.999  1.00  0.00           H  
ATOM   2121  CA  ARG   131      49.819  64.118  76.430  1.00  0.00           C  
ATOM   2122  HA  ARG   131      50.129  63.808  77.428  1.00  0.00           H  
ATOM   2123  CB  ARG   131      48.331  63.830  76.344  1.00  0.00           C  
ATOM   2124  HB2 ARG   131      47.840  64.490  77.059  1.00  0.00           H  
ATOM   2125  HB3 ARG   131      48.071  64.234  75.367  1.00  0.00           H  
ATOM   2126  CG  ARG   131      47.903  62.368  76.290  1.00  0.00           C  
ATOM   2127  HG2 ARG   131      48.237  61.902  75.362  1.00  0.00           H  
ATOM   2128  HG3 ARG   131      48.428  61.863  77.101  1.00  0.00           H  
ATOM   2129  CD  ARG   131      46.379  62.201  76.493  1.00  0.00           C  
ATOM   2130  HD2 ARG   131      46.198  61.161  76.766  1.00  0.00           H  
ATOM   2131  HD3 ARG   131      46.138  62.790  77.378  1.00  0.00           H  
ATOM   2132  NE  ARG   131      45.547  62.580  75.300  1.00  0.00           N  
ATOM   2133  HE  ARG   131      45.015  63.430  75.422  1.00  0.00           H  
ATOM   2134  CZ  ARG   131      45.477  61.913  74.170  1.00  0.00           C  
ATOM   2135  NH1 ARG   131      46.062  60.774  73.849  1.00  0.00           N  
ATOM   2136 HH11 ARG   131      46.613  60.264  74.524  1.00  0.00           H  
ATOM   2137 HH12 ARG   131      45.934  60.323  72.954  1.00  0.00           H  
ATOM   2138  NH2 ARG   131      44.684  62.333  73.258  1.00  0.00           N  
ATOM   2139 HH21 ARG   131      44.081  63.134  73.383  1.00  0.00           H  
ATOM   2140 HH22 ARG   131      44.665  61.962  72.319  1.00  0.00           H  
ATOM   2141  C   ARG   131      50.726  63.170  75.607  1.00  0.00           C  
ATOM   2142  O   ARG   131      51.220  62.169  76.096  1.00  0.00           O  
ATOM   2143  N   TYR   132      50.873  63.531  74.346  1.00  0.00           N  
ATOM   2144  H   TYR   132      50.234  64.201  73.943  1.00  0.00           H  
ATOM   2145  CA  TYR   132      51.687  62.863  73.283  1.00  0.00           C  
ATOM   2146  HA  TYR   132      51.542  61.788  73.175  1.00  0.00           H  
ATOM   2147  CB  TYR   132      51.383  63.566  71.886  1.00  0.00           C  
ATOM   2148  HB2 TYR   132      51.687  64.600  72.049  1.00  0.00           H  
ATOM   2149  HB3 TYR   132      52.100  63.266  71.122  1.00  0.00           H  
ATOM   2150  CG  TYR   132      50.024  63.546  71.323  1.00  0.00           C  
ATOM   2151  CD1 TYR   132      49.137  62.493  71.594  1.00  0.00           C  
ATOM   2152  HD1 TYR   132      49.445  61.587  72.096  1.00  0.00           H  
ATOM   2153  CE1 TYR   132      47.822  62.515  71.022  1.00  0.00           C  
ATOM   2154  HE1 TYR   132      47.215  61.626  71.106  1.00  0.00           H  
ATOM   2155  CZ  TYR   132      47.399  63.568  70.206  1.00  0.00           C  
ATOM   2156  OH  TYR   132      46.081  63.657  69.768  1.00  0.00           O  
ATOM   2157  HH  TYR   132      45.609  62.852  69.994  1.00  0.00           H  
ATOM   2158  CE2 TYR   132      48.378  64.569  69.808  1.00  0.00           C  
ATOM   2159  HE2 TYR   132      48.098  65.368  69.137  1.00  0.00           H  
ATOM   2160  CD2 TYR   132      49.650  64.511  70.420  1.00  0.00           C  
ATOM   2161  HD2 TYR   132      50.313  65.345  70.243  1.00  0.00           H  
ATOM   2162  C   TYR   132      53.205  62.863  73.720  1.00  0.00           C  
ATOM   2163  O   TYR   132      53.934  61.967  73.330  1.00  0.00           O  
ATOM   2164  N   LEU   133      53.678  63.783  74.595  1.00  0.00           N  
ATOM   2165  H   LEU   133      53.054  64.419  75.071  1.00  0.00           H  
ATOM   2166  CA  LEU   133      55.029  63.706  75.198  1.00  0.00           C  
ATOM   2167  HA  LEU   133      55.687  63.260  74.452  1.00  0.00           H  
ATOM   2168  CB  LEU   133      55.591  65.105  75.515  1.00  0.00           C  
ATOM   2169  HB2 LEU   133      55.085  65.596  76.347  1.00  0.00           H  
ATOM   2170  HB3 LEU   133      56.577  64.905  75.933  1.00  0.00           H  
ATOM   2171  CG  LEU   133      55.625  66.147  74.354  1.00  0.00           C  
ATOM   2172  HG  LEU   133      54.607  66.426  74.080  1.00  0.00           H  
ATOM   2173  CD1 LEU   133      56.362  67.405  74.842  1.00  0.00           C  
ATOM   2174 HD11 LEU   133      57.416  67.212  75.043  1.00  0.00           H  
ATOM   2175 HD12 LEU   133      56.284  68.166  74.065  1.00  0.00           H  
ATOM   2176 HD13 LEU   133      55.930  67.692  75.800  1.00  0.00           H  
ATOM   2177  CD2 LEU   133      56.311  65.650  73.060  1.00  0.00           C  
ATOM   2178 HD21 LEU   133      57.317  65.312  73.309  1.00  0.00           H  
ATOM   2179 HD22 LEU   133      55.863  64.782  72.577  1.00  0.00           H  
ATOM   2180 HD23 LEU   133      56.313  66.358  72.231  1.00  0.00           H  
ATOM   2181  C   LEU   133      55.071  62.910  76.533  1.00  0.00           C  
ATOM   2182  O   LEU   133      55.934  62.035  76.599  1.00  0.00           O  
ATOM   2183  N   ALA   134      54.063  63.057  77.411  1.00  0.00           N  
ATOM   2184  H   ALA   134      53.330  63.739  77.276  1.00  0.00           H  
ATOM   2185  CA  ALA   134      54.090  62.261  78.628  1.00  0.00           C  
ATOM   2186  HA  ALA   134      55.075  62.356  79.085  1.00  0.00           H  
ATOM   2187  CB  ALA   134      52.888  62.674  79.480  1.00  0.00           C  
ATOM   2188  HB1 ALA   134      51.967  62.391  78.970  1.00  0.00           H  
ATOM   2189  HB2 ALA   134      52.867  62.163  80.442  1.00  0.00           H  
ATOM   2190  HB3 ALA   134      52.839  63.754  79.612  1.00  0.00           H  
ATOM   2191  C   ALA   134      53.969  60.729  78.416  1.00  0.00           C  
ATOM   2192  O   ALA   134      54.417  59.924  79.221  1.00  0.00           O  
ATOM   2193  N   GLU   135      53.438  60.310  77.269  1.00  0.00           N  
ATOM   2194  H   GLU   135      52.946  60.990  76.708  1.00  0.00           H  
ATOM   2195  CA  GLU   135      53.323  58.958  76.789  1.00  0.00           C  
ATOM   2196  HA  GLU   135      52.971  58.342  77.616  1.00  0.00           H  
ATOM   2197  CB  GLU   135      52.335  59.109  75.646  1.00  0.00           C  
ATOM   2198  HB2 GLU   135      51.364  59.331  76.088  1.00  0.00           H  
ATOM   2199  HB3 GLU   135      52.691  59.882  74.966  1.00  0.00           H  
ATOM   2200  CG  GLU   135      52.134  57.879  74.785  1.00  0.00           C  
ATOM   2201  HG2 GLU   135      53.085  57.500  74.409  1.00  0.00           H  
ATOM   2202  HG3 GLU   135      51.630  57.104  75.362  1.00  0.00           H  
ATOM   2203  CD  GLU   135      51.271  58.295  73.582  1.00  0.00           C  
ATOM   2204  OE1 GLU   135      51.677  57.715  72.510  1.00  0.00           O  
ATOM   2205  OE2 GLU   135      50.356  59.117  73.616  1.00  0.00           O  
ATOM   2206  C   GLU   135      54.683  58.272  76.516  1.00  0.00           C  
ATOM   2207  O   GLU   135      54.755  57.055  76.522  1.00  0.00           O  
ATOM   2208  N   VAL   136      55.738  59.027  76.352  1.00  0.00           N  
ATOM   2209  H   VAL   136      55.591  60.025  76.402  1.00  0.00           H  
ATOM   2210  CA  VAL   136      57.142  58.600  76.007  1.00  0.00           C  
ATOM   2211  HA  VAL   136      57.281  57.562  76.310  1.00  0.00           H  
ATOM   2212  CB  VAL   136      57.429  58.767  74.468  1.00  0.00           C  
ATOM   2213  HB  VAL   136      58.369  58.296  74.181  1.00  0.00           H  
ATOM   2214  CG1 VAL   136      56.274  58.046  73.710  1.00  0.00           C  
ATOM   2215 HG11 VAL   136      56.217  56.995  73.995  1.00  0.00           H  
ATOM   2216 HG12 VAL   136      55.359  58.634  73.786  1.00  0.00           H  
ATOM   2217 HG13 VAL   136      56.535  58.171  72.659  1.00  0.00           H  
ATOM   2218  CG2 VAL   136      57.515  60.259  74.156  1.00  0.00           C  
ATOM   2219 HG21 VAL   136      57.743  60.437  73.106  1.00  0.00           H  
ATOM   2220 HG22 VAL   136      56.572  60.728  74.440  1.00  0.00           H  
ATOM   2221 HG23 VAL   136      58.342  60.658  74.744  1.00  0.00           H  
ATOM   2222  C   VAL   136      58.274  59.287  76.816  1.00  0.00           C  
ATOM   2223  O   VAL   136      59.401  58.855  76.877  1.00  0.00           O  
ATOM   2224  N   ALA   137      57.972  60.349  77.528  1.00  0.00           N  
ATOM   2225  H   ALA   137      56.988  60.577  77.506  1.00  0.00           H  
ATOM   2226  CA  ALA   137      58.921  61.112  78.394  1.00  0.00           C  
ATOM   2227  HA  ALA   137      59.936  61.093  77.997  1.00  0.00           H  
ATOM   2228  CB  ALA   137      58.387  62.560  78.579  1.00  0.00           C  
ATOM   2229  HB1 ALA   137      58.374  63.101  77.633  1.00  0.00           H  
ATOM   2230  HB2 ALA   137      57.358  62.558  78.940  1.00  0.00           H  
ATOM   2231  HB3 ALA   137      59.025  63.120  79.263  1.00  0.00           H  
ATOM   2232  C   ALA   137      59.143  60.601  79.788  1.00  0.00           C  
ATOM   2233  O   ALA   137      58.227  60.032  80.422  1.00  0.00           O  
ATOM   2234  N   THR   138      60.276  60.867  80.368  1.00  0.00           N  
ATOM   2235  H   THR   138      60.943  61.407  79.836  1.00  0.00           H  
ATOM   2236  CA  THR   138      60.679  60.436  81.702  1.00  0.00           C  
ATOM   2237  HA  THR   138      59.840  60.017  82.257  1.00  0.00           H  
ATOM   2238  CB  THR   138      61.762  59.339  81.594  1.00  0.00           C  
ATOM   2239  HB  THR   138      62.087  59.232  82.629  1.00  0.00           H  
ATOM   2240  CG2 THR   138      61.277  57.964  81.278  1.00  0.00           C  
ATOM   2241 HG21 THR   138      62.091  57.240  81.255  1.00  0.00           H  
ATOM   2242 HG22 THR   138      60.535  57.578  81.977  1.00  0.00           H  
ATOM   2243 HG23 THR   138      60.724  57.909  80.341  1.00  0.00           H  
ATOM   2244  OG1 THR   138      62.842  59.584  80.654  1.00  0.00           O  
ATOM   2245  HG1 THR   138      63.140  58.776  80.230  1.00  0.00           H  
ATOM   2246  C   THR   138      61.221  61.601  82.544  1.00  0.00           C  
ATOM   2247  O   THR   138      61.598  62.635  81.995  1.00  0.00           O  
ATOM   2248  N   GLY   139      61.343  61.509  83.873  1.00  0.00           N  
ATOM   2249  H   GLY   139      60.993  60.659  84.290  1.00  0.00           H  
ATOM   2250  CA  GLY   139      61.986  62.557  84.637  1.00  0.00           C  
ATOM   2251  HA2 GLY   139      62.175  62.156  85.633  1.00  0.00           H  
ATOM   2252  HA3 GLY   139      63.006  62.653  84.265  1.00  0.00           H  
ATOM   2253  C   GLY   139      61.299  63.911  84.696  1.00  0.00           C  
ATOM   2254  O   GLY   139      60.108  64.029  84.871  1.00  0.00           O  
ATOM   2255  N   GLU   140      62.116  64.985  84.519  1.00  0.00           N  
ATOM   2256  H   GLU   140      63.105  64.847  84.668  1.00  0.00           H  
ATOM   2257  CA  GLU   140      61.663  66.275  84.439  1.00  0.00           C  
ATOM   2258  HA  GLU   140      61.157  66.385  85.398  1.00  0.00           H  
ATOM   2259  CB  GLU   140      62.922  67.158  84.602  1.00  0.00           C  
ATOM   2260  HB2 GLU   140      63.438  66.996  85.549  1.00  0.00           H  
ATOM   2261  HB3 GLU   140      63.480  66.865  83.713  1.00  0.00           H  
ATOM   2262  CG  GLU   140      62.667  68.623  84.354  1.00  0.00           C  
ATOM   2263  HG2 GLU   140      62.243  68.676  83.352  1.00  0.00           H  
ATOM   2264  HG3 GLU   140      61.967  69.067  85.061  1.00  0.00           H  
ATOM   2265  CD  GLU   140      63.949  69.404  84.644  1.00  0.00           C  
ATOM   2266  OE1 GLU   140      64.744  68.937  85.452  1.00  0.00           O  
ATOM   2267  OE2 GLU   140      64.256  70.393  83.938  1.00  0.00           O  
ATOM   2268  C   GLU   140      60.813  66.557  83.248  1.00  0.00           C  
ATOM   2269  O   GLU   140      59.773  67.206  83.337  1.00  0.00           O  
ATOM   2270  N   LYS   141      61.238  66.023  82.090  1.00  0.00           N  
ATOM   2271  H   LYS   141      62.045  65.417  82.115  1.00  0.00           H  
ATOM   2272  CA  LYS   141      60.422  66.015  80.855  1.00  0.00           C  
ATOM   2273  HA  LYS   141      60.187  67.030  80.533  1.00  0.00           H  
ATOM   2274  CB  LYS   141      61.233  65.323  79.720  1.00  0.00           C  
ATOM   2275  HB2 LYS   141      61.503  64.319  80.048  1.00  0.00           H  
ATOM   2276  HB3 LYS   141      60.575  65.252  78.855  1.00  0.00           H  
ATOM   2277  CG  LYS   141      62.475  66.086  79.293  1.00  0.00           C  
ATOM   2278  HG2 LYS   141      62.218  67.137  79.166  1.00  0.00           H  
ATOM   2279  HG3 LYS   141      63.177  66.128  80.126  1.00  0.00           H  
ATOM   2280  CD  LYS   141      63.161  65.486  78.109  1.00  0.00           C  
ATOM   2281  HD2 LYS   141      63.664  64.560  78.388  1.00  0.00           H  
ATOM   2282  HD3 LYS   141      62.464  65.341  77.284  1.00  0.00           H  
ATOM   2283  CE  LYS   141      64.164  66.450  77.508  1.00  0.00           C  
ATOM   2284  HE2 LYS   141      64.806  66.819  78.308  1.00  0.00           H  
ATOM   2285  HE3 LYS   141      64.841  65.832  76.919  1.00  0.00           H  
ATOM   2286  NZ  LYS   141      63.562  67.617  76.754  1.00  0.00           N  
ATOM   2287  HZ1 LYS   141      64.187  68.306  76.360  1.00  0.00           H  
ATOM   2288  HZ2 LYS   141      62.946  67.346  76.000  1.00  0.00           H  
ATOM   2289  HZ3 LYS   141      63.033  68.080  77.479  1.00  0.00           H  
ATOM   2290  C   LYS   141      58.991  65.381  81.087  1.00  0.00           C  
ATOM   2291  O   LYS   141      58.127  65.692  80.280  1.00  0.00           O  
ATOM   2292  N   ARG   142      58.773  64.509  82.087  1.00  0.00           N  
ATOM   2293  H   ARG   142      59.554  64.095  82.575  1.00  0.00           H  
ATOM   2294  CA  ARG   142      57.375  63.987  82.383  1.00  0.00           C  
ATOM   2295  HA  ARG   142      56.791  64.084  81.468  1.00  0.00           H  
ATOM   2296  CB  ARG   142      57.538  62.554  82.843  1.00  0.00           C  
ATOM   2297  HB2 ARG   142      58.122  62.010  82.101  1.00  0.00           H  
ATOM   2298  HB3 ARG   142      58.094  62.379  83.764  1.00  0.00           H  
ATOM   2299  CG  ARG   142      56.113  61.994  82.971  1.00  0.00           C  
ATOM   2300  HG2 ARG   142      55.532  62.521  83.728  1.00  0.00           H  
ATOM   2301  HG3 ARG   142      55.586  62.237  82.048  1.00  0.00           H  
ATOM   2302  CD  ARG   142      56.142  60.499  83.264  1.00  0.00           C  
ATOM   2303  HD2 ARG   142      56.939  60.068  82.659  1.00  0.00           H  
ATOM   2304  HD3 ARG   142      56.459  60.375  84.299  1.00  0.00           H  
ATOM   2305  NE  ARG   142      54.878  59.800  83.186  1.00  0.00           N  
ATOM   2306  HE  ARG   142      54.845  59.139  82.423  1.00  0.00           H  
ATOM   2307  CZ  ARG   142      53.922  59.841  84.140  1.00  0.00           C  
ATOM   2308  NH1 ARG   142      53.885  60.620  85.138  1.00  0.00           N  
ATOM   2309 HH11 ARG   142      54.737  61.085  85.417  1.00  0.00           H  
ATOM   2310 HH12 ARG   142      53.069  60.749  85.719  1.00  0.00           H  
ATOM   2311  NH2 ARG   142      52.904  59.047  84.026  1.00  0.00           N  
ATOM   2312 HH21 ARG   142      52.669  58.555  83.176  1.00  0.00           H  
ATOM   2313 HH22 ARG   142      52.156  59.210  84.684  1.00  0.00           H  
ATOM   2314  C   ARG   142      56.736  64.909  83.462  1.00  0.00           C  
ATOM   2315  O   ARG   142      55.707  65.538  83.159  1.00  0.00           O  
ATOM   2316  N   ALA   143      57.502  65.201  84.485  1.00  0.00           N  
ATOM   2317  H   ALA   143      58.381  64.710  84.563  1.00  0.00           H  
ATOM   2318  CA  ALA   143      57.076  65.994  85.650  1.00  0.00           C  
ATOM   2319  HA  ALA   143      56.225  65.492  86.112  1.00  0.00           H  
ATOM   2320  CB  ALA   143      58.296  65.997  86.621  1.00  0.00           C  
ATOM   2321  HB1 ALA   143      58.861  65.066  86.671  1.00  0.00           H  
ATOM   2322  HB2 ALA   143      59.067  66.670  86.247  1.00  0.00           H  
ATOM   2323  HB3 ALA   143      58.107  66.383  87.622  1.00  0.00           H  
ATOM   2324  C   ALA   143      56.656  67.423  85.268  1.00  0.00           C  
ATOM   2325  O   ALA   143      55.798  67.978  85.960  1.00  0.00           O  
ATOM   2326  N   THR   144      57.128  68.038  84.230  1.00  0.00           N  
ATOM   2327  H   THR   144      57.821  67.538  83.692  1.00  0.00           H  
ATOM   2328  CA  THR   144      56.779  69.403  83.717  1.00  0.00           C  
ATOM   2329  HA  THR   144      56.502  70.040  84.557  1.00  0.00           H  
ATOM   2330  CB  THR   144      58.026  70.019  83.137  1.00  0.00           C  
ATOM   2331  HB  THR   144      57.816  71.047  82.840  1.00  0.00           H  
ATOM   2332  CG2 THR   144      59.162  70.085  84.165  1.00  0.00           C  
ATOM   2333 HG21 THR   144      59.405  69.107  84.578  1.00  0.00           H  
ATOM   2334 HG22 THR   144      60.050  70.537  83.722  1.00  0.00           H  
ATOM   2335 HG23 THR   144      58.894  70.684  85.035  1.00  0.00           H  
ATOM   2336  OG1 THR   144      58.497  69.270  82.075  1.00  0.00           O  
ATOM   2337  HG1 THR   144      58.986  68.496  82.366  1.00  0.00           H  
ATOM   2338  C   THR   144      55.727  69.606  82.655  1.00  0.00           C  
ATOM   2339  O   THR   144      55.532  70.717  82.199  1.00  0.00           O  
ATOM   2340  N   VAL   145      55.024  68.552  82.320  1.00  0.00           N  
ATOM   2341  H   VAL   145      55.221  67.655  82.741  1.00  0.00           H  
ATOM   2342  CA  VAL   145      53.942  68.593  81.262  1.00  0.00           C  
ATOM   2343  HA  VAL   145      53.588  69.609  81.088  1.00  0.00           H  
ATOM   2344  CB  VAL   145      54.433  68.002  79.934  1.00  0.00           C  
ATOM   2345  HB  VAL   145      53.556  67.995  79.287  1.00  0.00           H  
ATOM   2346  CG1 VAL   145      55.615  68.758  79.245  1.00  0.00           C  
ATOM   2347 HG11 VAL   145      56.476  68.528  79.873  1.00  0.00           H  
ATOM   2348 HG12 VAL   145      55.694  68.338  78.242  1.00  0.00           H  
ATOM   2349 HG13 VAL   145      55.415  69.825  79.146  1.00  0.00           H  
ATOM   2350  CG2 VAL   145      54.950  66.523  80.086  1.00  0.00           C  
ATOM   2351 HG21 VAL   145      55.711  66.435  80.861  1.00  0.00           H  
ATOM   2352 HG22 VAL   145      54.134  65.874  80.403  1.00  0.00           H  
ATOM   2353 HG23 VAL   145      55.305  66.240  79.095  1.00  0.00           H  
ATOM   2354  C   VAL   145      52.609  67.929  81.624  1.00  0.00           C  
ATOM   2355  O   VAL   145      51.545  68.327  81.082  1.00  0.00           O  
ATOM   2356  N   VAL   146      52.679  66.981  82.511  1.00  0.00           N  
ATOM   2357  H   VAL   146      53.594  66.640  82.767  1.00  0.00           H  
ATOM   2358  CA  VAL   146      51.499  66.290  83.049  1.00  0.00           C  
ATOM   2359  HA  VAL   146      51.037  65.936  82.127  1.00  0.00           H  
ATOM   2360  CB  VAL   146      51.872  65.049  83.914  1.00  0.00           C  
ATOM   2361  HB  VAL   146      50.930  64.619  84.255  1.00  0.00           H  
ATOM   2362  CG1 VAL   146      52.569  64.002  83.042  1.00  0.00           C  
ATOM   2363 HG11 VAL   146      53.416  64.342  82.445  1.00  0.00           H  
ATOM   2364 HG12 VAL   146      52.904  63.150  83.634  1.00  0.00           H  
ATOM   2365 HG13 VAL   146      51.790  63.687  82.348  1.00  0.00           H  
ATOM   2366  CG2 VAL   146      52.731  65.461  85.163  1.00  0.00           C  
ATOM   2367 HG21 VAL   146      52.217  66.086  85.893  1.00  0.00           H  
ATOM   2368 HG22 VAL   146      52.922  64.524  85.686  1.00  0.00           H  
ATOM   2369 HG23 VAL   146      53.728  65.818  84.906  1.00  0.00           H  
ATOM   2370  C   VAL   146      50.458  67.184  83.673  1.00  0.00           C  
ATOM   2371  O   VAL   146      49.331  67.052  83.187  1.00  0.00           O  
ATOM   2372  N   GLU   147      50.874  68.242  84.365  1.00  0.00           N  
ATOM   2373  H   GLU   147      51.824  68.237  84.710  1.00  0.00           H  
ATOM   2374  CA  GLU   147      49.956  69.298  84.764  1.00  0.00           C  
ATOM   2375  HA  GLU   147      49.024  68.806  85.043  1.00  0.00           H  
ATOM   2376  CB  GLU   147      50.433  70.041  86.060  1.00  0.00           C  
ATOM   2377  HB2 GLU   147      51.347  70.529  85.724  1.00  0.00           H  
ATOM   2378  HB3 GLU   147      49.688  70.817  86.234  1.00  0.00           H  
ATOM   2379  CG  GLU   147      50.703  69.137  87.270  1.00  0.00           C  
ATOM   2380  HG2 GLU   147      49.803  68.560  87.483  1.00  0.00           H  
ATOM   2381  HG3 GLU   147      51.460  68.406  86.988  1.00  0.00           H  
ATOM   2382  CD  GLU   147      51.252  69.933  88.497  1.00  0.00           C  
ATOM   2383  OE1 GLU   147      50.746  71.110  88.602  1.00  0.00           O  
ATOM   2384  OE2 GLU   147      52.136  69.470  89.304  1.00  0.00           O  
ATOM   2385  C   GLU   147      49.563  70.319  83.636  1.00  0.00           C  
ATOM   2386  O   GLU   147      48.404  70.758  83.663  1.00  0.00           O  
ATOM   2387  N   SER   148      50.403  70.454  82.573  1.00  0.00           N  
ATOM   2388  H   SER   148      51.288  69.968  82.547  1.00  0.00           H  
ATOM   2389  CA  SER   148      50.006  71.157  81.358  1.00  0.00           C  
ATOM   2390  HA  SER   148      49.461  72.075  81.578  1.00  0.00           H  
ATOM   2391  CB  SER   148      51.231  71.497  80.508  1.00  0.00           C  
ATOM   2392  HB2 SER   148      51.703  70.556  80.227  1.00  0.00           H  
ATOM   2393  HB3 SER   148      50.872  72.068  79.652  1.00  0.00           H  
ATOM   2394  OG  SER   148      52.071  72.333  81.251  1.00  0.00           O  
ATOM   2395  HG  SER   148      52.619  72.811  80.624  1.00  0.00           H  
ATOM   2396  C   SER   148      48.891  70.484  80.571  1.00  0.00           C  
ATOM   2397  O   SER   148      47.924  71.208  80.189  1.00  0.00           O  
ATOM   2398  N   SER   149      49.008  69.170  80.327  1.00  0.00           N  
ATOM   2399  H   SER   149      49.802  68.736  80.777  1.00  0.00           H  
ATOM   2400  CA  SER   149      48.050  68.273  79.664  1.00  0.00           C  
ATOM   2401  HA  SER   149      47.817  68.532  78.632  1.00  0.00           H  
ATOM   2402  CB  SER   149      48.581  66.873  79.688  1.00  0.00           C  
ATOM   2403  HB2 SER   149      49.629  66.898  79.390  1.00  0.00           H  
ATOM   2404  HB3 SER   149      48.468  66.507  80.708  1.00  0.00           H  
ATOM   2405  OG  SER   149      47.894  66.173  78.765  1.00  0.00           O  
ATOM   2406  HG  SER   149      48.067  66.449  77.862  1.00  0.00           H  
ATOM   2407  C   SER   149      46.701  68.433  80.392  1.00  0.00           C  
ATOM   2408  O   SER   149      45.707  68.880  79.847  1.00  0.00           O  
ATOM   2409  N   GLU   150      46.679  68.093  81.691  1.00  0.00           N  
ATOM   2410  H   GLU   150      47.570  67.842  82.094  1.00  0.00           H  
ATOM   2411  CA  GLU   150      45.491  68.101  82.534  1.00  0.00           C  
ATOM   2412  HA  GLU   150      44.722  67.518  82.027  1.00  0.00           H  
ATOM   2413  CB  GLU   150      45.750  67.310  83.873  1.00  0.00           C  
ATOM   2414  HB2 GLU   150      44.805  66.878  84.201  1.00  0.00           H  
ATOM   2415  HB3 GLU   150      46.510  66.582  83.592  1.00  0.00           H  
ATOM   2416  CG  GLU   150      46.202  68.241  85.064  1.00  0.00           C  
ATOM   2417  HG2 GLU   150      47.134  68.645  84.669  1.00  0.00           H  
ATOM   2418  HG3 GLU   150      45.459  69.020  85.236  1.00  0.00           H  
ATOM   2419  CD  GLU   150      46.355  67.469  86.368  1.00  0.00           C  
ATOM   2420  OE1 GLU   150      45.581  66.522  86.600  1.00  0.00           O  
ATOM   2421  OE2 GLU   150      47.249  67.763  87.148  1.00  0.00           O  
ATOM   2422  C   GLU   150      44.829  69.471  82.743  1.00  0.00           C  
ATOM   2423  O   GLU   150      43.582  69.544  82.773  1.00  0.00           O  
ATOM   2424  N   LYS   151      45.582  70.540  82.931  1.00  0.00           N  
ATOM   2425  H   LYS   151      46.565  70.381  82.767  1.00  0.00           H  
ATOM   2426  CA  LYS   151      45.156  71.915  83.045  1.00  0.00           C  
ATOM   2427  HA  LYS   151      44.438  72.017  83.859  1.00  0.00           H  
ATOM   2428  CB  LYS   151      46.349  72.810  83.496  1.00  0.00           C  
ATOM   2429  HB2 LYS   151      46.821  72.458  84.413  1.00  0.00           H  
ATOM   2430  HB3 LYS   151      47.215  72.748  82.838  1.00  0.00           H  
ATOM   2431  CG  LYS   151      45.815  74.259  83.881  1.00  0.00           C  
ATOM   2432  HG2 LYS   151      45.129  74.699  83.156  1.00  0.00           H  
ATOM   2433  HG3 LYS   151      45.422  74.217  84.897  1.00  0.00           H  
ATOM   2434  CD  LYS   151      46.929  75.249  83.962  1.00  0.00           C  
ATOM   2435  HD2 LYS   151      46.562  76.212  84.315  1.00  0.00           H  
ATOM   2436  HD3 LYS   151      47.668  74.904  84.685  1.00  0.00           H  
ATOM   2437  CE  LYS   151      47.707  75.595  82.721  1.00  0.00           C  
ATOM   2438  HE2 LYS   151      48.640  76.012  83.100  1.00  0.00           H  
ATOM   2439  HE3 LYS   151      47.959  74.659  82.222  1.00  0.00           H  
ATOM   2440  NZ  LYS   151      47.083  76.503  81.785  1.00  0.00           N  
ATOM   2441  HZ1 LYS   151      47.652  76.439  80.953  1.00  0.00           H  
ATOM   2442  HZ2 LYS   151      46.123  76.225  81.641  1.00  0.00           H  
ATOM   2443  HZ3 LYS   151      46.992  77.470  82.060  1.00  0.00           H  
ATOM   2444  C   LYS   151      44.463  72.282  81.771  1.00  0.00           C  
ATOM   2445  O   LYS   151      43.377  72.835  81.846  1.00  0.00           O  
ATOM   2446  N   ALA   152      44.980  71.887  80.585  1.00  0.00           N  
ATOM   2447  H   ALA   152      45.914  71.506  80.527  1.00  0.00           H  
ATOM   2448  CA  ALA   152      44.194  72.263  79.371  1.00  0.00           C  
ATOM   2449  HA  ALA   152      43.960  73.327  79.341  1.00  0.00           H  
ATOM   2450  CB  ALA   152      45.091  72.131  78.188  1.00  0.00           C  
ATOM   2451  HB1 ALA   152      46.081  72.523  78.420  1.00  0.00           H  
ATOM   2452  HB2 ALA   152      45.247  71.090  77.903  1.00  0.00           H  
ATOM   2453  HB3 ALA   152      44.623  72.703  77.387  1.00  0.00           H  
ATOM   2454  C   ALA   152      42.843  71.531  79.232  1.00  0.00           C  
ATOM   2455  O   ALA   152      41.866  72.067  78.640  1.00  0.00           O  
ATOM   2456  N   TYR   153      42.767  70.311  79.688  1.00  0.00           N  
ATOM   2457  H   TYR   153      43.643  69.968  80.054  1.00  0.00           H  
ATOM   2458  CA  TYR   153      41.483  69.540  79.773  1.00  0.00           C  
ATOM   2459  HA  TYR   153      40.997  69.576  78.798  1.00  0.00           H  
ATOM   2460  CB  TYR   153      41.701  68.057  80.061  1.00  0.00           C  
ATOM   2461  HB2 TYR   153      42.299  68.064  80.972  1.00  0.00           H  
ATOM   2462  HB3 TYR   153      40.716  67.622  80.232  1.00  0.00           H  
ATOM   2463  CG  TYR   153      42.490  67.227  79.021  1.00  0.00           C  
ATOM   2464  CD1 TYR   153      42.145  67.330  77.688  1.00  0.00           C  
ATOM   2465  HD1 TYR   153      41.480  68.103  77.331  1.00  0.00           H  
ATOM   2466  CE1 TYR   153      42.856  66.670  76.689  1.00  0.00           C  
ATOM   2467  HE1 TYR   153      42.598  66.893  75.664  1.00  0.00           H  
ATOM   2468  CZ  TYR   153      43.993  65.900  77.066  1.00  0.00           C  
ATOM   2469  OH  TYR   153      44.643  65.222  76.151  1.00  0.00           O  
ATOM   2470  HH  TYR   153      44.468  65.342  75.214  1.00  0.00           H  
ATOM   2471  CE2 TYR   153      44.289  65.736  78.440  1.00  0.00           C  
ATOM   2472  HE2 TYR   153      45.103  65.067  78.674  1.00  0.00           H  
ATOM   2473  CD2 TYR   153      43.549  66.449  79.441  1.00  0.00           C  
ATOM   2474  HD2 TYR   153      43.719  66.443  80.508  1.00  0.00           H  
ATOM   2475  C   TYR   153      40.508  70.279  80.687  1.00  0.00           C  
ATOM   2476  O   TYR   153      39.345  70.570  80.322  1.00  0.00           O  
ATOM   2477  N   SER   154      40.939  70.539  81.890  1.00  0.00           N  
ATOM   2478  H   SER   154      41.875  70.191  82.039  1.00  0.00           H  
ATOM   2479  CA  SER   154      40.245  71.186  82.967  1.00  0.00           C  
ATOM   2480  HA  SER   154      39.435  70.497  83.204  1.00  0.00           H  
ATOM   2481  CB  SER   154      41.143  71.364  84.206  1.00  0.00           C  
ATOM   2482  HB2 SER   154      41.805  72.215  84.047  1.00  0.00           H  
ATOM   2483  HB3 SER   154      40.496  71.729  85.004  1.00  0.00           H  
ATOM   2484  OG  SER   154      41.846  70.269  84.764  1.00  0.00           O  
ATOM   2485  HG  SER   154      42.422  69.950  84.065  1.00  0.00           H  
ATOM   2486  C   SER   154      39.757  72.552  82.540  1.00  0.00           C  
ATOM   2487  O   SER   154      38.568  72.855  82.743  1.00  0.00           O  
ATOM   2488  N   GLU   155      40.594  73.347  81.921  1.00  0.00           N  
ATOM   2489  H   GLU   155      41.573  73.126  81.808  1.00  0.00           H  
ATOM   2490  CA  GLU   155      40.247  74.683  81.287  1.00  0.00           C  
ATOM   2491  HA  GLU   155      39.798  75.274  82.085  1.00  0.00           H  
ATOM   2492  CB  GLU   155      41.441  75.487  80.738  1.00  0.00           C  
ATOM   2493  HB2 GLU   155      41.977  74.802  80.081  1.00  0.00           H  
ATOM   2494  HB3 GLU   155      40.973  76.299  80.181  1.00  0.00           H  
ATOM   2495  CG  GLU   155      42.405  76.066  81.775  1.00  0.00           C  
ATOM   2496  HG2 GLU   155      41.742  76.681  82.384  1.00  0.00           H  
ATOM   2497  HG3 GLU   155      42.895  75.434  82.516  1.00  0.00           H  
ATOM   2498  CD  GLU   155      43.542  76.842  81.008  1.00  0.00           C  
ATOM   2499  OE1 GLU   155      43.502  78.093  80.911  1.00  0.00           O  
ATOM   2500  OE2 GLU   155      44.506  76.170  80.707  1.00  0.00           O  
ATOM   2501  C   GLU   155      39.145  74.514  80.201  1.00  0.00           C  
ATOM   2502  O   GLU   155      38.263  75.334  80.230  1.00  0.00           O  
ATOM   2503  N   ALA   156      39.231  73.539  79.339  1.00  0.00           N  
ATOM   2504  H   ALA   156      39.982  72.863  79.353  1.00  0.00           H  
ATOM   2505  CA  ALA   156      38.154  73.250  78.399  1.00  0.00           C  
ATOM   2506  HA  ALA   156      37.782  74.137  77.886  1.00  0.00           H  
ATOM   2507  CB  ALA   156      38.757  72.223  77.468  1.00  0.00           C  
ATOM   2508  HB1 ALA   156      38.032  71.965  76.696  1.00  0.00           H  
ATOM   2509  HB2 ALA   156      39.609  72.634  76.926  1.00  0.00           H  
ATOM   2510  HB3 ALA   156      39.153  71.303  77.896  1.00  0.00           H  
ATOM   2511  C   ALA   156      36.854  72.741  79.138  1.00  0.00           C  
ATOM   2512  O   ALA   156      35.729  73.078  78.693  1.00  0.00           O  
ATOM   2513  N   HID   157      37.007  71.950  80.207  1.00  0.00           N  
ATOM   2514  H   HID   157      37.946  71.706  80.486  1.00  0.00           H  
ATOM   2515  CA  HID   157      35.886  71.341  80.885  1.00  0.00           C  
ATOM   2516  HA  HID   157      35.379  70.780  80.100  1.00  0.00           H  
ATOM   2517  CB  HID   157      36.356  70.344  81.929  1.00  0.00           C  
ATOM   2518  HB2 HID   157      36.829  69.504  81.421  1.00  0.00           H  
ATOM   2519  HB3 HID   157      36.963  70.725  82.750  1.00  0.00           H  
ATOM   2520  CG  HID   157      35.192  69.642  82.597  1.00  0.00           C  
ATOM   2521  ND1 HID   157      34.662  68.410  82.303  1.00  0.00           N  
ATOM   2522  HD1 HID   157      35.101  67.710  81.723  1.00  0.00           H  
ATOM   2523  CE1 HID   157      33.747  68.109  83.150  1.00  0.00           C  
ATOM   2524  HE1 HID   157      33.188  67.186  83.106  1.00  0.00           H  
ATOM   2525  NE2 HID   157      33.555  69.142  84.005  1.00  0.00           N  
ATOM   2526  CD2 HID   157      34.551  70.087  83.746  1.00  0.00           C  
ATOM   2527  HD2 HID   157      34.582  71.086  84.158  1.00  0.00           H  
ATOM   2528  C   HID   157      35.024  72.477  81.432  1.00  0.00           C  
ATOM   2529  O   HID   157      33.793  72.480  81.246  1.00  0.00           O  
ATOM   2530  N   GLU   158      35.633  73.439  82.096  1.00  0.00           N  
ATOM   2531  H   GLU   158      36.629  73.332  82.229  1.00  0.00           H  
ATOM   2532  CA  GLU   158      35.115  74.675  82.742  1.00  0.00           C  
ATOM   2533  HA  GLU   158      34.461  74.390  83.566  1.00  0.00           H  
ATOM   2534  CB  GLU   158      36.375  75.315  83.306  1.00  0.00           C  
ATOM   2535  HB2 GLU   158      36.619  74.628  84.116  1.00  0.00           H  
ATOM   2536  HB3 GLU   158      37.184  75.319  82.575  1.00  0.00           H  
ATOM   2537  CG  GLU   158      36.127  76.690  83.900  1.00  0.00           C  
ATOM   2538  HG2 GLU   158      35.870  77.426  83.139  1.00  0.00           H  
ATOM   2539  HG3 GLU   158      35.240  76.632  84.531  1.00  0.00           H  
ATOM   2540  CD  GLU   158      37.376  77.184  84.613  1.00  0.00           C  
ATOM   2541  OE1 GLU   158      38.326  77.489  83.859  1.00  0.00           O  
ATOM   2542  OE2 GLU   158      37.410  77.505  85.842  1.00  0.00           O  
ATOM   2543  C   GLU   158      34.318  75.498  81.757  1.00  0.00           C  
ATOM   2544  O   GLU   158      33.135  75.786  81.932  1.00  0.00           O  
ATOM   2545  N   ILE   159      34.902  75.736  80.569  1.00  0.00           N  
ATOM   2546  H   ILE   159      35.881  75.501  80.493  1.00  0.00           H  
ATOM   2547  CA  ILE   159      34.216  76.482  79.490  1.00  0.00           C  
ATOM   2548  HA  ILE   159      33.808  77.409  79.893  1.00  0.00           H  
ATOM   2549  CB  ILE   159      35.178  76.938  78.383  1.00  0.00           C  
ATOM   2550  HB  ILE   159      35.712  76.056  78.030  1.00  0.00           H  
ATOM   2551  CG2 ILE   159      34.495  77.524  77.114  1.00  0.00           C  
ATOM   2552 HG21 ILE   159      35.163  77.640  76.261  1.00  0.00           H  
ATOM   2553 HG22 ILE   159      33.820  76.760  76.728  1.00  0.00           H  
ATOM   2554 HG23 ILE   159      33.940  78.421  77.390  1.00  0.00           H  
ATOM   2555  CG1 ILE   159      36.149  77.951  78.984  1.00  0.00           C  
ATOM   2556 HG12 ILE   159      35.690  78.923  79.165  1.00  0.00           H  
ATOM   2557 HG13 ILE   159      36.542  77.657  79.957  1.00  0.00           H  
ATOM   2558  CD1 ILE   159      37.381  78.293  78.177  1.00  0.00           C  
ATOM   2559 HD11 ILE   159      37.091  78.733  77.223  1.00  0.00           H  
ATOM   2560 HD12 ILE   159      37.983  78.915  78.839  1.00  0.00           H  
ATOM   2561 HD13 ILE   159      37.833  77.380  77.790  1.00  0.00           H  
ATOM   2562  C   ILE   159      33.021  75.639  78.958  1.00  0.00           C  
ATOM   2563  O   ILE   159      31.901  76.150  78.974  1.00  0.00           O  
ATOM   2564  N   SER   160      33.188  74.338  78.649  1.00  0.00           N  
ATOM   2565  H   SER   160      34.146  74.018  78.654  1.00  0.00           H  
ATOM   2566  CA  SER   160      32.144  73.548  78.001  1.00  0.00           C  
ATOM   2567  HA  SER   160      31.750  74.058  77.122  1.00  0.00           H  
ATOM   2568  CB  SER   160      32.842  72.333  77.341  1.00  0.00           C  
ATOM   2569  HB2 SER   160      32.132  71.695  76.815  1.00  0.00           H  
ATOM   2570  HB3 SER   160      33.541  72.818  76.659  1.00  0.00           H  
ATOM   2571  OG  SER   160      33.467  71.457  78.279  1.00  0.00           O  
ATOM   2572  HG  SER   160      34.333  71.824  78.473  1.00  0.00           H  
ATOM   2573  C   SER   160      31.085  73.088  78.976  1.00  0.00           C  
ATOM   2574  O   SER   160      29.936  72.971  78.594  1.00  0.00           O  
ATOM   2575  N   LYS   161      31.321  72.899  80.278  1.00  0.00           N  
ATOM   2576  H   LYS   161      32.299  72.823  80.522  1.00  0.00           H  
ATOM   2577  CA  LYS   161      30.338  72.747  81.347  1.00  0.00           C  
ATOM   2578  HA  LYS   161      29.812  71.795  81.278  1.00  0.00           H  
ATOM   2579  CB  LYS   161      31.072  72.630  82.672  1.00  0.00           C  
ATOM   2580  HB2 LYS   161      31.866  71.885  82.638  1.00  0.00           H  
ATOM   2581  HB3 LYS   161      31.427  73.644  82.858  1.00  0.00           H  
ATOM   2582  CG  LYS   161      30.177  72.174  83.877  1.00  0.00           C  
ATOM   2583  HG2 LYS   161      29.243  72.725  83.982  1.00  0.00           H  
ATOM   2584  HG3 LYS   161      29.838  71.160  83.666  1.00  0.00           H  
ATOM   2585  CD  LYS   161      31.030  72.220  85.186  1.00  0.00           C  
ATOM   2586  HD2 LYS   161      32.077  71.930  85.095  1.00  0.00           H  
ATOM   2587  HD3 LYS   161      30.972  73.209  85.640  1.00  0.00           H  
ATOM   2588  CE  LYS   161      30.424  71.137  86.127  1.00  0.00           C  
ATOM   2589  HE2 LYS   161      29.372  71.360  86.305  1.00  0.00           H  
ATOM   2590  HE3 LYS   161      30.612  70.209  85.587  1.00  0.00           H  
ATOM   2591  NZ  LYS   161      31.105  71.050  87.455  1.00  0.00           N  
ATOM   2592  HZ1 LYS   161      31.997  70.586  87.350  1.00  0.00           H  
ATOM   2593  HZ2 LYS   161      31.313  71.980  87.789  1.00  0.00           H  
ATOM   2594  HZ3 LYS   161      30.583  70.530  88.145  1.00  0.00           H  
ATOM   2595  C   LYS   161      29.324  73.910  81.398  1.00  0.00           C  
ATOM   2596  O   LYS   161      28.169  73.616  81.556  1.00  0.00           O  
ATOM   2597  N   GLU   162      29.826  75.138  81.325  1.00  0.00           N  
ATOM   2598  H   GLU   162      30.802  75.228  81.081  1.00  0.00           H  
ATOM   2599  CA  GLU   162      28.952  76.310  81.319  1.00  0.00           C  
ATOM   2600  HA  GLU   162      28.097  76.130  81.971  1.00  0.00           H  
ATOM   2601  CB  GLU   162      29.679  77.537  81.887  1.00  0.00           C  
ATOM   2602  HB2 GLU   162      30.115  77.303  82.858  1.00  0.00           H  
ATOM   2603  HB3 GLU   162      30.509  77.761  81.217  1.00  0.00           H  
ATOM   2604  CG  GLU   162      28.776  78.749  81.951  1.00  0.00           C  
ATOM   2605  HG2 GLU   162      29.409  79.576  82.273  1.00  0.00           H  
ATOM   2606  HG3 GLU   162      28.313  78.967  80.989  1.00  0.00           H  
ATOM   2607  CD  GLU   162      27.729  78.456  83.057  1.00  0.00           C  
ATOM   2608  OE1 GLU   162      28.143  78.058  84.153  1.00  0.00           O  
ATOM   2609  OE2 GLU   162      26.519  78.726  82.849  1.00  0.00           O  
ATOM   2610  C   GLU   162      28.257  76.483  79.959  1.00  0.00           C  
ATOM   2611  O   GLU   162      26.979  76.459  79.930  1.00  0.00           O  
ATOM   2612  N   HID   163      29.028  76.694  78.909  1.00  0.00           N  
ATOM   2613  H   HID   163      30.024  76.530  78.903  1.00  0.00           H  
ATOM   2614  CA  HID   163      28.536  77.244  77.592  1.00  0.00           C  
ATOM   2615  HA  HID   163      27.634  77.756  77.927  1.00  0.00           H  
ATOM   2616  CB  HID   163      29.505  78.309  77.004  1.00  0.00           C  
ATOM   2617  HB2 HID   163      30.485  77.886  76.784  1.00  0.00           H  
ATOM   2618  HB3 HID   163      28.993  78.791  76.171  1.00  0.00           H  
ATOM   2619  CG  HID   163      29.627  79.398  78.047  1.00  0.00           C  
ATOM   2620  ND1 HID   163      28.811  80.460  78.230  1.00  0.00           N  
ATOM   2621  HD1 HID   163      27.947  80.685  77.758  1.00  0.00           H  
ATOM   2622  CE1 HID   163      29.387  81.245  79.121  1.00  0.00           C  
ATOM   2623  HE1 HID   163      29.000  82.219  79.378  1.00  0.00           H  
ATOM   2624  NE2 HID   163      30.510  80.790  79.640  1.00  0.00           N  
ATOM   2625  CD2 HID   163      30.713  79.523  78.936  1.00  0.00           C  
ATOM   2626  HD2 HID   163      31.601  78.920  79.061  1.00  0.00           H  
ATOM   2627  C   HID   163      28.222  76.283  76.486  1.00  0.00           C  
ATOM   2628  O   HID   163      27.805  76.711  75.409  1.00  0.00           O  
ATOM   2629  N   MET   164      28.351  74.978  76.690  1.00  0.00           N  
ATOM   2630  H   MET   164      28.578  74.726  77.641  1.00  0.00           H  
ATOM   2631  CA  MET   164      28.025  73.872  75.742  1.00  0.00           C  
ATOM   2632  HA  MET   164      27.565  74.286  74.844  1.00  0.00           H  
ATOM   2633  CB  MET   164      29.355  73.356  75.238  1.00  0.00           C  
ATOM   2634  HB2 MET   164      29.913  74.283  75.108  1.00  0.00           H  
ATOM   2635  HB3 MET   164      29.849  72.704  75.958  1.00  0.00           H  
ATOM   2636  CG  MET   164      29.282  72.560  73.915  1.00  0.00           C  
ATOM   2637  HG2 MET   164      28.832  71.578  74.060  1.00  0.00           H  
ATOM   2638  HG3 MET   164      28.744  73.141  73.166  1.00  0.00           H  
ATOM   2639  SD  MET   164      30.877  72.111  73.314  1.00  0.00           S  
ATOM   2640  CE  MET   164      31.708  73.686  73.022  1.00  0.00           C  
ATOM   2641  HE1 MET   164      31.883  74.222  73.955  1.00  0.00           H  
ATOM   2642  HE2 MET   164      32.646  73.474  72.511  1.00  0.00           H  
ATOM   2643  HE3 MET   164      31.124  74.353  72.388  1.00  0.00           H  
ATOM   2644  C   MET   164      27.029  72.802  76.296  1.00  0.00           C  
ATOM   2645  O   MET   164      27.215  72.447  77.446  1.00  0.00           O  
ATOM   2646  N   GLN   165      26.089  72.294  75.491  1.00  0.00           N  
ATOM   2647  H   GLN   165      26.112  72.604  74.530  1.00  0.00           H  
ATOM   2648  CA  GLN   165      25.114  71.351  75.940  1.00  0.00           C  
ATOM   2649  HA  GLN   165      24.949  71.764  76.935  1.00  0.00           H  
ATOM   2650  CB  GLN   165      23.771  71.316  75.018  1.00  0.00           C  
ATOM   2651  HB2 GLN   165      23.010  70.918  75.688  1.00  0.00           H  
ATOM   2652  HB3 GLN   165      23.496  72.338  74.755  1.00  0.00           H  
ATOM   2653  CG  GLN   165      23.918  70.478  73.832  1.00  0.00           C  
ATOM   2654  HG2 GLN   165      24.592  70.936  73.109  1.00  0.00           H  
ATOM   2655  HG3 GLN   165      24.296  69.477  74.037  1.00  0.00           H  
ATOM   2656  CD  GLN   165      22.638  70.421  73.072  1.00  0.00           C  
ATOM   2657  OE1 GLN   165      22.432  71.096  72.075  1.00  0.00           O  
ATOM   2658  NE2 GLN   165      21.711  69.638  73.475  1.00  0.00           N  
ATOM   2659 HE21 GLN   165      20.804  69.673  73.032  1.00  0.00           H  
ATOM   2660 HE22 GLN   165      21.750  69.105  74.332  1.00  0.00           H  
ATOM   2661  C   GLN   165      25.666  69.896  76.191  1.00  0.00           C  
ATOM   2662  O   GLN   165      26.587  69.523  75.417  1.00  0.00           O  
ATOM   2663  N   PRO   166      25.228  69.083  77.157  1.00  0.00           N  
ATOM   2664  CD  PRO   166      24.263  69.454  78.089  1.00  0.00           C  
ATOM   2665  HD2 PRO   166      23.314  69.194  77.621  1.00  0.00           H  
ATOM   2666  HD3 PRO   166      24.284  70.482  78.449  1.00  0.00           H  
ATOM   2667  CG  PRO   166      24.439  68.523  79.252  1.00  0.00           C  
ATOM   2668  HG2 PRO   166      23.518  68.292  79.789  1.00  0.00           H  
ATOM   2669  HG3 PRO   166      25.268  68.878  79.864  1.00  0.00           H  
ATOM   2670  CB  PRO   166      24.933  67.240  78.533  1.00  0.00           C  
ATOM   2671  HB2 PRO   166      24.148  66.668  78.038  1.00  0.00           H  
ATOM   2672  HB3 PRO   166      25.433  66.559  79.223  1.00  0.00           H  
ATOM   2673  CA  PRO   166      25.871  67.833  77.507  1.00  0.00           C  
ATOM   2674  HA  PRO   166      26.860  67.980  77.940  1.00  0.00           H  
ATOM   2675  C   PRO   166      26.031  66.847  76.317  1.00  0.00           C  
ATOM   2676  O   PRO   166      26.916  65.959  76.469  1.00  0.00           O  
ATOM   2677  N   THR   167      25.211  66.892  75.265  1.00  0.00           N  
ATOM   2678  H   THR   167      24.391  67.482  75.288  1.00  0.00           H  
ATOM   2679  CA  THR   167      25.368  65.996  74.077  1.00  0.00           C  
ATOM   2680  HA  THR   167      25.964  65.131  74.370  1.00  0.00           H  
ATOM   2681  CB  THR   167      23.997  65.262  73.756  1.00  0.00           C  
ATOM   2682  HB  THR   167      23.362  65.927  73.171  1.00  0.00           H  
ATOM   2683  CG2 THR   167      24.128  63.927  73.027  1.00  0.00           C  
ATOM   2684 HG21 THR   167      23.170  63.570  72.651  1.00  0.00           H  
ATOM   2685 HG22 THR   167      24.823  63.940  72.188  1.00  0.00           H  
ATOM   2686 HG23 THR   167      24.533  63.191  73.721  1.00  0.00           H  
ATOM   2687  OG1 THR   167      23.240  65.054  74.895  1.00  0.00           O  
ATOM   2688  HG1 THR   167      22.861  64.175  74.823  1.00  0.00           H  
ATOM   2689  C   THR   167      26.085  66.554  72.863  1.00  0.00           C  
ATOM   2690  O   THR   167      26.064  66.012  71.787  1.00  0.00           O  
ATOM   2691  N   HIE   168      26.699  67.749  72.944  1.00  0.00           N  
ATOM   2692  H   HIE   168      26.495  68.281  73.778  1.00  0.00           H  
ATOM   2693  CA  HIE   168      27.595  68.314  71.868  1.00  0.00           C  
ATOM   2694  HA  HIE   168      27.138  68.421  70.884  1.00  0.00           H  
ATOM   2695  CB  HIE   168      27.875  69.768  72.231  1.00  0.00           C  
ATOM   2696  HB2 HIE   168      26.984  70.338  72.495  1.00  0.00           H  
ATOM   2697  HB3 HIE   168      28.463  69.822  73.147  1.00  0.00           H  
ATOM   2698  CG  HIE   168      28.503  70.532  71.052  1.00  0.00           C  
ATOM   2699  ND1 HIE   168      29.798  70.563  70.590  1.00  0.00           N  
ATOM   2700  CE1 HIE   168      29.760  71.313  69.489  1.00  0.00           C  
ATOM   2701  HE1 HIE   168      30.556  71.310  68.759  1.00  0.00           H  
ATOM   2702  NE2 HIE   168      28.605  71.825  69.333  1.00  0.00           N  
ATOM   2703  HE2 HIE   168      28.470  72.384  68.503  1.00  0.00           H  
ATOM   2704  CD2 HIE   168      27.733  71.309  70.188  1.00  0.00           C  
ATOM   2705  HD2 HIE   168      26.664  71.441  70.271  1.00  0.00           H  
ATOM   2706  C   HIE   168      28.869  67.448  71.621  1.00  0.00           C  
ATOM   2707  O   HIE   168      29.655  67.080  72.552  1.00  0.00           O  
ATOM   2708  N   PRO   169      29.270  67.248  70.310  1.00  0.00           N  
ATOM   2709  CD  PRO   169      28.690  67.758  69.053  1.00  0.00           C  
ATOM   2710  HD2 PRO   169      28.374  68.800  69.081  1.00  0.00           H  
ATOM   2711  HD3 PRO   169      27.864  67.153  68.677  1.00  0.00           H  
ATOM   2712  CG  PRO   169      29.854  67.592  68.027  1.00  0.00           C  
ATOM   2713  HG2 PRO   169      30.602  68.353  68.253  1.00  0.00           H  
ATOM   2714  HG3 PRO   169      29.375  67.423  67.063  1.00  0.00           H  
ATOM   2715  CB  PRO   169      30.419  66.243  68.502  1.00  0.00           C  
ATOM   2716  HB2 PRO   169      31.376  65.934  68.083  1.00  0.00           H  
ATOM   2717  HB3 PRO   169      29.747  65.426  68.239  1.00  0.00           H  
ATOM   2718  CA  PRO   169      30.475  66.420  70.025  1.00  0.00           C  
ATOM   2719  HA  PRO   169      30.306  65.449  70.492  1.00  0.00           H  
ATOM   2720  C   PRO   169      31.855  67.023  70.387  1.00  0.00           C  
ATOM   2721  O   PRO   169      32.772  66.237  70.632  1.00  0.00           O  
ATOM   2722  N   ILE   170      31.967  68.309  70.602  1.00  0.00           N  
ATOM   2723  H   ILE   170      31.167  68.861  70.328  1.00  0.00           H  
ATOM   2724  CA  ILE   170      33.159  68.927  71.203  1.00  0.00           C  
ATOM   2725  HA  ILE   170      34.058  68.431  70.837  1.00  0.00           H  
ATOM   2726  CB  ILE   170      33.199  70.515  70.809  1.00  0.00           C  
ATOM   2727  HB  ILE   170      32.297  70.999  71.183  1.00  0.00           H  
ATOM   2728  CG2 ILE   170      34.368  71.193  71.546  1.00  0.00           C  
ATOM   2729 HG21 ILE   170      34.084  71.151  72.598  1.00  0.00           H  
ATOM   2730 HG22 ILE   170      35.317  70.691  71.358  1.00  0.00           H  
ATOM   2731 HG23 ILE   170      34.404  72.228  71.205  1.00  0.00           H  
ATOM   2732  CG1 ILE   170      33.201  70.686  69.299  1.00  0.00           C  
ATOM   2733 HG12 ILE   170      32.343  70.164  68.874  1.00  0.00           H  
ATOM   2734 HG13 ILE   170      33.102  71.760  69.142  1.00  0.00           H  
ATOM   2735  CD1 ILE   170      34.521  70.275  68.640  1.00  0.00           C  
ATOM   2736 HD11 ILE   170      35.373  70.873  68.964  1.00  0.00           H  
ATOM   2737 HD12 ILE   170      34.679  69.227  68.896  1.00  0.00           H  
ATOM   2738 HD13 ILE   170      34.264  70.379  67.586  1.00  0.00           H  
ATOM   2739  C   ILE   170      33.215  68.639  72.795  1.00  0.00           C  
ATOM   2740  O   ILE   170      34.284  68.214  73.266  1.00  0.00           O  
ATOM   2741  N   ARG   171      32.037  68.772  73.491  1.00  0.00           N  
ATOM   2742  H   ARG   171      31.177  69.050  73.039  1.00  0.00           H  
ATOM   2743  CA  ARG   171      32.003  68.405  74.919  1.00  0.00           C  
ATOM   2744  HA  ARG   171      32.873  68.817  75.431  1.00  0.00           H  
ATOM   2745  CB  ARG   171      30.704  68.911  75.573  1.00  0.00           C  
ATOM   2746  HB2 ARG   171      30.583  69.900  75.133  1.00  0.00           H  
ATOM   2747  HB3 ARG   171      29.935  68.318  75.078  1.00  0.00           H  
ATOM   2748  CG  ARG   171      30.596  68.984  77.092  1.00  0.00           C  
ATOM   2749  HG2 ARG   171      30.591  67.929  77.366  1.00  0.00           H  
ATOM   2750  HG3 ARG   171      31.341  69.622  77.568  1.00  0.00           H  
ATOM   2751  CD  ARG   171      29.294  69.482  77.625  1.00  0.00           C  
ATOM   2752  HD2 ARG   171      29.482  70.555  77.582  1.00  0.00           H  
ATOM   2753  HD3 ARG   171      28.512  69.200  76.920  1.00  0.00           H  
ATOM   2754  NE  ARG   171      29.009  68.942  78.975  1.00  0.00           N  
ATOM   2755  HE  ARG   171      29.692  68.305  79.360  1.00  0.00           H  
ATOM   2756  CZ  ARG   171      28.140  69.446  79.822  1.00  0.00           C  
ATOM   2757  NH1 ARG   171      27.423  70.463  79.412  1.00  0.00           N  
ATOM   2758 HH11 ARG   171      27.666  70.911  78.540  1.00  0.00           H  
ATOM   2759 HH12 ARG   171      26.881  70.852  80.172  1.00  0.00           H  
ATOM   2760  NH2 ARG   171      27.917  68.943  80.948  1.00  0.00           N  
ATOM   2761 HH21 ARG   171      28.319  68.019  81.013  1.00  0.00           H  
ATOM   2762 HH22 ARG   171      27.234  69.272  81.616  1.00  0.00           H  
ATOM   2763  C   ARG   171      32.173  66.933  75.189  1.00  0.00           C  
ATOM   2764  O   ARG   171      32.920  66.582  76.104  1.00  0.00           O  
ATOM   2765  N   LEU   172      31.635  66.028  74.357  1.00  0.00           N  
ATOM   2766  H   LEU   172      31.019  66.321  73.612  1.00  0.00           H  
ATOM   2767  CA  LEU   172      31.833  64.587  74.555  1.00  0.00           C  
ATOM   2768  HA  LEU   172      31.869  64.226  75.583  1.00  0.00           H  
ATOM   2769  CB  LEU   172      30.749  63.921  73.747  1.00  0.00           C  
ATOM   2770  HB2 LEU   172      30.778  64.247  72.707  1.00  0.00           H  
ATOM   2771  HB3 LEU   172      31.043  62.872  73.770  1.00  0.00           H  
ATOM   2772  CG  LEU   172      29.349  63.905  74.325  1.00  0.00           C  
ATOM   2773  HG  LEU   172      29.183  64.861  74.821  1.00  0.00           H  
ATOM   2774  CD1 LEU   172      28.332  63.734  73.202  1.00  0.00           C  
ATOM   2775 HD11 LEU   172      28.503  62.940  72.475  1.00  0.00           H  
ATOM   2776 HD12 LEU   172      27.346  63.574  73.636  1.00  0.00           H  
ATOM   2777 HD13 LEU   172      28.183  64.685  72.690  1.00  0.00           H  
ATOM   2778  CD2 LEU   172      29.180  62.875  75.418  1.00  0.00           C  
ATOM   2779 HD21 LEU   172      28.217  62.965  75.922  1.00  0.00           H  
ATOM   2780 HD22 LEU   172      29.170  61.882  74.970  1.00  0.00           H  
ATOM   2781 HD23 LEU   172      30.018  62.873  76.115  1.00  0.00           H  
ATOM   2782  C   LEU   172      33.157  64.181  73.989  1.00  0.00           C  
ATOM   2783  O   LEU   172      33.900  63.445  74.592  1.00  0.00           O  
ATOM   2784  N   GLY   173      33.618  64.844  72.881  1.00  0.00           N  
ATOM   2785  H   GLY   173      32.951  65.342  72.309  1.00  0.00           H  
ATOM   2786  CA  GLY   173      35.076  64.900  72.447  1.00  0.00           C  
ATOM   2787  HA2 GLY   173      35.340  63.971  71.941  1.00  0.00           H  
ATOM   2788  HA3 GLY   173      35.177  65.713  71.728  1.00  0.00           H  
ATOM   2789  C   GLY   173      36.044  65.082  73.612  1.00  0.00           C  
ATOM   2790  O   GLY   173      37.051  64.351  73.756  1.00  0.00           O  
ATOM   2791  N   LEU   174      35.721  66.028  74.552  1.00  0.00           N  
ATOM   2792  H   LEU   174      34.773  66.360  74.447  1.00  0.00           H  
ATOM   2793  CA  LEU   174      36.651  66.433  75.671  1.00  0.00           C  
ATOM   2794  HA  LEU   174      37.617  66.519  75.174  1.00  0.00           H  
ATOM   2795  CB  LEU   174      36.366  67.852  76.272  1.00  0.00           C  
ATOM   2796  HB2 LEU   174      36.459  68.554  75.443  1.00  0.00           H  
ATOM   2797  HB3 LEU   174      35.300  67.794  76.494  1.00  0.00           H  
ATOM   2798  CG  LEU   174      37.224  68.261  77.516  1.00  0.00           C  
ATOM   2799  HG  LEU   174      37.184  67.515  78.310  1.00  0.00           H  
ATOM   2800  CD1 LEU   174      38.714  68.504  77.144  1.00  0.00           C  
ATOM   2801 HD11 LEU   174      38.728  69.192  76.298  1.00  0.00           H  
ATOM   2802 HD12 LEU   174      39.144  68.837  78.089  1.00  0.00           H  
ATOM   2803 HD13 LEU   174      39.193  67.573  76.843  1.00  0.00           H  
ATOM   2804  CD2 LEU   174      36.545  69.512  78.032  1.00  0.00           C  
ATOM   2805 HD21 LEU   174      36.358  70.184  77.195  1.00  0.00           H  
ATOM   2806 HD22 LEU   174      35.555  69.381  78.467  1.00  0.00           H  
ATOM   2807 HD23 LEU   174      37.204  69.924  78.796  1.00  0.00           H  
ATOM   2808  C   LEU   174      36.770  65.348  76.694  1.00  0.00           C  
ATOM   2809  O   LEU   174      37.873  64.960  77.145  1.00  0.00           O  
ATOM   2810  N   ALA   175      35.698  64.613  77.046  1.00  0.00           N  
ATOM   2811  H   ALA   175      34.782  64.858  76.698  1.00  0.00           H  
ATOM   2812  CA  ALA   175      35.808  63.481  77.950  1.00  0.00           C  
ATOM   2813  HA  ALA   175      36.466  63.798  78.759  1.00  0.00           H  
ATOM   2814  CB  ALA   175      34.415  63.189  78.458  1.00  0.00           C  
ATOM   2815  HB1 ALA   175      34.027  64.034  79.026  1.00  0.00           H  
ATOM   2816  HB2 ALA   175      33.719  63.072  77.628  1.00  0.00           H  
ATOM   2817  HB3 ALA   175      34.271  62.234  78.964  1.00  0.00           H  
ATOM   2818  C   ALA   175      36.413  62.232  77.357  1.00  0.00           C  
ATOM   2819  O   ALA   175      36.972  61.459  78.151  1.00  0.00           O  
ATOM   2820  N   LEU   176      36.552  62.156  76.046  1.00  0.00           N  
ATOM   2821  H   LEU   176      36.242  62.914  75.453  1.00  0.00           H  
ATOM   2822  CA  LEU   176      37.213  61.005  75.447  1.00  0.00           C  
ATOM   2823  HA  LEU   176      36.958  60.106  76.007  1.00  0.00           H  
ATOM   2824  CB  LEU   176      36.704  60.900  74.003  1.00  0.00           C  
ATOM   2825  HB2 LEU   176      35.614  60.919  73.972  1.00  0.00           H  
ATOM   2826  HB3 LEU   176      37.023  61.821  73.517  1.00  0.00           H  
ATOM   2827  CG  LEU   176      37.342  59.697  73.234  1.00  0.00           C  
ATOM   2828  HG  LEU   176      38.382  59.462  73.463  1.00  0.00           H  
ATOM   2829  CD1 LEU   176      36.448  58.494  73.547  1.00  0.00           C  
ATOM   2830 HD11 LEU   176      36.831  57.604  73.046  1.00  0.00           H  
ATOM   2831 HD12 LEU   176      36.566  58.307  74.614  1.00  0.00           H  
ATOM   2832 HD13 LEU   176      35.444  58.672  73.163  1.00  0.00           H  
ATOM   2833  CD2 LEU   176      37.353  60.097  71.734  1.00  0.00           C  
ATOM   2834 HD21 LEU   176      37.966  60.998  71.729  1.00  0.00           H  
ATOM   2835 HD22 LEU   176      37.686  59.278  71.097  1.00  0.00           H  
ATOM   2836 HD23 LEU   176      36.420  60.437  71.285  1.00  0.00           H  
ATOM   2837  C   LEU   176      38.728  61.162  75.687  1.00  0.00           C  
ATOM   2838  O   LEU   176      39.304  60.352  76.417  1.00  0.00           O  
ATOM   2839  N   ASN   177      39.348  62.223  75.184  1.00  0.00           N  
ATOM   2840  H   ASN   177      38.782  62.928  74.733  1.00  0.00           H  
ATOM   2841  CA  ASN   177      40.775  62.426  75.345  1.00  0.00           C  
ATOM   2842  HA  ASN   177      41.219  61.474  75.052  1.00  0.00           H  
ATOM   2843  CB  ASN   177      41.295  63.515  74.361  1.00  0.00           C  
ATOM   2844  HB2 ASN   177      40.755  64.461  74.387  1.00  0.00           H  
ATOM   2845  HB3 ASN   177      42.283  63.763  74.748  1.00  0.00           H  
ATOM   2846  CG  ASN   177      41.362  63.060  72.968  1.00  0.00           C  
ATOM   2847  OD1 ASN   177      40.946  61.962  72.668  1.00  0.00           O  
ATOM   2848  ND2 ASN   177      42.030  63.744  72.082  1.00  0.00           N  
ATOM   2849 HD21 ASN   177      42.058  63.282  71.184  1.00  0.00           H  
ATOM   2850 HD22 ASN   177      42.657  64.503  72.306  1.00  0.00           H  
ATOM   2851  C   ASN   177      41.344  62.626  76.767  1.00  0.00           C  
ATOM   2852  O   ASN   177      42.419  62.244  77.146  1.00  0.00           O  
ATOM   2853  N   TYR   178      40.460  63.047  77.629  1.00  0.00           N  
ATOM   2854  H   TYR   178      39.487  63.161  77.384  1.00  0.00           H  
ATOM   2855  CA  TYR   178      40.775  63.213  79.035  1.00  0.00           C  
ATOM   2856  HA  TYR   178      41.821  63.516  79.100  1.00  0.00           H  
ATOM   2857  CB  TYR   178      39.812  64.303  79.548  1.00  0.00           C  
ATOM   2858  HB2 TYR   178      39.886  65.152  78.869  1.00  0.00           H  
ATOM   2859  HB3 TYR   178      38.812  63.873  79.496  1.00  0.00           H  
ATOM   2860  CG  TYR   178      40.061  64.866  80.881  1.00  0.00           C  
ATOM   2861  CD1 TYR   178      41.333  64.845  81.560  1.00  0.00           C  
ATOM   2862  HD1 TYR   178      42.172  64.273  81.192  1.00  0.00           H  
ATOM   2863  CE1 TYR   178      41.557  65.487  82.829  1.00  0.00           C  
ATOM   2864  HE1 TYR   178      42.525  65.368  83.294  1.00  0.00           H  
ATOM   2865  CZ  TYR   178      40.470  66.214  83.420  1.00  0.00           C  
ATOM   2866  OH  TYR   178      40.582  66.742  84.665  1.00  0.00           O  
ATOM   2867  HH  TYR   178      41.478  66.662  85.000  1.00  0.00           H  
ATOM   2868  CE2 TYR   178      39.206  66.323  82.700  1.00  0.00           C  
ATOM   2869  HE2 TYR   178      38.499  67.051  83.070  1.00  0.00           H  
ATOM   2870  CD2 TYR   178      39.032  65.656  81.478  1.00  0.00           C  
ATOM   2871  HD2 TYR   178      38.098  65.829  80.965  1.00  0.00           H  
ATOM   2872  C   TYR   178      40.663  61.925  79.834  1.00  0.00           C  
ATOM   2873  O   TYR   178      41.615  61.578  80.607  1.00  0.00           O  
ATOM   2874  N   SER   179      39.729  61.047  79.531  1.00  0.00           N  
ATOM   2875  H   SER   179      39.048  61.309  78.833  1.00  0.00           H  
ATOM   2876  CA  SER   179      39.699  59.648  80.041  1.00  0.00           C  
ATOM   2877  HA  SER   179      39.784  59.662  81.127  1.00  0.00           H  
ATOM   2878  CB  SER   179      38.375  59.005  79.581  1.00  0.00           C  
ATOM   2879  HB2 SER   179      38.396  58.059  80.120  1.00  0.00           H  
ATOM   2880  HB3 SER   179      37.534  59.589  79.954  1.00  0.00           H  
ATOM   2881  OG  SER   179      38.264  58.747  78.228  1.00  0.00           O  
ATOM   2882  HG  SER   179      38.337  59.565  77.730  1.00  0.00           H  
ATOM   2883  C   SER   179      40.911  58.837  79.567  1.00  0.00           C  
ATOM   2884  O   SER   179      41.406  57.994  80.294  1.00  0.00           O  
ATOM   2885  N   VAL   180      41.372  59.130  78.350  1.00  0.00           N  
ATOM   2886  H   VAL   180      40.858  59.763  77.754  1.00  0.00           H  
ATOM   2887  CA  VAL   180      42.652  58.557  77.938  1.00  0.00           C  
ATOM   2888  HA  VAL   180      42.720  57.482  78.106  1.00  0.00           H  
ATOM   2889  CB  VAL   180      42.902  58.914  76.384  1.00  0.00           C  
ATOM   2890  HB  VAL   180      42.913  59.978  76.148  1.00  0.00           H  
ATOM   2891  CG1 VAL   180      44.220  58.215  76.021  1.00  0.00           C  
ATOM   2892 HG11 VAL   180      44.162  57.143  76.209  1.00  0.00           H  
ATOM   2893 HG12 VAL   180      44.459  58.434  74.980  1.00  0.00           H  
ATOM   2894 HG13 VAL   180      45.078  58.646  76.538  1.00  0.00           H  
ATOM   2895  CG2 VAL   180      41.870  58.220  75.536  1.00  0.00           C  
ATOM   2896 HG21 VAL   180      40.954  58.807  75.597  1.00  0.00           H  
ATOM   2897 HG22 VAL   180      42.251  58.361  74.525  1.00  0.00           H  
ATOM   2898 HG23 VAL   180      41.800  57.179  75.852  1.00  0.00           H  
ATOM   2899  C   VAL   180      43.831  59.093  78.815  1.00  0.00           C  
ATOM   2900  O   VAL   180      44.653  58.288  79.263  1.00  0.00           O  
ATOM   2901  N   PHE   181      43.952  60.361  79.131  1.00  0.00           N  
ATOM   2902  H   PHE   181      43.338  60.986  78.630  1.00  0.00           H  
ATOM   2903  CA  PHE   181      44.942  60.993  80.100  1.00  0.00           C  
ATOM   2904  HA  PHE   181      45.936  60.848  79.676  1.00  0.00           H  
ATOM   2905  CB  PHE   181      44.702  62.543  80.209  1.00  0.00           C  
ATOM   2906  HB2 PHE   181      44.924  62.962  79.227  1.00  0.00           H  
ATOM   2907  HB3 PHE   181      43.637  62.768  80.275  1.00  0.00           H  
ATOM   2908  CG  PHE   181      45.668  63.152  81.262  1.00  0.00           C  
ATOM   2909  CD1 PHE   181      47.003  63.552  81.032  1.00  0.00           C  
ATOM   2910  HD1 PHE   181      47.447  63.278  80.086  1.00  0.00           H  
ATOM   2911  CE1 PHE   181      47.810  64.086  82.059  1.00  0.00           C  
ATOM   2912  HE1 PHE   181      48.844  64.214  81.778  1.00  0.00           H  
ATOM   2913  CZ  PHE   181      47.279  64.303  83.354  1.00  0.00           C  
ATOM   2914  HZ  PHE   181      47.917  64.718  84.120  1.00  0.00           H  
ATOM   2915  CE2 PHE   181      45.921  64.103  83.542  1.00  0.00           C  
ATOM   2916  HE2 PHE   181      45.566  64.180  84.559  1.00  0.00           H  
ATOM   2917  CD2 PHE   181      45.139  63.502  82.547  1.00  0.00           C  
ATOM   2918  HD2 PHE   181      44.104  63.243  82.708  1.00  0.00           H  
ATOM   2919  C   PHE   181      44.839  60.319  81.481  1.00  0.00           C  
ATOM   2920  O   PHE   181      45.829  59.917  82.032  1.00  0.00           O  
ATOM   2921  N   TYR   182      43.633  60.073  82.018  1.00  0.00           N  
ATOM   2922  H   TYR   182      42.925  60.625  81.556  1.00  0.00           H  
ATOM   2923  CA  TYR   182      43.341  59.283  83.265  1.00  0.00           C  
ATOM   2924  HA  TYR   182      43.834  59.782  84.098  1.00  0.00           H  
ATOM   2925  CB  TYR   182      41.872  59.306  83.626  1.00  0.00           C  
ATOM   2926  HB2 TYR   182      41.168  59.277  82.794  1.00  0.00           H  
ATOM   2927  HB3 TYR   182      41.715  58.434  84.260  1.00  0.00           H  
ATOM   2928  CG  TYR   182      41.516  60.526  84.496  1.00  0.00           C  
ATOM   2929  CD1 TYR   182      41.560  60.400  85.928  1.00  0.00           C  
ATOM   2930  HD1 TYR   182      41.829  59.486  86.436  1.00  0.00           H  
ATOM   2931  CE1 TYR   182      41.134  61.454  86.716  1.00  0.00           C  
ATOM   2932  HE1 TYR   182      41.017  61.249  87.770  1.00  0.00           H  
ATOM   2933  CZ  TYR   182      40.727  62.682  86.147  1.00  0.00           C  
ATOM   2934  OH  TYR   182      40.385  63.678  87.023  1.00  0.00           O  
ATOM   2935  HH  TYR   182      40.648  63.363  87.891  1.00  0.00           H  
ATOM   2936  CE2 TYR   182      40.701  62.784  84.752  1.00  0.00           C  
ATOM   2937  HE2 TYR   182      40.509  63.735  84.278  1.00  0.00           H  
ATOM   2938  CD2 TYR   182      41.129  61.774  83.903  1.00  0.00           C  
ATOM   2939  HD2 TYR   182      41.172  61.982  82.844  1.00  0.00           H  
ATOM   2940  C   TYR   182      43.917  57.843  83.225  1.00  0.00           C  
ATOM   2941  O   TYR   182      44.598  57.476  84.182  1.00  0.00           O  
ATOM   2942  N   TYR   183      43.691  57.066  82.202  1.00  0.00           N  
ATOM   2943  H   TYR   183      43.195  57.453  81.412  1.00  0.00           H  
ATOM   2944  CA  TYR   183      44.055  55.620  82.158  1.00  0.00           C  
ATOM   2945  HA  TYR   183      44.072  55.267  83.189  1.00  0.00           H  
ATOM   2946  CB  TYR   183      42.896  54.857  81.431  1.00  0.00           C  
ATOM   2947  HB2 TYR   183      42.099  54.861  82.175  1.00  0.00           H  
ATOM   2948  HB3 TYR   183      42.591  55.501  80.606  1.00  0.00           H  
ATOM   2949  CG  TYR   183      43.234  53.416  80.956  1.00  0.00           C  
ATOM   2950  CD1 TYR   183      43.247  52.356  81.854  1.00  0.00           C  
ATOM   2951  HD1 TYR   183      43.137  52.529  82.914  1.00  0.00           H  
ATOM   2952  CE1 TYR   183      43.241  51.003  81.452  1.00  0.00           C  
ATOM   2953  HE1 TYR   183      43.330  50.262  82.233  1.00  0.00           H  
ATOM   2954  CZ  TYR   183      43.344  50.720  80.117  1.00  0.00           C  
ATOM   2955  OH  TYR   183      43.511  49.445  79.694  1.00  0.00           O  
ATOM   2956  HH  TYR   183      43.237  48.822  80.371  1.00  0.00           H  
ATOM   2957  CE2 TYR   183      43.366  51.797  79.125  1.00  0.00           C  
ATOM   2958  HE2 TYR   183      43.541  51.537  78.091  1.00  0.00           H  
ATOM   2959  CD2 TYR   183      43.209  53.111  79.603  1.00  0.00           C  
ATOM   2960  HD2 TYR   183      43.044  53.946  78.938  1.00  0.00           H  
ATOM   2961  C   TYR   183      45.459  55.310  81.571  1.00  0.00           C  
ATOM   2962  O   TYR   183      46.037  54.310  81.954  1.00  0.00           O  
ATOM   2963  N   GLU   184      45.971  56.267  80.771  1.00  0.00           N  
ATOM   2964  H   GLU   184      45.238  56.937  80.582  1.00  0.00           H  
ATOM   2965  CA  GLU   184      47.217  56.231  80.017  1.00  0.00           C  
ATOM   2966  HA  GLU   184      47.538  55.189  80.010  1.00  0.00           H  
ATOM   2967  CB  GLU   184      46.972  56.543  78.536  1.00  0.00           C  
ATOM   2968  HB2 GLU   184      45.958  56.267  78.247  1.00  0.00           H  
ATOM   2969  HB3 GLU   184      47.248  57.559  78.251  1.00  0.00           H  
ATOM   2970  CG  GLU   184      47.936  55.679  77.715  1.00  0.00           C  
ATOM   2971  HG2 GLU   184      48.947  55.900  78.055  1.00  0.00           H  
ATOM   2972  HG3 GLU   184      47.906  54.621  77.977  1.00  0.00           H  
ATOM   2973  CD  GLU   184      47.643  55.806  76.253  1.00  0.00           C  
ATOM   2974  OE1 GLU   184      46.593  55.233  75.909  1.00  0.00           O  
ATOM   2975  OE2 GLU   184      48.282  56.546  75.464  1.00  0.00           O  
ATOM   2976  C   GLU   184      48.416  57.049  80.670  1.00  0.00           C  
ATOM   2977  O   GLU   184      49.571  56.708  80.402  1.00  0.00           O  
ATOM   2978  N   ILE   185      48.155  58.123  81.397  1.00  0.00           N  
ATOM   2979  H   ILE   185      47.177  58.208  81.634  1.00  0.00           H  
ATOM   2980  CA  ILE   185      49.135  59.040  82.007  1.00  0.00           C  
ATOM   2981  HA  ILE   185      50.135  58.657  81.805  1.00  0.00           H  
ATOM   2982  CB  ILE   185      48.981  60.430  81.402  1.00  0.00           C  
ATOM   2983  HB  ILE   185      47.999  60.871  81.570  1.00  0.00           H  
ATOM   2984  CG2 ILE   185      50.038  61.347  82.091  1.00  0.00           C  
ATOM   2985 HG21 ILE   185      50.987  60.810  82.070  1.00  0.00           H  
ATOM   2986 HG22 ILE   185      50.177  62.307  81.594  1.00  0.00           H  
ATOM   2987 HG23 ILE   185      49.765  61.623  83.110  1.00  0.00           H  
ATOM   2988  CG1 ILE   185      49.229  60.380  79.839  1.00  0.00           C  
ATOM   2989 HG12 ILE   185      48.380  59.878  79.373  1.00  0.00           H  
ATOM   2990 HG13 ILE   185      49.166  61.400  79.460  1.00  0.00           H  
ATOM   2991  CD1 ILE   185      50.542  59.738  79.310  1.00  0.00           C  
ATOM   2992 HD11 ILE   185      50.586  58.666  79.505  1.00  0.00           H  
ATOM   2993 HD12 ILE   185      50.439  59.886  78.235  1.00  0.00           H  
ATOM   2994 HD13 ILE   185      51.398  60.253  79.748  1.00  0.00           H  
ATOM   2995  C   ILE   185      48.975  59.042  83.577  1.00  0.00           C  
ATOM   2996  O   ILE   185      50.037  59.097  84.208  1.00  0.00           O  
ATOM   2997  N   GLN   186      47.748  59.029  84.133  1.00  0.00           N  
ATOM   2998  H   GLN   186      46.962  59.341  83.581  1.00  0.00           H  
ATOM   2999  CA  GLN   186      47.555  58.821  85.541  1.00  0.00           C  
ATOM   3000  HA  GLN   186      48.477  59.096  86.054  1.00  0.00           H  
ATOM   3001  CB  GLN   186      46.366  59.707  86.004  1.00  0.00           C  
ATOM   3002  HB2 GLN   186      45.610  59.738  85.219  1.00  0.00           H  
ATOM   3003  HB3 GLN   186      45.976  59.323  86.947  1.00  0.00           H  
ATOM   3004  CG  GLN   186      46.779  61.169  86.229  1.00  0.00           C  
ATOM   3005  HG2 GLN   186      47.186  61.581  85.306  1.00  0.00           H  
ATOM   3006  HG3 GLN   186      45.910  61.810  86.382  1.00  0.00           H  
ATOM   3007  CD  GLN   186      47.760  61.288  87.312  1.00  0.00           C  
ATOM   3008  OE1 GLN   186      48.952  61.609  87.142  1.00  0.00           O  
ATOM   3009  NE2 GLN   186      47.368  60.967  88.546  1.00  0.00           N  
ATOM   3010 HE21 GLN   186      48.039  61.020  89.300  1.00  0.00           H  
ATOM   3011 HE22 GLN   186      46.437  60.615  88.719  1.00  0.00           H  
ATOM   3012  C   GLN   186      47.398  57.306  85.917  1.00  0.00           C  
ATOM   3013  O   GLN   186      47.368  56.986  87.080  1.00  0.00           O  
ATOM   3014  N   ASN   187      47.364  56.395  84.861  1.00  0.00           N  
ATOM   3015  H   ASN   187      47.454  56.776  83.930  1.00  0.00           H  
ATOM   3016  CA  ASN   187      47.245  54.921  85.001  1.00  0.00           C  
ATOM   3017  HA  ASN   187      47.062  54.526  84.001  1.00  0.00           H  
ATOM   3018  CB  ASN   187      48.626  54.378  85.467  1.00  0.00           C  
ATOM   3019  HB2 ASN   187      49.405  54.950  84.962  1.00  0.00           H  
ATOM   3020  HB3 ASN   187      48.664  54.488  86.551  1.00  0.00           H  
ATOM   3021  CG  ASN   187      48.830  52.853  85.153  1.00  0.00           C  
ATOM   3022  OD1 ASN   187      48.335  52.345  84.191  1.00  0.00           O  
ATOM   3023  ND2 ASN   187      49.536  52.194  85.988  1.00  0.00           N  
ATOM   3024 HD21 ASN   187      49.585  51.186  85.969  1.00  0.00           H  
ATOM   3025 HD22 ASN   187      49.926  52.662  86.794  1.00  0.00           H  
ATOM   3026  C   ASN   187      46.033  54.495  85.891  1.00  0.00           C  
ATOM   3027  O   ASN   187      46.088  53.535  86.621  1.00  0.00           O  
ATOM   3028  N   ALA   188      44.888  55.189  85.832  1.00  0.00           N  
ATOM   3029  H   ALA   188      44.830  56.027  85.271  1.00  0.00           H  
ATOM   3030  CA  ALA   188      43.790  54.985  86.806  1.00  0.00           C  
ATOM   3031  HA  ALA   188      44.067  54.224  87.536  1.00  0.00           H  
ATOM   3032  CB  ALA   188      43.638  56.271  87.515  1.00  0.00           C  
ATOM   3033  HB1 ALA   188      44.639  56.583  87.812  1.00  0.00           H  
ATOM   3034  HB2 ALA   188      43.213  57.001  86.826  1.00  0.00           H  
ATOM   3035  HB3 ALA   188      43.046  56.142  88.421  1.00  0.00           H  
ATOM   3036  C   ALA   188      42.447  54.557  86.110  1.00  0.00           C  
ATOM   3037  O   ALA   188      41.749  55.369  85.533  1.00  0.00           O  
ATOM   3038  N   PRO   189      42.028  53.301  86.002  1.00  0.00           N  
ATOM   3039  CD  PRO   189      42.741  52.147  86.490  1.00  0.00           C  
ATOM   3040  HD2 PRO   189      42.897  52.287  87.560  1.00  0.00           H  
ATOM   3041  HD3 PRO   189      43.730  51.979  86.062  1.00  0.00           H  
ATOM   3042  CG  PRO   189      41.795  50.918  86.419  1.00  0.00           C  
ATOM   3043  HG2 PRO   189      41.252  50.832  87.361  1.00  0.00           H  
ATOM   3044  HG3 PRO   189      42.390  50.015  86.280  1.00  0.00           H  
ATOM   3045  CB  PRO   189      40.890  51.315  85.240  1.00  0.00           C  
ATOM   3046  HB2 PRO   189      39.941  50.789  85.345  1.00  0.00           H  
ATOM   3047  HB3 PRO   189      41.348  50.929  84.329  1.00  0.00           H  
ATOM   3048  CA  PRO   189      40.891  52.791  85.233  1.00  0.00           C  
ATOM   3049  HA  PRO   189      40.964  52.971  84.160  1.00  0.00           H  
ATOM   3050  C   PRO   189      39.543  53.270  85.754  1.00  0.00           C  
ATOM   3051  O   PRO   189      38.694  53.698  84.941  1.00  0.00           O  
ATOM   3052  N   GLU   190      39.337  53.147  87.090  1.00  0.00           N  
ATOM   3053  H   GLU   190      40.063  52.871  87.737  1.00  0.00           H  
ATOM   3054  CA  GLU   190      37.934  53.429  87.632  1.00  0.00           C  
ATOM   3055  HA  GLU   190      37.091  52.826  87.295  1.00  0.00           H  
ATOM   3056  CB  GLU   190      37.988  53.174  89.178  1.00  0.00           C  
ATOM   3057  HB2 GLU   190      38.402  52.174  89.307  1.00  0.00           H  
ATOM   3058  HB3 GLU   190      38.668  53.816  89.737  1.00  0.00           H  
ATOM   3059  CG  GLU   190      36.611  53.244  89.848  1.00  0.00           C  
ATOM   3060  HG2 GLU   190      36.247  54.271  89.821  1.00  0.00           H  
ATOM   3061  HG3 GLU   190      35.899  52.639  89.289  1.00  0.00           H  
ATOM   3062  CD  GLU   190      36.489  52.730  91.290  1.00  0.00           C  
ATOM   3063  OE1 GLU   190      36.647  53.589  92.121  1.00  0.00           O  
ATOM   3064  OE2 GLU   190      36.160  51.556  91.531  1.00  0.00           O  
ATOM   3065  C   GLU   190      37.541  54.885  87.436  1.00  0.00           C  
ATOM   3066  O   GLU   190      36.407  55.269  87.320  1.00  0.00           O  
ATOM   3067  N   GLN   191      38.592  55.789  87.465  1.00  0.00           N  
ATOM   3068  H   GLN   191      39.523  55.399  87.465  1.00  0.00           H  
ATOM   3069  CA  GLN   191      38.479  57.225  87.505  1.00  0.00           C  
ATOM   3070  HA  GLN   191      37.716  57.531  88.221  1.00  0.00           H  
ATOM   3071  CB  GLN   191      39.874  57.781  87.945  1.00  0.00           C  
ATOM   3072  HB2 GLN   191      40.666  57.108  87.617  1.00  0.00           H  
ATOM   3073  HB3 GLN   191      39.984  58.806  87.589  1.00  0.00           H  
ATOM   3074  CG  GLN   191      39.901  57.900  89.471  1.00  0.00           C  
ATOM   3075  HG2 GLN   191      38.967  58.335  89.828  1.00  0.00           H  
ATOM   3076  HG3 GLN   191      39.888  56.886  89.870  1.00  0.00           H  
ATOM   3077  CD  GLN   191      41.184  58.584  89.958  1.00  0.00           C  
ATOM   3078  OE1 GLN   191      42.248  58.497  89.350  1.00  0.00           O  
ATOM   3079  NE2 GLN   191      41.188  59.248  91.087  1.00  0.00           N  
ATOM   3080 HE21 GLN   191      42.074  59.617  91.404  1.00  0.00           H  
ATOM   3081 HE22 GLN   191      40.282  59.455  91.481  1.00  0.00           H  
ATOM   3082  C   GLN   191      38.232  57.636  86.071  1.00  0.00           C  
ATOM   3083  O   GLN   191      37.324  58.395  85.753  1.00  0.00           O  
ATOM   3084  N   ALA   192      38.959  57.028  85.132  1.00  0.00           N  
ATOM   3085  H   ALA   192      39.787  56.553  85.460  1.00  0.00           H  
ATOM   3086  CA  ALA   192      38.679  57.224  83.701  1.00  0.00           C  
ATOM   3087  HA  ALA   192      38.802  58.271  83.423  1.00  0.00           H  
ATOM   3088  CB  ALA   192      39.719  56.306  82.955  1.00  0.00           C  
ATOM   3089  HB1 ALA   192      39.632  55.245  83.191  1.00  0.00           H  
ATOM   3090  HB2 ALA   192      39.643  56.346  81.869  1.00  0.00           H  
ATOM   3091  HB3 ALA   192      40.677  56.773  83.185  1.00  0.00           H  
ATOM   3092  C   ALA   192      37.244  56.827  83.398  1.00  0.00           C  
ATOM   3093  O   ALA   192      36.538  57.526  82.616  1.00  0.00           O  
ATOM   3094  N   CYS   193      36.818  55.673  83.936  1.00  0.00           N  
ATOM   3095  H   CYS   193      37.438  55.193  84.572  1.00  0.00           H  
ATOM   3096  CA  CYS   193      35.441  55.267  83.848  1.00  0.00           C  
ATOM   3097  HA  CYS   193      35.132  55.083  82.819  1.00  0.00           H  
ATOM   3098  CB  CYS   193      35.330  53.950  84.574  1.00  0.00           C  
ATOM   3099  HB2 CYS   193      36.248  53.386  84.408  1.00  0.00           H  
ATOM   3100  HB3 CYS   193      35.134  54.100  85.635  1.00  0.00           H  
ATOM   3101  SG  CYS   193      34.053  52.840  83.855  1.00  0.00           S  
ATOM   3102  HG  CYS   193      34.232  51.820  84.700  1.00  0.00           H  
ATOM   3103  C   CYS   193      34.512  56.371  84.372  1.00  0.00           C  
ATOM   3104  O   CYS   193      33.631  56.874  83.626  1.00  0.00           O  
ATOM   3105  N   HID   194      34.649  56.923  85.606  1.00  0.00           N  
ATOM   3106  H   HID   194      35.314  56.540  86.262  1.00  0.00           H  
ATOM   3107  CA  HID   194      33.682  57.888  86.246  1.00  0.00           C  
ATOM   3108  HA  HID   194      32.688  57.475  86.415  1.00  0.00           H  
ATOM   3109  CB  HID   194      34.279  58.131  87.682  1.00  0.00           C  
ATOM   3110  HB2 HID   194      34.647  57.212  88.140  1.00  0.00           H  
ATOM   3111  HB3 HID   194      35.078  58.868  87.759  1.00  0.00           H  
ATOM   3112  CG  HID   194      33.250  58.786  88.553  1.00  0.00           C  
ATOM   3113  ND1 HID   194      32.566  59.977  88.397  1.00  0.00           N  
ATOM   3114  HD1 HID   194      32.644  60.636  87.636  1.00  0.00           H  
ATOM   3115  CE1 HID   194      31.623  60.059  89.334  1.00  0.00           C  
ATOM   3116  HE1 HID   194      30.941  60.876  89.515  1.00  0.00           H  
ATOM   3117  NE2 HID   194      31.778  59.051  90.243  1.00  0.00           N  
ATOM   3118  CD2 HID   194      32.689  58.166  89.592  1.00  0.00           C  
ATOM   3119  HD2 HID   194      32.818  57.134  89.881  1.00  0.00           H  
ATOM   3120  C   HID   194      33.554  59.127  85.426  1.00  0.00           C  
ATOM   3121  O   HID   194      32.455  59.625  85.331  1.00  0.00           O  
ATOM   3122  N   LEU   195      34.694  59.599  84.952  1.00  0.00           N  
ATOM   3123  H   LEU   195      35.517  59.083  85.229  1.00  0.00           H  
ATOM   3124  CA  LEU   195      34.845  60.890  84.216  1.00  0.00           C  
ATOM   3125  HA  LEU   195      34.374  61.644  84.846  1.00  0.00           H  
ATOM   3126  CB  LEU   195      36.392  61.161  84.099  1.00  0.00           C  
ATOM   3127  HB2 LEU   195      36.743  61.383  85.106  1.00  0.00           H  
ATOM   3128  HB3 LEU   195      36.898  60.327  83.611  1.00  0.00           H  
ATOM   3129  CG  LEU   195      36.812  62.468  83.328  1.00  0.00           C  
ATOM   3130  HG  LEU   195      37.890  62.563  83.457  1.00  0.00           H  
ATOM   3131  CD1 LEU   195      36.458  62.596  81.821  1.00  0.00           C  
ATOM   3132 HD11 LEU   195      37.304  63.152  81.416  1.00  0.00           H  
ATOM   3133 HD12 LEU   195      36.390  61.631  81.318  1.00  0.00           H  
ATOM   3134 HD13 LEU   195      35.559  63.203  81.717  1.00  0.00           H  
ATOM   3135  CD2 LEU   195      36.189  63.633  84.089  1.00  0.00           C  
ATOM   3136 HD21 LEU   195      36.546  63.686  85.117  1.00  0.00           H  
ATOM   3137 HD22 LEU   195      36.560  64.581  83.699  1.00  0.00           H  
ATOM   3138 HD23 LEU   195      35.099  63.667  84.099  1.00  0.00           H  
ATOM   3139  C   LEU   195      34.144  60.835  82.883  1.00  0.00           C  
ATOM   3140  O   LEU   195      33.469  61.740  82.496  1.00  0.00           O  
ATOM   3141  N   ALA   196      34.333  59.731  82.181  1.00  0.00           N  
ATOM   3142  H   ALA   196      35.051  59.087  82.483  1.00  0.00           H  
ATOM   3143  CA  ALA   196      33.677  59.443  80.867  1.00  0.00           C  
ATOM   3144  HA  ALA   196      33.723  60.304  80.199  1.00  0.00           H  
ATOM   3145  CB  ALA   196      34.346  58.185  80.226  1.00  0.00           C  
ATOM   3146  HB1 ALA   196      35.385  58.453  80.037  1.00  0.00           H  
ATOM   3147  HB2 ALA   196      34.271  57.369  80.945  1.00  0.00           H  
ATOM   3148  HB3 ALA   196      34.010  57.940  79.218  1.00  0.00           H  
ATOM   3149  C   ALA   196      32.217  59.201  81.142  1.00  0.00           C  
ATOM   3150  O   ALA   196      31.419  59.763  80.354  1.00  0.00           O  
ATOM   3151  N   LYS   197      31.801  58.465  82.187  1.00  0.00           N  
ATOM   3152  H   LYS   197      32.473  57.991  82.774  1.00  0.00           H  
ATOM   3153  CA  LYS   197      30.377  58.134  82.569  1.00  0.00           C  
ATOM   3154  HA  LYS   197      29.894  57.728  81.680  1.00  0.00           H  
ATOM   3155  CB  LYS   197      30.363  56.976  83.560  1.00  0.00           C  
ATOM   3156  HB2 LYS   197      31.249  56.343  83.514  1.00  0.00           H  
ATOM   3157  HB3 LYS   197      30.280  57.286  84.602  1.00  0.00           H  
ATOM   3158  CG  LYS   197      29.216  55.943  83.376  1.00  0.00           C  
ATOM   3159  HG2 LYS   197      28.281  56.448  83.618  1.00  0.00           H  
ATOM   3160  HG3 LYS   197      29.194  55.693  82.315  1.00  0.00           H  
ATOM   3161  CD  LYS   197      29.355  54.701  84.315  1.00  0.00           C  
ATOM   3162  HD2 LYS   197      30.276  54.147  84.134  1.00  0.00           H  
ATOM   3163  HD3 LYS   197      29.216  55.028  85.346  1.00  0.00           H  
ATOM   3164  CE  LYS   197      28.268  53.562  83.948  1.00  0.00           C  
ATOM   3165  HE2 LYS   197      27.291  54.011  84.123  1.00  0.00           H  
ATOM   3166  HE3 LYS   197      28.404  53.402  82.878  1.00  0.00           H  
ATOM   3167  NZ  LYS   197      28.357  52.363  84.776  1.00  0.00           N  
ATOM   3168  HZ1 LYS   197      27.978  51.546  84.319  1.00  0.00           H  
ATOM   3169  HZ2 LYS   197      29.314  52.155  85.023  1.00  0.00           H  
ATOM   3170  HZ3 LYS   197      27.907  52.459  85.675  1.00  0.00           H  
ATOM   3171  C   LYS   197      29.497  59.301  82.992  1.00  0.00           C  
ATOM   3172  O   LYS   197      28.366  59.366  82.531  1.00  0.00           O  
ATOM   3173  N   THR   198      30.117  60.210  83.711  1.00  0.00           N  
ATOM   3174  H   THR   198      31.103  60.098  83.899  1.00  0.00           H  
ATOM   3175  CA  THR   198      29.496  61.539  84.018  1.00  0.00           C  
ATOM   3176  HA  THR   198      28.472  61.290  84.297  1.00  0.00           H  
ATOM   3177  CB  THR   198      30.007  62.343  85.203  1.00  0.00           C  
ATOM   3178  HB  THR   198      29.590  63.350  85.220  1.00  0.00           H  
ATOM   3179  CG2 THR   198      29.751  61.726  86.565  1.00  0.00           C  
ATOM   3180 HG21 THR   198      28.691  61.483  86.641  1.00  0.00           H  
ATOM   3181 HG22 THR   198      30.353  60.819  86.620  1.00  0.00           H  
ATOM   3182 HG23 THR   198      29.987  62.452  87.343  1.00  0.00           H  
ATOM   3183  OG1 THR   198      31.373  62.238  85.097  1.00  0.00           O  
ATOM   3184  HG1 THR   198      31.641  61.320  85.187  1.00  0.00           H  
ATOM   3185  C   THR   198      29.301  62.434  82.868  1.00  0.00           C  
ATOM   3186  O   THR   198      28.425  63.336  82.870  1.00  0.00           O  
ATOM   3187  N   ALA   199      30.107  62.259  81.793  1.00  0.00           N  
ATOM   3188  H   ALA   199      30.790  61.518  81.867  1.00  0.00           H  
ATOM   3189  CA  ALA   199      29.853  62.905  80.501  1.00  0.00           C  
ATOM   3190  HA  ALA   199      29.428  63.878  80.751  1.00  0.00           H  
ATOM   3191  CB  ALA   199      31.130  63.016  79.659  1.00  0.00           C  
ATOM   3192  HB1 ALA   199      31.245  62.119  79.052  1.00  0.00           H  
ATOM   3193  HB2 ALA   199      31.095  63.901  79.023  1.00  0.00           H  
ATOM   3194  HB3 ALA   199      31.901  63.180  80.412  1.00  0.00           H  
ATOM   3195  C   ALA   199      28.855  62.193  79.549  1.00  0.00           C  
ATOM   3196  O   ALA   199      28.396  62.754  78.573  1.00  0.00           O  
ATOM   3197  N   PHE   200      28.492  60.928  79.781  1.00  0.00           N  
ATOM   3198  H   PHE   200      28.875  60.396  80.549  1.00  0.00           H  
ATOM   3199  CA  PHE   200      27.718  60.021  78.914  1.00  0.00           C  
ATOM   3200  HA  PHE   200      27.742  60.337  77.871  1.00  0.00           H  
ATOM   3201  CB  PHE   200      28.446  58.708  78.997  1.00  0.00           C  
ATOM   3202  HB2 PHE   200      29.481  58.903  78.718  1.00  0.00           H  
ATOM   3203  HB3 PHE   200      28.499  58.400  80.041  1.00  0.00           H  
ATOM   3204  CG  PHE   200      27.961  57.574  78.218  1.00  0.00           C  
ATOM   3205  CD1 PHE   200      28.184  57.540  76.792  1.00  0.00           C  
ATOM   3206  HD1 PHE   200      28.804  58.316  76.367  1.00  0.00           H  
ATOM   3207  CE1 PHE   200      27.658  56.543  76.036  1.00  0.00           C  
ATOM   3208  HE1 PHE   200      27.815  56.574  74.968  1.00  0.00           H  
ATOM   3209  CZ  PHE   200      26.714  55.665  76.592  1.00  0.00           C  
ATOM   3210  HZ  PHE   200      26.201  54.987  75.926  1.00  0.00           H  
ATOM   3211  CE2 PHE   200      26.335  55.788  77.930  1.00  0.00           C  
ATOM   3212  HE2 PHE   200      25.615  55.147  78.417  1.00  0.00           H  
ATOM   3213  CD2 PHE   200      26.914  56.719  78.779  1.00  0.00           C  
ATOM   3214  HD2 PHE   200      26.592  56.866  79.800  1.00  0.00           H  
ATOM   3215  C   PHE   200      26.253  59.930  79.318  1.00  0.00           C  
ATOM   3216  O   PHE   200      25.396  60.172  78.524  1.00  0.00           O  
ATOM   3217  N   ASP   201      25.994  59.475  80.579  1.00  0.00           N  
ATOM   3218  H   ASP   201      26.757  59.446  81.240  1.00  0.00           H  
ATOM   3219  CA  ASP   201      24.737  58.858  81.070  1.00  0.00           C  
ATOM   3220  HA  ASP   201      24.478  58.071  80.362  1.00  0.00           H  
ATOM   3221  CB  ASP   201      25.012  58.310  82.464  1.00  0.00           C  
ATOM   3222  HB2 ASP   201      25.945  57.762  82.600  1.00  0.00           H  
ATOM   3223  HB3 ASP   201      25.003  59.132  83.179  1.00  0.00           H  
ATOM   3224  CG  ASP   201      23.839  57.330  82.800  1.00  0.00           C  
ATOM   3225  OD1 ASP   201      22.928  57.707  83.579  1.00  0.00           O  
ATOM   3226  OD2 ASP   201      23.827  56.193  82.253  1.00  0.00           O  
ATOM   3227  C   ASP   201      23.504  59.810  81.153  1.00  0.00           C  
ATOM   3228  O   ASP   201      22.361  59.279  81.045  1.00  0.00           O  
ATOM   3229  N   ASP   202      23.730  61.111  81.201  1.00  0.00           N  
ATOM   3230  H   ASP   202      24.726  61.254  81.290  1.00  0.00           H  
ATOM   3231  CA  ASP   202      22.711  62.056  80.978  1.00  0.00           C  
ATOM   3232  HA  ASP   202      21.707  61.658  81.121  1.00  0.00           H  
ATOM   3233  CB  ASP   202      22.791  63.060  82.138  1.00  0.00           C  
ATOM   3234  HB2 ASP   202      23.630  63.735  81.969  1.00  0.00           H  
ATOM   3235  HB3 ASP   202      21.883  63.656  82.052  1.00  0.00           H  
ATOM   3236  CG  ASP   202      22.862  62.306  83.489  1.00  0.00           C  
ATOM   3237  OD1 ASP   202      23.982  62.045  83.906  1.00  0.00           O  
ATOM   3238  OD2 ASP   202      21.789  61.891  83.993  1.00  0.00           O  
ATOM   3239  C   ASP   202      22.674  62.661  79.570  1.00  0.00           C  
ATOM   3240  O   ASP   202      21.782  63.470  79.262  1.00  0.00           O  
ATOM   3241  N   ALA   203      23.538  62.316  78.689  1.00  0.00           N  
ATOM   3242  H   ALA   203      24.179  61.604  79.006  1.00  0.00           H  
ATOM   3243  CA  ALA   203      23.699  62.917  77.336  1.00  0.00           C  
ATOM   3244  HA  ALA   203      23.038  63.766  77.162  1.00  0.00           H  
ATOM   3245  CB  ALA   203      25.163  63.399  77.128  1.00  0.00           C  
ATOM   3246  HB1 ALA   203      25.291  64.299  77.731  1.00  0.00           H  
ATOM   3247  HB2 ALA   203      25.873  62.630  77.430  1.00  0.00           H  
ATOM   3248  HB3 ALA   203      25.413  63.598  76.086  1.00  0.00           H  
ATOM   3249  C   ALA   203      23.222  61.937  76.267  1.00  0.00           C  
ATOM   3250  O   ALA   203      22.658  62.300  75.230  1.00  0.00           O  
ATOM   3251  N   ILE   204      23.267  60.645  76.670  1.00  0.00           N  
ATOM   3252  H   ILE   204      23.823  60.394  77.475  1.00  0.00           H  
ATOM   3253  CA  ILE   204      22.831  59.464  75.878  1.00  0.00           C  
ATOM   3254  HA  ILE   204      23.381  59.529  74.939  1.00  0.00           H  
ATOM   3255  CB  ILE   204      23.410  58.138  76.534  1.00  0.00           C  
ATOM   3256  HB  ILE   204      24.482  58.290  76.658  1.00  0.00           H  
ATOM   3257  CG2 ILE   204      22.926  57.662  77.913  1.00  0.00           C  
ATOM   3258 HG21 ILE   204      22.821  58.562  78.520  1.00  0.00           H  
ATOM   3259 HG22 ILE   204      21.893  57.329  77.806  1.00  0.00           H  
ATOM   3260 HG23 ILE   204      23.656  57.024  78.411  1.00  0.00           H  
ATOM   3261  CG1 ILE   204      23.120  56.871  75.640  1.00  0.00           C  
ATOM   3262 HG12 ILE   204      23.700  56.012  75.977  1.00  0.00           H  
ATOM   3263 HG13 ILE   204      22.084  56.534  75.652  1.00  0.00           H  
ATOM   3264  CD1 ILE   204      23.491  56.974  74.169  1.00  0.00           C  
ATOM   3265 HD11 ILE   204      24.405  57.546  74.008  1.00  0.00           H  
ATOM   3266 HD12 ILE   204      23.702  55.995  73.739  1.00  0.00           H  
ATOM   3267 HD13 ILE   204      22.654  57.433  73.643  1.00  0.00           H  
ATOM   3268  C   ILE   204      21.272  59.401  75.579  1.00  0.00           C  
ATOM   3269  O   ILE   204      20.798  59.152  74.516  1.00  0.00           O  
ATOM   3270  N   ALA   205      20.516  59.888  76.597  1.00  0.00           N  
ATOM   3271  H   ALA   205      21.096  60.266  77.332  1.00  0.00           H  
ATOM   3272  CA  ALA   205      19.055  60.089  76.656  1.00  0.00           C  
ATOM   3273  HA  ALA   205      18.564  59.190  76.282  1.00  0.00           H  
ATOM   3274  CB  ALA   205      18.604  60.212  78.098  1.00  0.00           C  
ATOM   3275  HB1 ALA   205      19.210  59.436  78.565  1.00  0.00           H  
ATOM   3276  HB2 ALA   205      18.963  61.134  78.556  1.00  0.00           H  
ATOM   3277  HB3 ALA   205      17.524  60.064  78.072  1.00  0.00           H  
ATOM   3278  C   ALA   205      18.570  61.241  75.759  1.00  0.00           C  
ATOM   3279  O   ALA   205      17.394  61.292  75.383  1.00  0.00           O  
ATOM   3280  N   GLU   206      19.501  62.050  75.281  1.00  0.00           N  
ATOM   3281  H   GLU   206      20.473  61.929  75.527  1.00  0.00           H  
ATOM   3282  CA  GLU   206      19.153  63.237  74.465  1.00  0.00           C  
ATOM   3283  HA  GLU   206      18.085  63.400  74.320  1.00  0.00           H  
ATOM   3284  CB  GLU   206      19.543  64.501  75.152  1.00  0.00           C  
ATOM   3285  HB2 GLU   206      20.616  64.696  75.164  1.00  0.00           H  
ATOM   3286  HB3 GLU   206      19.174  65.305  74.516  1.00  0.00           H  
ATOM   3287  CG  GLU   206      18.951  64.776  76.521  1.00  0.00           C  
ATOM   3288  HG2 GLU   206      17.868  64.814  76.408  1.00  0.00           H  
ATOM   3289  HG3 GLU   206      19.279  64.005  77.218  1.00  0.00           H  
ATOM   3290  CD  GLU   206      19.245  66.201  77.009  1.00  0.00           C  
ATOM   3291  OE1 GLU   206      20.428  66.374  77.334  1.00  0.00           O  
ATOM   3292  OE2 GLU   206      18.455  67.159  76.965  1.00  0.00           O  
ATOM   3293  C   GLU   206      19.585  63.042  72.951  1.00  0.00           C  
ATOM   3294  O   GLU   206      19.230  63.902  72.173  1.00  0.00           O  
ATOM   3295  N   LEU   207      20.392  62.003  72.693  1.00  0.00           N  
ATOM   3296  H   LEU   207      20.549  61.249  73.346  1.00  0.00           H  
ATOM   3297  CA  LEU   207      21.064  61.816  71.394  1.00  0.00           C  
ATOM   3298  HA  LEU   207      21.583  62.766  71.266  1.00  0.00           H  
ATOM   3299  CB  LEU   207      21.973  60.565  71.558  1.00  0.00           C  
ATOM   3300  HB2 LEU   207      22.636  60.791  72.393  1.00  0.00           H  
ATOM   3301  HB3 LEU   207      21.269  59.783  71.843  1.00  0.00           H  
ATOM   3302  CG  LEU   207      22.795  60.269  70.304  1.00  0.00           C  
ATOM   3303  HG  LEU   207      22.151  60.052  69.452  1.00  0.00           H  
ATOM   3304  CD1 LEU   207      23.709  61.409  69.849  1.00  0.00           C  
ATOM   3305 HD11 LEU   207      23.087  62.256  69.559  1.00  0.00           H  
ATOM   3306 HD12 LEU   207      24.394  61.659  70.659  1.00  0.00           H  
ATOM   3307 HD13 LEU   207      24.266  61.018  68.998  1.00  0.00           H  
ATOM   3308  CD2 LEU   207      23.640  59.011  70.619  1.00  0.00           C  
ATOM   3309 HD21 LEU   207      24.207  58.704  69.740  1.00  0.00           H  
ATOM   3310 HD22 LEU   207      24.196  59.095  71.553  1.00  0.00           H  
ATOM   3311 HD23 LEU   207      23.016  58.129  70.762  1.00  0.00           H  
ATOM   3312  C   LEU   207      20.230  61.634  70.131  1.00  0.00           C  
ATOM   3313  O   LEU   207      20.291  62.409  69.211  1.00  0.00           O  
ATOM   3314  N   ASP   208      19.309  60.682  70.116  1.00  0.00           N  
ATOM   3315  H   ASP   208      19.256  60.109  70.947  1.00  0.00           H  
ATOM   3316  CA  ASP   208      18.313  60.560  69.015  1.00  0.00           C  
ATOM   3317  HA  ASP   208      18.834  60.505  68.059  1.00  0.00           H  
ATOM   3318  CB  ASP   208      17.608  59.251  69.303  1.00  0.00           C  
ATOM   3319  HB2 ASP   208      18.293  58.444  69.563  1.00  0.00           H  
ATOM   3320  HB3 ASP   208      16.982  59.373  70.187  1.00  0.00           H  
ATOM   3321  CG  ASP   208      16.769  58.808  68.108  1.00  0.00           C  
ATOM   3322  OD1 ASP   208      17.217  58.870  66.993  1.00  0.00           O  
ATOM   3323  OD2 ASP   208      15.566  58.543  68.287  1.00  0.00           O  
ATOM   3324  C   ASP   208      17.322  61.723  68.942  1.00  0.00           C  
ATOM   3325  O   ASP   208      16.683  61.976  67.884  1.00  0.00           O  
ATOM   3326  N   THR   209      17.183  62.575  69.923  1.00  0.00           N  
ATOM   3327  H   THR   209      17.781  62.470  70.730  1.00  0.00           H  
ATOM   3328  CA  THR   209      16.309  63.797  69.957  1.00  0.00           C  
ATOM   3329  HA  THR   209      15.720  63.822  69.040  1.00  0.00           H  
ATOM   3330  CB  THR   209      15.402  63.826  71.176  1.00  0.00           C  
ATOM   3331  HB  THR   209      15.860  64.125  72.118  1.00  0.00           H  
ATOM   3332  CG2 THR   209      14.183  64.779  70.909  1.00  0.00           C  
ATOM   3333 HG21 THR   209      14.471  65.760  71.286  1.00  0.00           H  
ATOM   3334 HG22 THR   209      13.911  64.856  69.856  1.00  0.00           H  
ATOM   3335 HG23 THR   209      13.320  64.419  71.468  1.00  0.00           H  
ATOM   3336  OG1 THR   209      14.842  62.572  71.409  1.00  0.00           O  
ATOM   3337  HG1 THR   209      15.606  62.061  71.686  1.00  0.00           H  
ATOM   3338  C   THR   209      17.149  65.051  69.849  1.00  0.00           C  
ATOM   3339  O   THR   209      16.683  66.170  70.052  1.00  0.00           O  
ATOM   3340  N   LEU   210      18.453  64.876  69.566  1.00  0.00           N  
ATOM   3341  H   LEU   210      18.640  63.918  69.306  1.00  0.00           H  
ATOM   3342  CA  LEU   210      19.468  65.945  69.368  1.00  0.00           C  
ATOM   3343  HA  LEU   210      19.316  66.668  70.168  1.00  0.00           H  
ATOM   3344  CB  LEU   210      20.814  65.312  69.650  1.00  0.00           C  
ATOM   3345  HB2 LEU   210      20.651  64.841  70.619  1.00  0.00           H  
ATOM   3346  HB3 LEU   210      20.939  64.602  68.833  1.00  0.00           H  
ATOM   3347  CG  LEU   210      22.121  66.213  69.674  1.00  0.00           C  
ATOM   3348  HG  LEU   210      22.149  66.940  68.863  1.00  0.00           H  
ATOM   3349  CD1 LEU   210      22.070  67.100  70.925  1.00  0.00           C  
ATOM   3350 HD11 LEU   210      22.974  67.707  70.981  1.00  0.00           H  
ATOM   3351 HD12 LEU   210      21.190  67.741  70.878  1.00  0.00           H  
ATOM   3352 HD13 LEU   210      21.887  66.427  71.763  1.00  0.00           H  
ATOM   3353  CD2 LEU   210      23.431  65.487  69.657  1.00  0.00           C  
ATOM   3354 HD21 LEU   210      23.522  64.910  68.737  1.00  0.00           H  
ATOM   3355 HD22 LEU   210      24.123  66.329  69.635  1.00  0.00           H  
ATOM   3356 HD23 LEU   210      23.506  64.797  70.498  1.00  0.00           H  
ATOM   3357  C   LEU   210      19.353  66.610  68.004  1.00  0.00           C  
ATOM   3358  O   LEU   210      18.952  65.925  67.067  1.00  0.00           O  
ATOM   3359  N   ASN   211      19.726  67.863  67.858  1.00  0.00           N  
ATOM   3360  H   ASN   211      20.043  68.331  68.694  1.00  0.00           H  
ATOM   3361  CA  ASN   211      19.737  68.553  66.585  1.00  0.00           C  
ATOM   3362  HA  ASN   211      18.722  68.551  66.188  1.00  0.00           H  
ATOM   3363  CB  ASN   211      20.146  70.030  66.767  1.00  0.00           C  
ATOM   3364  HB2 ASN   211      19.811  70.671  65.952  1.00  0.00           H  
ATOM   3365  HB3 ASN   211      19.601  70.400  67.635  1.00  0.00           H  
ATOM   3366  CG  ASN   211      21.625  70.204  66.961  1.00  0.00           C  
ATOM   3367  OD1 ASN   211      22.396  70.233  66.081  1.00  0.00           O  
ATOM   3368  ND2 ASN   211      22.099  70.223  68.127  1.00  0.00           N  
ATOM   3369 HD21 ASN   211      23.095  70.092  68.230  1.00  0.00           H  
ATOM   3370 HD22 ASN   211      21.477  70.174  68.922  1.00  0.00           H  
ATOM   3371  C   ASN   211      20.703  67.843  65.572  1.00  0.00           C  
ATOM   3372  O   ASN   211      21.573  67.117  66.071  1.00  0.00           O  
ATOM   3373  N   GLU   212      20.537  68.022  64.278  1.00  0.00           N  
ATOM   3374  H   GLU   212      19.866  68.699  63.943  1.00  0.00           H  
ATOM   3375  CA  GLU   212      21.288  67.243  63.266  1.00  0.00           C  
ATOM   3376  HA  GLU   212      21.282  66.186  63.531  1.00  0.00           H  
ATOM   3377  CB  GLU   212      20.670  67.371  61.900  1.00  0.00           C  
ATOM   3378  HB2 GLU   212      19.598  67.279  62.071  1.00  0.00           H  
ATOM   3379  HB3 GLU   212      20.933  68.392  61.623  1.00  0.00           H  
ATOM   3380  CG  GLU   212      21.249  66.336  60.927  1.00  0.00           C  
ATOM   3381  HG2 GLU   212      22.086  66.779  60.387  1.00  0.00           H  
ATOM   3382  HG3 GLU   212      21.696  65.510  61.481  1.00  0.00           H  
ATOM   3383  CD  GLU   212      20.102  65.945  59.994  1.00  0.00           C  
ATOM   3384  OE1 GLU   212      19.670  66.686  59.072  1.00  0.00           O  
ATOM   3385  OE2 GLU   212      19.805  64.795  60.054  1.00  0.00           O  
ATOM   3386  C   GLU   212      22.821  67.655  63.194  1.00  0.00           C  
ATOM   3387  O   GLU   212      23.646  66.741  63.054  1.00  0.00           O  
ATOM   3388  N   ASP   213      23.184  68.940  63.374  1.00  0.00           N  
ATOM   3389  H   ASP   213      22.494  69.660  63.533  1.00  0.00           H  
ATOM   3390  CA  ASP   213      24.530  69.384  63.084  1.00  0.00           C  
ATOM   3391  HA  ASP   213      24.883  69.006  62.125  1.00  0.00           H  
ATOM   3392  CB  ASP   213      24.496  70.925  63.063  1.00  0.00           C  
ATOM   3393  HB2 ASP   213      23.936  71.099  62.144  1.00  0.00           H  
ATOM   3394  HB3 ASP   213      23.843  71.334  63.833  1.00  0.00           H  
ATOM   3395  CG  ASP   213      25.856  71.551  63.097  1.00  0.00           C  
ATOM   3396  OD1 ASP   213      26.388  71.976  62.078  1.00  0.00           O  
ATOM   3397  OD2 ASP   213      26.270  71.835  64.230  1.00  0.00           O  
ATOM   3398  C   ASP   213      25.395  68.872  64.263  1.00  0.00           C  
ATOM   3399  O   ASP   213      26.617  68.693  64.060  1.00  0.00           O  
ATOM   3400  N   SER   214      24.832  68.603  65.432  1.00  0.00           N  
ATOM   3401  H   SER   214      23.858  68.867  65.482  1.00  0.00           H  
ATOM   3402  CA  SER   214      25.559  67.839  66.528  1.00  0.00           C  
ATOM   3403  HA  SER   214      26.557  68.225  66.736  1.00  0.00           H  
ATOM   3404  CB  SER   214      24.902  68.149  67.835  1.00  0.00           C  
ATOM   3405  HB2 SER   214      23.829  67.969  67.757  1.00  0.00           H  
ATOM   3406  HB3 SER   214      25.499  67.544  68.517  1.00  0.00           H  
ATOM   3407  OG  SER   214      25.105  69.440  68.234  1.00  0.00           O  
ATOM   3408  HG  SER   214      25.731  69.873  67.648  1.00  0.00           H  
ATOM   3409  C   SER   214      25.527  66.305  66.253  1.00  0.00           C  
ATOM   3410  O   SER   214      26.509  65.623  66.553  1.00  0.00           O  
ATOM   3411  N   TYR   215      24.339  65.815  65.911  1.00  0.00           N  
ATOM   3412  H   TYR   215      23.638  66.514  65.708  1.00  0.00           H  
ATOM   3413  CA  TYR   215      24.078  64.366  65.758  1.00  0.00           C  
ATOM   3414  HA  TYR   215      24.201  63.925  66.747  1.00  0.00           H  
ATOM   3415  CB  TYR   215      22.635  64.087  65.326  1.00  0.00           C  
ATOM   3416  HB2 TYR   215      21.895  64.591  65.949  1.00  0.00           H  
ATOM   3417  HB3 TYR   215      22.490  64.622  64.388  1.00  0.00           H  
ATOM   3418  CG  TYR   215      22.358  62.571  65.177  1.00  0.00           C  
ATOM   3419  CD1 TYR   215      21.900  61.803  66.250  1.00  0.00           C  
ATOM   3420  HD1 TYR   215      22.055  62.139  67.265  1.00  0.00           H  
ATOM   3421  CE1 TYR   215      21.554  60.433  66.061  1.00  0.00           C  
ATOM   3422  HE1 TYR   215      21.462  59.747  66.890  1.00  0.00           H  
ATOM   3423  CZ  TYR   215      21.539  59.927  64.751  1.00  0.00           C  
ATOM   3424  OH  TYR   215      21.301  58.619  64.600  1.00  0.00           O  
ATOM   3425  HH  TYR   215      21.348  58.338  63.683  1.00  0.00           H  
ATOM   3426  CE2 TYR   215      21.782  60.801  63.656  1.00  0.00           C  
ATOM   3427  HE2 TYR   215      21.442  60.409  62.709  1.00  0.00           H  
ATOM   3428  CD2 TYR   215      22.268  62.071  63.875  1.00  0.00           C  
ATOM   3429  HD2 TYR   215      22.466  62.699  63.019  1.00  0.00           H  
ATOM   3430  C   TYR   215      25.044  63.663  64.738  1.00  0.00           C  
ATOM   3431  O   TYR   215      25.490  62.565  65.080  1.00  0.00           O  
ATOM   3432  N   LYS   216      25.227  64.250  63.569  1.00  0.00           N  
ATOM   3433  H   LYS   216      24.892  65.197  63.466  1.00  0.00           H  
ATOM   3434  CA  LYS   216      26.114  63.690  62.554  1.00  0.00           C  
ATOM   3435  HA  LYS   216      25.685  62.778  62.137  1.00  0.00           H  
ATOM   3436  CB  LYS   216      26.128  64.726  61.415  1.00  0.00           C  
ATOM   3437  HB2 LYS   216      26.594  64.263  60.545  1.00  0.00           H  
ATOM   3438  HB3 LYS   216      25.178  65.171  61.120  1.00  0.00           H  
ATOM   3439  CG  LYS   216      27.045  65.926  61.729  1.00  0.00           C  
ATOM   3440  HG2 LYS   216      26.731  66.298  62.704  1.00  0.00           H  
ATOM   3441  HG3 LYS   216      28.096  65.661  61.838  1.00  0.00           H  
ATOM   3442  CD  LYS   216      26.865  66.945  60.566  1.00  0.00           C  
ATOM   3443  HD2 LYS   216      27.156  66.480  59.624  1.00  0.00           H  
ATOM   3444  HD3 LYS   216      25.857  67.350  60.662  1.00  0.00           H  
ATOM   3445  CE  LYS   216      27.741  68.163  60.793  1.00  0.00           C  
ATOM   3446  HE2 LYS   216      27.541  68.930  60.044  1.00  0.00           H  
ATOM   3447  HE3 LYS   216      27.474  68.559  61.773  1.00  0.00           H  
ATOM   3448  NZ  LYS   216      29.167  67.754  60.844  1.00  0.00           N  
ATOM   3449  HZ1 LYS   216      29.687  68.578  60.579  1.00  0.00           H  
ATOM   3450  HZ2 LYS   216      29.327  67.301  61.733  1.00  0.00           H  
ATOM   3451  HZ3 LYS   216      29.407  67.168  60.057  1.00  0.00           H  
ATOM   3452  C   LYS   216      27.506  63.326  63.110  1.00  0.00           C  
ATOM   3453  O   LYS   216      28.295  62.692  62.396  1.00  0.00           O  
ATOM   3454  N   ASP   217      27.900  63.900  64.252  1.00  0.00           N  
ATOM   3455  H   ASP   217      27.271  64.545  64.708  1.00  0.00           H  
ATOM   3456  CA  ASP   217      29.222  63.805  64.847  1.00  0.00           C  
ATOM   3457  HA  ASP   217      29.825  63.211  64.161  1.00  0.00           H  
ATOM   3458  CB  ASP   217      29.790  65.138  64.826  1.00  0.00           C  
ATOM   3459  HB2 ASP   217      29.042  65.896  65.058  1.00  0.00           H  
ATOM   3460  HB3 ASP   217      30.554  65.043  65.597  1.00  0.00           H  
ATOM   3461  CG  ASP   217      30.561  65.540  63.562  1.00  0.00           C  
ATOM   3462  OD1 ASP   217      30.339  66.613  62.960  1.00  0.00           O  
ATOM   3463  OD2 ASP   217      31.597  64.939  63.148  1.00  0.00           O  
ATOM   3464  C   ASP   217      29.152  63.080  66.249  1.00  0.00           C  
ATOM   3465  O   ASP   217      29.978  62.197  66.536  1.00  0.00           O  
ATOM   3466  N   SER   218      28.111  63.348  67.045  1.00  0.00           N  
ATOM   3467  H   SER   218      27.483  64.102  66.806  1.00  0.00           H  
ATOM   3468  CA  SER   218      27.853  62.755  68.353  1.00  0.00           C  
ATOM   3469  HA  SER   218      28.760  62.895  68.941  1.00  0.00           H  
ATOM   3470  CB  SER   218      26.700  63.422  69.060  1.00  0.00           C  
ATOM   3471  HB2 SER   218      25.914  63.582  68.323  1.00  0.00           H  
ATOM   3472  HB3 SER   218      26.333  62.745  69.831  1.00  0.00           H  
ATOM   3473  OG  SER   218      27.127  64.672  69.549  1.00  0.00           O  
ATOM   3474  HG  SER   218      26.522  64.933  70.248  1.00  0.00           H  
ATOM   3475  C   SER   218      27.656  61.264  68.323  1.00  0.00           C  
ATOM   3476  O   SER   218      27.951  60.591  69.277  1.00  0.00           O  
ATOM   3477  N   THR   219      27.100  60.758  67.215  1.00  0.00           N  
ATOM   3478  H   THR   219      26.757  61.247  66.400  1.00  0.00           H  
ATOM   3479  CA  THR   219      26.787  59.328  67.104  1.00  0.00           C  
ATOM   3480  HA  THR   219      26.101  59.047  67.904  1.00  0.00           H  
ATOM   3481  CB  THR   219      26.050  59.068  65.771  1.00  0.00           C  
ATOM   3482  HB  THR   219      25.839  58.000  65.709  1.00  0.00           H  
ATOM   3483  CG2 THR   219      24.680  59.799  65.728  1.00  0.00           C  
ATOM   3484 HG21 THR   219      24.374  59.995  64.700  1.00  0.00           H  
ATOM   3485 HG22 THR   219      23.922  59.211  66.245  1.00  0.00           H  
ATOM   3486 HG23 THR   219      24.655  60.757  66.248  1.00  0.00           H  
ATOM   3487  OG1 THR   219      26.806  59.617  64.677  1.00  0.00           O  
ATOM   3488  HG1 THR   219      26.300  59.629  63.860  1.00  0.00           H  
ATOM   3489  C   THR   219      28.025  58.414  67.102  1.00  0.00           C  
ATOM   3490  O   THR   219      28.102  57.424  67.784  1.00  0.00           O  
ATOM   3491  N   LEU   220      29.088  58.820  66.435  1.00  0.00           N  
ATOM   3492  H   LEU   220      28.932  59.669  65.910  1.00  0.00           H  
ATOM   3493  CA  LEU   220      30.453  58.333  66.526  1.00  0.00           C  
ATOM   3494  HA  LEU   220      30.333  57.281  66.265  1.00  0.00           H  
ATOM   3495  CB  LEU   220      31.314  59.127  65.520  1.00  0.00           C  
ATOM   3496  HB2 LEU   220      30.851  58.848  64.573  1.00  0.00           H  
ATOM   3497  HB3 LEU   220      31.229  60.186  65.766  1.00  0.00           H  
ATOM   3498  CG  LEU   220      32.801  58.730  65.572  1.00  0.00           C  
ATOM   3499  HG  LEU   220      33.132  58.950  66.588  1.00  0.00           H  
ATOM   3500  CD1 LEU   220      33.016  57.253  65.216  1.00  0.00           C  
ATOM   3501 HD11 LEU   220      34.092  57.123  65.095  1.00  0.00           H  
ATOM   3502 HD12 LEU   220      32.589  56.653  66.020  1.00  0.00           H  
ATOM   3503 HD13 LEU   220      32.454  57.115  64.293  1.00  0.00           H  
ATOM   3504  CD2 LEU   220      33.560  59.747  64.702  1.00  0.00           C  
ATOM   3505 HD21 LEU   220      34.577  59.395  64.530  1.00  0.00           H  
ATOM   3506 HD22 LEU   220      33.023  59.901  63.766  1.00  0.00           H  
ATOM   3507 HD23 LEU   220      33.636  60.629  65.338  1.00  0.00           H  
ATOM   3508  C   LEU   220      30.909  58.447  67.975  1.00  0.00           C  
ATOM   3509  O   LEU   220      31.312  57.464  68.601  1.00  0.00           O  
ATOM   3510  N   ILE   221      30.885  59.669  68.505  1.00  0.00           N  
ATOM   3511  H   ILE   221      30.335  60.384  68.052  1.00  0.00           H  
ATOM   3512  CA  ILE   221      31.723  60.024  69.634  1.00  0.00           C  
ATOM   3513  HA  ILE   221      32.738  59.633  69.554  1.00  0.00           H  
ATOM   3514  CB  ILE   221      31.904  61.595  69.776  1.00  0.00           C  
ATOM   3515  HB  ILE   221      30.925  62.050  69.626  1.00  0.00           H  
ATOM   3516  CG2 ILE   221      32.518  62.148  71.064  1.00  0.00           C  
ATOM   3517 HG21 ILE   221      32.422  63.232  71.118  1.00  0.00           H  
ATOM   3518 HG22 ILE   221      31.891  61.790  71.880  1.00  0.00           H  
ATOM   3519 HG23 ILE   221      33.504  61.699  71.186  1.00  0.00           H  
ATOM   3520  CG1 ILE   221      32.778  61.833  68.528  1.00  0.00           C  
ATOM   3521 HG12 ILE   221      33.641  61.167  68.534  1.00  0.00           H  
ATOM   3522 HG13 ILE   221      32.200  61.470  67.677  1.00  0.00           H  
ATOM   3523  CD1 ILE   221      33.257  63.307  68.403  1.00  0.00           C  
ATOM   3524 HD11 ILE   221      34.130  63.546  69.009  1.00  0.00           H  
ATOM   3525 HD12 ILE   221      33.589  63.413  67.370  1.00  0.00           H  
ATOM   3526 HD13 ILE   221      32.446  63.995  68.641  1.00  0.00           H  
ATOM   3527  C   ILE   221      31.185  59.426  70.962  1.00  0.00           C  
ATOM   3528  O   ILE   221      32.068  59.104  71.781  1.00  0.00           O  
ATOM   3529  N   MET   222      29.856  59.301  71.160  1.00  0.00           N  
ATOM   3530  H   MET   222      29.231  59.703  70.476  1.00  0.00           H  
ATOM   3531  CA  MET   222      29.237  58.552  72.273  1.00  0.00           C  
ATOM   3532  HA  MET   222      29.621  58.940  73.216  1.00  0.00           H  
ATOM   3533  CB  MET   222      27.736  58.818  72.295  1.00  0.00           C  
ATOM   3534  HB2 MET   222      27.380  58.729  71.269  1.00  0.00           H  
ATOM   3535  HB3 MET   222      27.185  58.211  73.014  1.00  0.00           H  
ATOM   3536  CG  MET   222      27.526  60.323  72.651  1.00  0.00           C  
ATOM   3537  HG2 MET   222      28.251  60.586  73.421  1.00  0.00           H  
ATOM   3538  HG3 MET   222      27.707  61.020  71.832  1.00  0.00           H  
ATOM   3539  SD  MET   222      25.956  60.703  73.527  1.00  0.00           S  
ATOM   3540  CE  MET   222      26.291  60.024  75.183  1.00  0.00           C  
ATOM   3541  HE1 MET   222      27.279  60.217  75.601  1.00  0.00           H  
ATOM   3542  HE2 MET   222      25.514  60.461  75.809  1.00  0.00           H  
ATOM   3543  HE3 MET   222      26.074  58.956  75.215  1.00  0.00           H  
ATOM   3544  C   MET   222      29.549  57.011  72.166  1.00  0.00           C  
ATOM   3545  O   MET   222      29.590  56.445  73.242  1.00  0.00           O  
ATOM   3546  N   GLN   223      29.785  56.322  71.010  1.00  0.00           N  
ATOM   3547  H   GLN   223      29.707  56.853  70.154  1.00  0.00           H  
ATOM   3548  CA  GLN   223      30.095  54.892  70.863  1.00  0.00           C  
ATOM   3549  HA  GLN   223      29.511  54.333  71.594  1.00  0.00           H  
ATOM   3550  CB  GLN   223      29.769  54.416  69.459  1.00  0.00           C  
ATOM   3551  HB2 GLN   223      28.685  54.526  69.438  1.00  0.00           H  
ATOM   3552  HB3 GLN   223      30.271  55.128  68.804  1.00  0.00           H  
ATOM   3553  CG  GLN   223      30.021  52.981  69.156  1.00  0.00           C  
ATOM   3554  HG2 GLN   223      31.088  52.758  69.141  1.00  0.00           H  
ATOM   3555  HG3 GLN   223      29.594  52.390  69.965  1.00  0.00           H  
ATOM   3556  CD  GLN   223      29.379  52.669  67.761  1.00  0.00           C  
ATOM   3557  OE1 GLN   223      28.299  53.133  67.286  1.00  0.00           O  
ATOM   3558  NE2 GLN   223      29.956  51.712  67.090  1.00  0.00           N  
ATOM   3559 HE21 GLN   223      29.576  51.369  66.219  1.00  0.00           H  
ATOM   3560 HE22 GLN   223      30.824  51.399  67.500  1.00  0.00           H  
ATOM   3561  C   GLN   223      31.566  54.653  71.135  1.00  0.00           C  
ATOM   3562  O   GLN   223      31.915  53.497  71.464  1.00  0.00           O  
ATOM   3563  N   LEU   224      32.419  55.706  70.865  1.00  0.00           N  
ATOM   3564  H   LEU   224      32.123  56.612  70.529  1.00  0.00           H  
ATOM   3565  CA  LEU   224      33.857  55.613  71.201  1.00  0.00           C  
ATOM   3566  HA  LEU   224      34.233  54.620  70.953  1.00  0.00           H  
ATOM   3567  CB  LEU   224      34.599  56.741  70.574  1.00  0.00           C  
ATOM   3568  HB2 LEU   224      34.279  57.746  70.845  1.00  0.00           H  
ATOM   3569  HB3 LEU   224      35.627  56.703  70.935  1.00  0.00           H  
ATOM   3570  CG  LEU   224      34.626  56.766  69.082  1.00  0.00           C  
ATOM   3571  HG  LEU   224      33.675  56.725  68.551  1.00  0.00           H  
ATOM   3572  CD1 LEU   224      35.279  57.968  68.441  1.00  0.00           C  
ATOM   3573 HD11 LEU   224      35.259  57.932  67.351  1.00  0.00           H  
ATOM   3574 HD12 LEU   224      34.665  58.818  68.741  1.00  0.00           H  
ATOM   3575 HD13 LEU   224      36.304  57.973  68.811  1.00  0.00           H  
ATOM   3576  CD2 LEU   224      35.254  55.596  68.331  1.00  0.00           C  
ATOM   3577 HD21 LEU   224      34.811  54.650  68.641  1.00  0.00           H  
ATOM   3578 HD22 LEU   224      35.083  55.713  67.260  1.00  0.00           H  
ATOM   3579 HD23 LEU   224      36.331  55.521  68.481  1.00  0.00           H  
ATOM   3580  C   LEU   224      33.948  55.826  72.708  1.00  0.00           C  
ATOM   3581  O   LEU   224      34.649  55.067  73.375  1.00  0.00           O  
ATOM   3582  N   LEU   225      33.162  56.747  73.289  1.00  0.00           N  
ATOM   3583  H   LEU   225      32.545  57.318  72.730  1.00  0.00           H  
ATOM   3584  CA  LEU   225      33.085  56.838  74.769  1.00  0.00           C  
ATOM   3585  HA  LEU   225      34.138  56.820  75.048  1.00  0.00           H  
ATOM   3586  CB  LEU   225      32.420  58.199  75.111  1.00  0.00           C  
ATOM   3587  HB2 LEU   225      32.880  58.888  74.403  1.00  0.00           H  
ATOM   3588  HB3 LEU   225      31.361  58.111  74.866  1.00  0.00           H  
ATOM   3589  CG  LEU   225      32.621  58.883  76.513  1.00  0.00           C  
ATOM   3590  HG  LEU   225      32.376  58.212  77.337  1.00  0.00           H  
ATOM   3591  CD1 LEU   225      34.053  59.531  76.655  1.00  0.00           C  
ATOM   3592 HD11 LEU   225      34.796  58.735  76.664  1.00  0.00           H  
ATOM   3593 HD12 LEU   225      34.293  60.073  75.740  1.00  0.00           H  
ATOM   3594 HD13 LEU   225      34.105  60.288  77.439  1.00  0.00           H  
ATOM   3595  CD2 LEU   225      31.655  60.107  76.516  1.00  0.00           C  
ATOM   3596 HD21 LEU   225      30.610  59.806  76.442  1.00  0.00           H  
ATOM   3597 HD22 LEU   225      31.692  60.489  77.536  1.00  0.00           H  
ATOM   3598 HD23 LEU   225      31.900  60.868  75.775  1.00  0.00           H  
ATOM   3599  C   LEU   225      32.436  55.677  75.524  1.00  0.00           C  
ATOM   3600  O   LEU   225      33.087  55.093  76.429  1.00  0.00           O  
ATOM   3601  N   ARG   226      31.419  55.050  74.946  1.00  0.00           N  
ATOM   3602  H   ARG   226      31.055  55.534  74.138  1.00  0.00           H  
ATOM   3603  CA  ARG   226      30.827  53.857  75.420  1.00  0.00           C  
ATOM   3604  HA  ARG   226      30.622  53.851  76.491  1.00  0.00           H  
ATOM   3605  CB  ARG   226      29.514  53.567  74.640  1.00  0.00           C  
ATOM   3606  HB2 ARG   226      28.786  54.373  74.733  1.00  0.00           H  
ATOM   3607  HB3 ARG   226      29.807  53.474  73.594  1.00  0.00           H  
ATOM   3608  CG  ARG   226      28.795  52.233  75.041  1.00  0.00           C  
ATOM   3609  HG2 ARG   226      29.412  51.433  74.632  1.00  0.00           H  
ATOM   3610  HG3 ARG   226      28.776  52.112  76.124  1.00  0.00           H  
ATOM   3611  CD  ARG   226      27.339  52.219  74.495  1.00  0.00           C  
ATOM   3612  HD2 ARG   226      26.731  51.384  74.844  1.00  0.00           H  
ATOM   3613  HD3 ARG   226      26.844  53.113  74.874  1.00  0.00           H  
ATOM   3614  NE  ARG   226      27.324  52.328  73.015  1.00  0.00           N  
ATOM   3615  HE  ARG   226      27.204  53.299  72.766  1.00  0.00           H  
ATOM   3616  CZ  ARG   226      27.275  51.450  72.103  1.00  0.00           C  
ATOM   3617  NH1 ARG   226      27.336  50.184  72.264  1.00  0.00           N  
ATOM   3618 HH11 ARG   226      27.513  49.748  73.158  1.00  0.00           H  
ATOM   3619 HH12 ARG   226      27.427  49.610  71.439  1.00  0.00           H  
ATOM   3620  NH2 ARG   226      27.054  51.942  70.896  1.00  0.00           N  
ATOM   3621 HH21 ARG   226      26.957  52.940  70.773  1.00  0.00           H  
ATOM   3622 HH22 ARG   226      26.828  51.322  70.131  1.00  0.00           H  
ATOM   3623  C   ARG   226      31.892  52.716  75.335  1.00  0.00           C  
ATOM   3624  O   ARG   226      32.009  51.781  76.217  1.00  0.00           O  
ATOM   3625  N   ASP   227      32.730  52.746  74.263  1.00  0.00           N  
ATOM   3626  H   ASP   227      32.743  53.556  73.660  1.00  0.00           H  
ATOM   3627  CA  ASP   227      33.834  51.789  74.015  1.00  0.00           C  
ATOM   3628  HA  ASP   227      33.423  50.779  74.023  1.00  0.00           H  
ATOM   3629  CB  ASP   227      34.465  51.890  72.601  1.00  0.00           C  
ATOM   3630  HB2 ASP   227      33.983  52.655  71.993  1.00  0.00           H  
ATOM   3631  HB3 ASP   227      35.512  52.189  72.543  1.00  0.00           H  
ATOM   3632  CG  ASP   227      34.345  50.586  71.836  1.00  0.00           C  
ATOM   3633  OD1 ASP   227      33.776  50.501  70.754  1.00  0.00           O  
ATOM   3634  OD2 ASP   227      34.941  49.605  72.336  1.00  0.00           O  
ATOM   3635  C   ASP   227      34.901  51.826  75.085  1.00  0.00           C  
ATOM   3636  O   ASP   227      35.304  50.795  75.655  1.00  0.00           O  
ATOM   3637  N   ASN   228      35.234  53.039  75.577  1.00  0.00           N  
ATOM   3638  H   ASN   228      34.771  53.821  75.137  1.00  0.00           H  
ATOM   3639  CA  ASN   228      36.144  53.232  76.681  1.00  0.00           C  
ATOM   3640  HA  ASN   228      37.041  52.614  76.702  1.00  0.00           H  
ATOM   3641  CB  ASN   228      36.581  54.655  76.819  1.00  0.00           C  
ATOM   3642  HB2 ASN   228      35.829  55.388  76.525  1.00  0.00           H  
ATOM   3643  HB3 ASN   228      36.800  54.781  77.879  1.00  0.00           H  
ATOM   3644  CG  ASN   228      37.921  55.066  76.084  1.00  0.00           C  
ATOM   3645  OD1 ASN   228      38.530  54.316  75.329  1.00  0.00           O  
ATOM   3646  ND2 ASN   228      38.399  56.260  76.372  1.00  0.00           N  
ATOM   3647 HD21 ASN   228      39.236  56.578  75.904  1.00  0.00           H  
ATOM   3648 HD22 ASN   228      37.894  56.892  76.975  1.00  0.00           H  
ATOM   3649  C   ASN   228      35.517  52.779  78.006  1.00  0.00           C  
ATOM   3650  O   ASN   228      36.153  52.015  78.744  1.00  0.00           O  
ATOM   3651  N   LEU   229      34.280  53.129  78.197  1.00  0.00           N  
ATOM   3652  H   LEU   229      33.844  53.859  77.652  1.00  0.00           H  
ATOM   3653  CA  LEU   229      33.485  52.740  79.303  1.00  0.00           C  
ATOM   3654  HA  LEU   229      34.000  52.941  80.242  1.00  0.00           H  
ATOM   3655  CB  LEU   229      32.121  53.540  79.276  1.00  0.00           C  
ATOM   3656  HB2 LEU   229      31.769  53.574  78.244  1.00  0.00           H  
ATOM   3657  HB3 LEU   229      31.310  52.973  79.734  1.00  0.00           H  
ATOM   3658  CG  LEU   229      32.158  54.888  79.822  1.00  0.00           C  
ATOM   3659  HG  LEU   229      33.052  55.400  79.466  1.00  0.00           H  
ATOM   3660  CD1 LEU   229      31.081  55.722  79.141  1.00  0.00           C  
ATOM   3661 HD11 LEU   229      31.255  56.776  79.354  1.00  0.00           H  
ATOM   3662 HD12 LEU   229      31.326  55.546  78.093  1.00  0.00           H  
ATOM   3663 HD13 LEU   229      30.057  55.392  79.314  1.00  0.00           H  
ATOM   3664  CD2 LEU   229      31.932  54.937  81.329  1.00  0.00           C  
ATOM   3665 HD21 LEU   229      32.428  54.095  81.811  1.00  0.00           H  
ATOM   3666 HD22 LEU   229      32.467  55.826  81.662  1.00  0.00           H  
ATOM   3667 HD23 LEU   229      30.868  54.801  81.525  1.00  0.00           H  
ATOM   3668  C   LEU   229      33.231  51.205  79.400  1.00  0.00           C  
ATOM   3669  O   LEU   229      32.746  50.720  80.432  1.00  0.00           O  
ATOM   3670  N   THR   230      33.646  50.430  78.384  1.00  0.00           N  
ATOM   3671  H   THR   230      34.020  50.873  77.557  1.00  0.00           H  
ATOM   3672  CA  THR   230      33.503  48.942  78.401  1.00  0.00           C  
ATOM   3673  HA  THR   230      32.751  48.623  79.122  1.00  0.00           H  
ATOM   3674  CB  THR   230      32.989  48.548  77.025  1.00  0.00           C  
ATOM   3675  HB  THR   230      33.705  48.879  76.274  1.00  0.00           H  
ATOM   3676  CG2 THR   230      32.706  47.080  76.854  1.00  0.00           C  
ATOM   3677 HG21 THR   230      33.646  46.560  77.034  1.00  0.00           H  
ATOM   3678 HG22 THR   230      31.952  46.734  77.561  1.00  0.00           H  
ATOM   3679 HG23 THR   230      32.469  46.848  75.816  1.00  0.00           H  
ATOM   3680  OG1 THR   230      31.770  49.189  76.638  1.00  0.00           O  
ATOM   3681  HG1 THR   230      31.856  50.141  76.731  1.00  0.00           H  
ATOM   3682  C   THR   230      34.835  48.330  78.880  1.00  0.00           C  
ATOM   3683  O   THR   230      34.851  47.253  79.417  1.00  0.00           O  
ATOM   3684  N   LEU   231      35.970  49.103  78.670  1.00  0.00           N  
ATOM   3685  H   LEU   231      35.857  49.951  78.131  1.00  0.00           H  
ATOM   3686  CA  LEU   231      37.319  48.516  78.786  1.00  0.00           C  
ATOM   3687  HA  LEU   231      37.308  47.483  78.439  1.00  0.00           H  
ATOM   3688  CB  LEU   231      38.262  49.350  77.948  1.00  0.00           C  
ATOM   3689  HB2 LEU   231      38.033  49.395  76.884  1.00  0.00           H  
ATOM   3690  HB3 LEU   231      38.180  50.350  78.373  1.00  0.00           H  
ATOM   3691  CG  LEU   231      39.757  48.942  78.150  1.00  0.00           C  
ATOM   3692  HG  LEU   231      39.903  49.146  79.211  1.00  0.00           H  
ATOM   3693  CD1 LEU   231      40.153  47.473  77.769  1.00  0.00           C  
ATOM   3694 HD11 LEU   231      40.339  47.368  76.700  1.00  0.00           H  
ATOM   3695 HD12 LEU   231      41.117  47.284  78.242  1.00  0.00           H  
ATOM   3696 HD13 LEU   231      39.458  46.829  78.309  1.00  0.00           H  
ATOM   3697  CD2 LEU   231      40.697  49.833  77.328  1.00  0.00           C  
ATOM   3698 HD21 LEU   231      40.683  49.750  76.241  1.00  0.00           H  
ATOM   3699 HD22 LEU   231      40.427  50.876  77.490  1.00  0.00           H  
ATOM   3700 HD23 LEU   231      41.688  49.583  77.706  1.00  0.00           H  
ATOM   3701  C   LEU   231      37.641  48.336  80.270  1.00  0.00           C  
ATOM   3702  O   LEU   231      38.372  47.453  80.664  1.00  0.00           O  
ATOM   3703  N   TRP   232      37.262  49.325  81.044  1.00  0.00           N  
ATOM   3704  H   TRP   232      36.793  50.116  80.627  1.00  0.00           H  
ATOM   3705  CA  TRP   232      37.230  49.418  82.573  1.00  0.00           C  
ATOM   3706  HA  TRP   232      38.164  48.900  82.791  1.00  0.00           H  
ATOM   3707  CB  TRP   232      37.455  50.939  82.976  1.00  0.00           C  
ATOM   3708  HB2 TRP   232      36.507  51.479  83.003  1.00  0.00           H  
ATOM   3709  HB3 TRP   232      37.923  50.829  83.954  1.00  0.00           H  
ATOM   3710  CG  TRP   232      38.419  51.592  82.160  1.00  0.00           C  
ATOM   3711  CD1 TRP   232      39.687  51.188  82.002  1.00  0.00           C  
ATOM   3712  HD1 TRP   232      40.027  50.267  82.452  1.00  0.00           H  
ATOM   3713  NE1 TRP   232      40.300  52.035  81.096  1.00  0.00           N  
ATOM   3714  HE1 TRP   232      41.225  51.823  80.749  1.00  0.00           H  
ATOM   3715  CE2 TRP   232      39.523  53.135  80.765  1.00  0.00           C  
ATOM   3716  CZ2 TRP   232      39.712  54.251  79.911  1.00  0.00           C  
ATOM   3717  HZ2 TRP   232      40.648  54.360  79.382  1.00  0.00           H  
ATOM   3718  CH2 TRP   232      38.605  55.173  79.774  1.00  0.00           C  
ATOM   3719  HH2 TRP   232      38.680  56.014  79.100  1.00  0.00           H  
ATOM   3720  CZ3 TRP   232      37.413  54.948  80.474  1.00  0.00           C  
ATOM   3721  HZ3 TRP   232      36.639  55.700  80.438  1.00  0.00           H  
ATOM   3722  CE3 TRP   232      37.286  53.815  81.276  1.00  0.00           C  
ATOM   3723  HE3 TRP   232      36.297  53.621  81.664  1.00  0.00           H  
ATOM   3724  CD2 TRP   232      38.308  52.856  81.444  1.00  0.00           C  
ATOM   3725  C   TRP   232      36.180  48.650  83.393  1.00  0.00           C  
ATOM   3726  O   TRP   232      36.065  48.874  84.621  1.00  0.00           O  
ATOM   3727  N   THR   233      35.523  47.639  82.763  1.00  0.00           N  
ATOM   3728  H   THR   233      35.579  47.630  81.755  1.00  0.00           H  
ATOM   3729  CA  THR   233      34.564  46.662  83.453  1.00  0.00           C  
ATOM   3730  HA  THR   233      34.480  46.808  84.530  1.00  0.00           H  
ATOM   3731  CB  THR   233      33.111  46.763  82.960  1.00  0.00           C  
ATOM   3732  HB  THR   233      32.586  46.044  83.589  1.00  0.00           H  
ATOM   3733  CG2 THR   233      32.562  48.178  83.115  1.00  0.00           C  
ATOM   3734 HG21 THR   233      32.765  48.676  84.064  1.00  0.00           H  
ATOM   3735 HG22 THR   233      32.950  48.741  82.267  1.00  0.00           H  
ATOM   3736 HG23 THR   233      31.477  48.084  83.063  1.00  0.00           H  
ATOM   3737  OG1 THR   233      32.979  46.396  81.589  1.00  0.00           O  
ATOM   3738  HG1 THR   233      33.692  45.845  81.257  1.00  0.00           H  
ATOM   3739  C   THR   233      35.202  45.290  83.235  1.00  0.00           C  
ATOM   3740  O   THR   233      35.815  44.775  84.240  1.00  0.00           O  
ATOM   3741  OXT THR   233      35.081  44.808  82.102  1.00  0.00           O  
TER   
ATOM   3742  N   VAL   234      80.534  55.940  62.075  1.00  0.00           N  
ATOM   3743  H1  VAL   234      80.549  56.380  61.166  1.00  0.00           H  
ATOM   3744  H2  VAL   234      81.502  55.922  62.361  1.00  0.00           H  
ATOM   3745  H3  VAL   234      80.016  56.549  62.692  1.00  0.00           H  
ATOM   3746  CA  VAL   234      79.836  54.619  62.150  1.00  0.00           C  
ATOM   3747  HA  VAL   234      80.037  54.168  63.121  1.00  0.00           H  
ATOM   3748  CB  VAL   234      78.275  54.693  61.921  1.00  0.00           C  
ATOM   3749  HB  VAL   234      77.907  55.326  62.728  1.00  0.00           H  
ATOM   3750  CG1 VAL   234      77.926  55.510  60.603  1.00  0.00           C  
ATOM   3751 HG11 VAL   234      76.840  55.594  60.647  1.00  0.00           H  
ATOM   3752 HG12 VAL   234      78.245  56.544  60.730  1.00  0.00           H  
ATOM   3753 HG13 VAL   234      78.194  54.991  59.683  1.00  0.00           H  
ATOM   3754  CG2 VAL   234      77.431  53.419  61.974  1.00  0.00           C  
ATOM   3755 HG21 VAL   234      76.425  53.703  61.667  1.00  0.00           H  
ATOM   3756 HG22 VAL   234      77.853  52.604  61.386  1.00  0.00           H  
ATOM   3757 HG23 VAL   234      77.397  52.951  62.958  1.00  0.00           H  
ATOM   3758  C   VAL   234      80.383  53.636  61.116  1.00  0.00           C  
ATOM   3759  O   VAL   234      80.543  54.000  59.908  1.00  0.00           O  
ATOM   3760  N   ASP   235      80.586  52.455  61.636  1.00  0.00           N  
ATOM   3761  H   ASP   235      80.150  52.241  62.522  1.00  0.00           H  
ATOM   3762  CA  ASP   235      81.256  51.361  60.866  1.00  0.00           C  
ATOM   3763  HA  ASP   235      82.003  51.856  60.245  1.00  0.00           H  
ATOM   3764  CB  ASP   235      81.915  50.310  61.756  1.00  0.00           C  
ATOM   3765  HB2 ASP   235      82.548  49.629  61.189  1.00  0.00           H  
ATOM   3766  HB3 ASP   235      82.459  50.817  62.553  1.00  0.00           H  
ATOM   3767  CG  ASP   235      80.877  49.492  62.575  1.00  0.00           C  
ATOM   3768  OD1 ASP   235      80.942  49.713  63.809  1.00  0.00           O  
ATOM   3769  OD2 ASP   235      80.285  48.455  62.136  1.00  0.00           O  
ATOM   3770  C   ASP   235      80.301  50.743  59.800  1.00  0.00           C  
ATOM   3771  O   ASP   235      79.054  50.839  59.897  1.00  0.00           O  
ATOM   3772  N   ARG   236      80.964  50.114  58.759  1.00  0.00           N  
ATOM   3773  H   ARG   236      81.960  49.971  58.843  1.00  0.00           H  
ATOM   3774  CA  ARG   236      80.278  49.446  57.672  1.00  0.00           C  
ATOM   3775  HA  ARG   236      79.832  50.204  57.029  1.00  0.00           H  
ATOM   3776  CB  ARG   236      81.194  48.611  56.750  1.00  0.00           C  
ATOM   3777  HB2 ARG   236      82.071  49.167  56.418  1.00  0.00           H  
ATOM   3778  HB3 ARG   236      81.556  47.729  57.279  1.00  0.00           H  
ATOM   3779  CG  ARG   236      80.402  48.411  55.413  1.00  0.00           C  
ATOM   3780  HG2 ARG   236      79.413  47.985  55.584  1.00  0.00           H  
ATOM   3781  HG3 ARG   236      80.250  49.392  54.961  1.00  0.00           H  
ATOM   3782  CD  ARG   236      81.296  47.661  54.369  1.00  0.00           C  
ATOM   3783  HD2 ARG   236      82.289  48.101  54.270  1.00  0.00           H  
ATOM   3784  HD3 ARG   236      81.433  46.689  54.844  1.00  0.00           H  
ATOM   3785  NE  ARG   236      80.514  47.429  53.131  1.00  0.00           N  
ATOM   3786  HE  ARG   236      79.581  47.047  53.193  1.00  0.00           H  
ATOM   3787  CZ  ARG   236      80.903  47.728  51.904  1.00  0.00           C  
ATOM   3788  NH1 ARG   236      82.031  48.370  51.544  1.00  0.00           N  
ATOM   3789 HH11 ARG   236      82.734  48.610  52.229  1.00  0.00           H  
ATOM   3790 HH12 ARG   236      82.111  48.658  50.579  1.00  0.00           H  
ATOM   3791  NH2 ARG   236      80.055  47.433  51.019  1.00  0.00           N  
ATOM   3792 HH21 ARG   236      79.351  46.745  51.246  1.00  0.00           H  
ATOM   3793 HH22 ARG   236      80.276  47.430  50.034  1.00  0.00           H  
ATOM   3794  C   ARG   236      79.034  48.653  58.250  1.00  0.00           C  
ATOM   3795  O   ARG   236      77.982  48.853  57.712  1.00  0.00           O  
ATOM   3796  N   GLU   237      79.225  47.796  59.228  1.00  0.00           N  
ATOM   3797  H   GLU   237      80.159  47.752  59.611  1.00  0.00           H  
ATOM   3798  CA  GLU   237      78.104  46.887  59.595  1.00  0.00           C  
ATOM   3799  HA  GLU   237      77.639  46.433  58.720  1.00  0.00           H  
ATOM   3800  CB  GLU   237      78.656  45.809  60.473  1.00  0.00           C  
ATOM   3801  HB2 GLU   237      79.163  45.200  59.725  1.00  0.00           H  
ATOM   3802  HB3 GLU   237      79.341  46.247  61.198  1.00  0.00           H  
ATOM   3803  CG  GLU   237      77.690  44.995  61.266  1.00  0.00           C  
ATOM   3804  HG2 GLU   237      77.306  45.567  62.111  1.00  0.00           H  
ATOM   3805  HG3 GLU   237      76.866  44.784  60.585  1.00  0.00           H  
ATOM   3806  CD  GLU   237      78.363  43.738  61.676  1.00  0.00           C  
ATOM   3807  OE1 GLU   237      79.136  43.806  62.607  1.00  0.00           O  
ATOM   3808  OE2 GLU   237      78.053  42.655  61.160  1.00  0.00           O  
ATOM   3809  C   GLU   237      77.024  47.637  60.396  1.00  0.00           C  
ATOM   3810  O   GLU   237      75.806  47.490  60.085  1.00  0.00           O  
ATOM   3811  N   GLN   238      77.417  48.474  61.388  1.00  0.00           N  
ATOM   3812  H   GLN   238      78.388  48.499  61.667  1.00  0.00           H  
ATOM   3813  CA  GLN   238      76.523  49.323  62.254  1.00  0.00           C  
ATOM   3814  HA  GLN   238      75.748  48.790  62.805  1.00  0.00           H  
ATOM   3815  CB  GLN   238      77.381  49.936  63.328  1.00  0.00           C  
ATOM   3816  HB2 GLN   238      77.995  49.172  63.805  1.00  0.00           H  
ATOM   3817  HB3 GLN   238      77.995  50.744  62.931  1.00  0.00           H  
ATOM   3818  CG  GLN   238      76.568  50.561  64.501  1.00  0.00           C  
ATOM   3819  HG2 GLN   238      76.034  51.447  64.158  1.00  0.00           H  
ATOM   3820  HG3 GLN   238      75.913  49.763  64.851  1.00  0.00           H  
ATOM   3821  CD  GLN   238      77.431  51.061  65.722  1.00  0.00           C  
ATOM   3822  OE1 GLN   238      77.551  52.221  65.963  1.00  0.00           O  
ATOM   3823  NE2 GLN   238      78.161  50.165  66.299  1.00  0.00           N  
ATOM   3824 HE21 GLN   238      78.618  50.406  67.167  1.00  0.00           H  
ATOM   3825 HE22 GLN   238      78.125  49.159  66.223  1.00  0.00           H  
ATOM   3826  C   GLN   238      75.757  50.385  61.360  1.00  0.00           C  
ATOM   3827  O   GLN   238      74.675  50.751  61.821  1.00  0.00           O  
ATOM   3828  N   LEU   239      76.276  50.800  60.211  1.00  0.00           N  
ATOM   3829  H   LEU   239      77.164  50.354  60.033  1.00  0.00           H  
ATOM   3830  CA  LEU   239      75.540  51.671  59.243  1.00  0.00           C  
ATOM   3831  HA  LEU   239      75.113  52.522  59.773  1.00  0.00           H  
ATOM   3832  CB  LEU   239      76.606  52.192  58.316  1.00  0.00           C  
ATOM   3833  HB2 LEU   239      77.409  52.585  58.939  1.00  0.00           H  
ATOM   3834  HB3 LEU   239      77.033  51.271  57.919  1.00  0.00           H  
ATOM   3835  CG  LEU   239      76.089  53.060  57.140  1.00  0.00           C  
ATOM   3836  HG  LEU   239      75.405  52.490  56.512  1.00  0.00           H  
ATOM   3837  CD1 LEU   239      75.348  54.344  57.618  1.00  0.00           C  
ATOM   3838 HD11 LEU   239      75.934  54.859  58.379  1.00  0.00           H  
ATOM   3839 HD12 LEU   239      75.019  55.088  56.892  1.00  0.00           H  
ATOM   3840 HD13 LEU   239      74.458  54.023  58.158  1.00  0.00           H  
ATOM   3841  CD2 LEU   239      77.316  53.576  56.410  1.00  0.00           C  
ATOM   3842 HD21 LEU   239      78.133  53.678  57.125  1.00  0.00           H  
ATOM   3843 HD22 LEU   239      77.669  52.848  55.680  1.00  0.00           H  
ATOM   3844 HD23 LEU   239      77.109  54.535  55.936  1.00  0.00           H  
ATOM   3845  C   LEU   239      74.476  50.868  58.437  1.00  0.00           C  
ATOM   3846  O   LEU   239      73.442  51.425  58.123  1.00  0.00           O  
ATOM   3847  N   VAL   240      74.762  49.582  58.182  1.00  0.00           N  
ATOM   3848  H   VAL   240      75.735  49.322  58.255  1.00  0.00           H  
ATOM   3849  CA  VAL   240      73.728  48.695  57.543  1.00  0.00           C  
ATOM   3850  HA  VAL   240      73.173  49.151  56.723  1.00  0.00           H  
ATOM   3851  CB  VAL   240      74.290  47.407  56.949  1.00  0.00           C  
ATOM   3852  HB  VAL   240      74.796  46.848  57.736  1.00  0.00           H  
ATOM   3853  CG1 VAL   240      73.177  46.521  56.359  1.00  0.00           C  
ATOM   3854 HG11 VAL   240      73.662  45.631  55.957  1.00  0.00           H  
ATOM   3855 HG12 VAL   240      72.469  46.174  57.112  1.00  0.00           H  
ATOM   3856 HG13 VAL   240      72.650  47.061  55.572  1.00  0.00           H  
ATOM   3857  CG2 VAL   240      75.291  47.687  55.820  1.00  0.00           C  
ATOM   3858 HG21 VAL   240      75.802  46.753  55.583  1.00  0.00           H  
ATOM   3859 HG22 VAL   240      74.850  48.288  55.024  1.00  0.00           H  
ATOM   3860 HG23 VAL   240      76.125  48.222  56.272  1.00  0.00           H  
ATOM   3861  C   VAL   240      72.670  48.417  58.596  1.00  0.00           C  
ATOM   3862  O   VAL   240      71.513  48.276  58.216  1.00  0.00           O  
ATOM   3863  N   GLN   241      73.075  48.323  59.894  1.00  0.00           N  
ATOM   3864  H   GLN   241      74.072  48.227  60.030  1.00  0.00           H  
ATOM   3865  CA  GLN   241      72.151  48.026  61.047  1.00  0.00           C  
ATOM   3866  HA  GLN   241      71.589  47.176  60.660  1.00  0.00           H  
ATOM   3867  CB  GLN   241      73.088  47.732  62.247  1.00  0.00           C  
ATOM   3868  HB2 GLN   241      73.671  46.851  61.976  1.00  0.00           H  
ATOM   3869  HB3 GLN   241      73.763  48.554  62.486  1.00  0.00           H  
ATOM   3870  CG  GLN   241      72.321  47.364  63.570  1.00  0.00           C  
ATOM   3871  HG2 GLN   241      73.055  46.861  64.200  1.00  0.00           H  
ATOM   3872  HG3 GLN   241      71.963  48.207  64.162  1.00  0.00           H  
ATOM   3873  CD  GLN   241      71.093  46.429  63.424  1.00  0.00           C  
ATOM   3874  OE1 GLN   241      71.145  45.211  63.459  1.00  0.00           O  
ATOM   3875  NE2 GLN   241      69.929  46.950  63.142  1.00  0.00           N  
ATOM   3876 HE21 GLN   241      69.224  46.237  63.023  1.00  0.00           H  
ATOM   3877 HE22 GLN   241      69.757  47.945  63.119  1.00  0.00           H  
ATOM   3878  C   GLN   241      71.316  49.282  61.341  1.00  0.00           C  
ATOM   3879  O   GLN   241      70.131  49.251  61.548  1.00  0.00           O  
ATOM   3880  N   LYS   242      71.934  50.517  61.216  1.00  0.00           N  
ATOM   3881  H   LYS   242      72.943  50.556  61.217  1.00  0.00           H  
ATOM   3882  CA  LYS   242      71.262  51.751  61.226  1.00  0.00           C  
ATOM   3883  HA  LYS   242      70.672  51.798  62.140  1.00  0.00           H  
ATOM   3884  CB  LYS   242      72.198  53.006  61.292  1.00  0.00           C  
ATOM   3885  HB2 LYS   242      72.701  53.126  62.252  1.00  0.00           H  
ATOM   3886  HB3 LYS   242      72.906  52.836  60.481  1.00  0.00           H  
ATOM   3887  CG  LYS   242      71.385  54.323  60.824  1.00  0.00           C  
ATOM   3888  HG2 LYS   242      71.125  54.246  59.769  1.00  0.00           H  
ATOM   3889  HG3 LYS   242      70.497  54.591  61.397  1.00  0.00           H  
ATOM   3890  CD  LYS   242      72.326  55.479  60.850  1.00  0.00           C  
ATOM   3891  HD2 LYS   242      72.646  55.617  61.882  1.00  0.00           H  
ATOM   3892  HD3 LYS   242      73.269  55.209  60.375  1.00  0.00           H  
ATOM   3893  CE  LYS   242      71.691  56.682  60.125  1.00  0.00           C  
ATOM   3894  HE2 LYS   242      72.500  57.409  60.039  1.00  0.00           H  
ATOM   3895  HE3 LYS   242      71.335  56.376  59.141  1.00  0.00           H  
ATOM   3896  NZ  LYS   242      70.545  57.280  60.841  1.00  0.00           N  
ATOM   3897  HZ1 LYS   242      70.470  58.257  60.597  1.00  0.00           H  
ATOM   3898  HZ2 LYS   242      69.687  56.883  60.485  1.00  0.00           H  
ATOM   3899  HZ3 LYS   242      70.531  57.173  61.845  1.00  0.00           H  
ATOM   3900  C   LYS   242      70.260  51.820  60.042  1.00  0.00           C  
ATOM   3901  O   LYS   242      69.125  52.284  60.212  1.00  0.00           O  
ATOM   3902  N   ALA   243      70.619  51.256  58.853  1.00  0.00           N  
ATOM   3903  H   ALA   243      71.512  50.799  58.736  1.00  0.00           H  
ATOM   3904  CA  ALA   243      69.614  51.080  57.866  1.00  0.00           C  
ATOM   3905  HA  ALA   243      69.019  51.980  57.709  1.00  0.00           H  
ATOM   3906  CB  ALA   243      70.208  50.729  56.572  1.00  0.00           C  
ATOM   3907  HB1 ALA   243      70.441  49.664  56.590  1.00  0.00           H  
ATOM   3908  HB2 ALA   243      69.465  50.890  55.791  1.00  0.00           H  
ATOM   3909  HB3 ALA   243      70.939  51.424  56.158  1.00  0.00           H  
ATOM   3910  C   ALA   243      68.464  50.033  58.247  1.00  0.00           C  
ATOM   3911  O   ALA   243      67.263  50.335  58.060  1.00  0.00           O  
ATOM   3912  N   ARG   244      68.829  48.842  58.742  1.00  0.00           N  
ATOM   3913  H   ARG   244      69.818  48.752  58.926  1.00  0.00           H  
ATOM   3914  CA  ARG   244      67.799  47.889  59.300  1.00  0.00           C  
ATOM   3915  HA  ARG   244      67.282  47.408  58.470  1.00  0.00           H  
ATOM   3916  CB  ARG   244      68.659  46.703  59.859  1.00  0.00           C  
ATOM   3917  HB2 ARG   244      69.493  47.122  60.422  1.00  0.00           H  
ATOM   3918  HB3 ARG   244      68.021  46.072  60.477  1.00  0.00           H  
ATOM   3919  CG  ARG   244      69.221  45.772  58.709  1.00  0.00           C  
ATOM   3920  HG2 ARG   244      68.476  45.019  58.454  1.00  0.00           H  
ATOM   3921  HG3 ARG   244      69.541  46.303  57.812  1.00  0.00           H  
ATOM   3922  CD  ARG   244      70.286  44.891  59.297  1.00  0.00           C  
ATOM   3923  HD2 ARG   244      70.631  44.200  58.528  1.00  0.00           H  
ATOM   3924  HD3 ARG   244      71.105  45.528  59.632  1.00  0.00           H  
ATOM   3925  NE  ARG   244      69.846  44.170  60.499  1.00  0.00           N  
ATOM   3926  HE  ARG   244      68.881  44.283  60.774  1.00  0.00           H  
ATOM   3927  CZ  ARG   244      70.529  43.293  61.135  1.00  0.00           C  
ATOM   3928  NH1 ARG   244      71.762  43.125  60.888  1.00  0.00           N  
ATOM   3929 HH11 ARG   244      72.281  43.831  60.385  1.00  0.00           H  
ATOM   3930 HH12 ARG   244      72.268  42.421  61.406  1.00  0.00           H  
ATOM   3931  NH2 ARG   244      69.908  42.622  62.101  1.00  0.00           N  
ATOM   3932 HH21 ARG   244      68.962  42.915  62.304  1.00  0.00           H  
ATOM   3933 HH22 ARG   244      70.346  41.853  62.589  1.00  0.00           H  
ATOM   3934  C   ARG   244      66.800  48.486  60.258  1.00  0.00           C  
ATOM   3935  O   ARG   244      65.678  48.073  60.310  1.00  0.00           O  
ATOM   3936  N   LEU   245      67.259  49.423  61.118  1.00  0.00           N  
ATOM   3937  H   LEU   245      68.237  49.670  61.073  1.00  0.00           H  
ATOM   3938  CA  LEU   245      66.424  50.265  61.985  1.00  0.00           C  
ATOM   3939  HA  LEU   245      65.600  49.602  62.249  1.00  0.00           H  
ATOM   3940  CB  LEU   245      67.314  50.758  63.088  1.00  0.00           C  
ATOM   3941  HB2 LEU   245      67.826  49.873  63.467  1.00  0.00           H  
ATOM   3942  HB3 LEU   245      68.030  51.409  62.586  1.00  0.00           H  
ATOM   3943  CG  LEU   245      66.557  51.524  64.255  1.00  0.00           C  
ATOM   3944  HG  LEU   245      66.050  52.405  63.863  1.00  0.00           H  
ATOM   3945  CD1 LEU   245      65.521  50.606  64.874  1.00  0.00           C  
ATOM   3946 HD11 LEU   245      64.617  50.683  64.269  1.00  0.00           H  
ATOM   3947 HD12 LEU   245      65.898  49.585  64.923  1.00  0.00           H  
ATOM   3948 HD13 LEU   245      65.420  50.854  65.930  1.00  0.00           H  
ATOM   3949  CD2 LEU   245      67.519  51.980  65.268  1.00  0.00           C  
ATOM   3950 HD21 LEU   245      67.077  52.652  66.004  1.00  0.00           H  
ATOM   3951 HD22 LEU   245      67.833  51.028  65.695  1.00  0.00           H  
ATOM   3952 HD23 LEU   245      68.424  52.331  64.771  1.00  0.00           H  
ATOM   3953  C   LEU   245      65.761  51.443  61.260  1.00  0.00           C  
ATOM   3954  O   LEU   245      64.616  51.809  61.651  1.00  0.00           O  
ATOM   3955  N   ALA   246      66.320  52.043  60.219  1.00  0.00           N  
ATOM   3956  H   ALA   246      67.201  51.845  59.767  1.00  0.00           H  
ATOM   3957  CA  ALA   246      65.554  53.118  59.563  1.00  0.00           C  
ATOM   3958  HA  ALA   246      65.285  53.832  60.342  1.00  0.00           H  
ATOM   3959  CB  ALA   246      66.528  53.824  58.631  1.00  0.00           C  
ATOM   3960  HB1 ALA   246      66.198  54.786  58.238  1.00  0.00           H  
ATOM   3961  HB2 ALA   246      67.378  54.099  59.256  1.00  0.00           H  
ATOM   3962  HB3 ALA   246      66.983  53.225  57.842  1.00  0.00           H  
ATOM   3963  C   ALA   246      64.255  52.654  58.852  1.00  0.00           C  
ATOM   3964  O   ALA   246      63.216  53.353  58.864  1.00  0.00           O  
ATOM   3965  N   GLU   247      64.320  51.428  58.310  1.00  0.00           N  
ATOM   3966  H   GLU   247      65.246  51.025  58.332  1.00  0.00           H  
ATOM   3967  CA  GLU   247      63.296  50.575  57.763  1.00  0.00           C  
ATOM   3968  HA  GLU   247      62.976  51.176  56.912  1.00  0.00           H  
ATOM   3969  CB  GLU   247      63.971  49.289  57.376  1.00  0.00           C  
ATOM   3970  HB2 GLU   247      65.007  49.516  57.127  1.00  0.00           H  
ATOM   3971  HB3 GLU   247      63.930  48.649  58.258  1.00  0.00           H  
ATOM   3972  CG  GLU   247      63.221  48.583  56.125  1.00  0.00           C  
ATOM   3973  HG2 GLU   247      63.223  49.298  55.302  1.00  0.00           H  
ATOM   3974  HG3 GLU   247      63.819  47.737  55.786  1.00  0.00           H  
ATOM   3975  CD  GLU   247      61.889  47.887  56.317  1.00  0.00           C  
ATOM   3976  OE1 GLU   247      61.738  46.961  57.169  1.00  0.00           O  
ATOM   3977  OE2 GLU   247      60.937  48.309  55.641  1.00  0.00           O  
ATOM   3978  C   GLU   247      62.080  50.312  58.698  1.00  0.00           C  
ATOM   3979  O   GLU   247      60.893  50.347  58.349  1.00  0.00           O  
ATOM   3980  N   GLN   248      62.372  50.137  60.037  1.00  0.00           N  
ATOM   3981  H   GLN   248      63.360  50.183  60.243  1.00  0.00           H  
ATOM   3982  CA  GLN   248      61.410  49.837  61.151  1.00  0.00           C  
ATOM   3983  HA  GLN   248      60.601  49.234  60.738  1.00  0.00           H  
ATOM   3984  CB  GLN   248      62.062  48.996  62.283  1.00  0.00           C  
ATOM   3985  HB2 GLN   248      63.049  49.387  62.526  1.00  0.00           H  
ATOM   3986  HB3 GLN   248      61.400  48.983  63.149  1.00  0.00           H  
ATOM   3987  CG  GLN   248      62.275  47.528  61.800  1.00  0.00           C  
ATOM   3988  HG2 GLN   248      61.275  47.110  61.687  1.00  0.00           H  
ATOM   3989  HG3 GLN   248      62.791  47.488  60.840  1.00  0.00           H  
ATOM   3990  CD  GLN   248      63.204  46.803  62.800  1.00  0.00           C  
ATOM   3991  OE1 GLN   248      62.740  46.374  63.829  1.00  0.00           O  
ATOM   3992  NE2 GLN   248      64.535  46.851  62.613  1.00  0.00           N  
ATOM   3993 HE21 GLN   248      65.210  46.459  63.254  1.00  0.00           H  
ATOM   3994 HE22 GLN   248      64.796  47.327  61.761  1.00  0.00           H  
ATOM   3995  C   GLN   248      60.789  51.102  61.696  1.00  0.00           C  
ATOM   3996  O   GLN   248      59.597  51.123  62.014  1.00  0.00           O  
ATOM   3997  N   ALA   249      61.547  52.171  61.759  1.00  0.00           N  
ATOM   3998  H   ALA   249      62.535  52.191  61.551  1.00  0.00           H  
ATOM   3999  CA  ALA   249      61.062  53.522  61.898  1.00  0.00           C  
ATOM   4000  HA  ALA   249      60.429  53.674  62.773  1.00  0.00           H  
ATOM   4001  CB  ALA   249      62.311  54.340  61.942  1.00  0.00           C  
ATOM   4002  HB1 ALA   249      62.832  53.901  62.792  1.00  0.00           H  
ATOM   4003  HB2 ALA   249      62.889  54.371  61.018  1.00  0.00           H  
ATOM   4004  HB3 ALA   249      62.175  55.411  62.091  1.00  0.00           H  
ATOM   4005  C   ALA   249      60.386  54.016  60.610  1.00  0.00           C  
ATOM   4006  O   ALA   249      59.859  55.149  60.627  1.00  0.00           O  
ATOM   4007  N   GLU   250      60.317  53.220  59.508  1.00  0.00           N  
ATOM   4008  H   GLU   250      60.724  52.305  59.640  1.00  0.00           H  
ATOM   4009  CA  GLU   250      59.811  53.666  58.164  1.00  0.00           C  
ATOM   4010  HA  GLU   250      59.958  52.807  57.509  1.00  0.00           H  
ATOM   4011  CB  GLU   250      58.273  53.593  58.205  1.00  0.00           C  
ATOM   4012  HB2 GLU   250      57.988  54.426  58.848  1.00  0.00           H  
ATOM   4013  HB3 GLU   250      57.845  53.836  57.233  1.00  0.00           H  
ATOM   4014  CG  GLU   250      57.715  52.197  58.655  1.00  0.00           C  
ATOM   4015  HG2 GLU   250      58.066  51.555  57.847  1.00  0.00           H  
ATOM   4016  HG3 GLU   250      58.256  51.858  59.538  1.00  0.00           H  
ATOM   4017  CD  GLU   250      56.250  51.993  58.622  1.00  0.00           C  
ATOM   4018  OE1 GLU   250      55.693  50.840  58.635  1.00  0.00           O  
ATOM   4019  OE2 GLU   250      55.542  52.974  58.361  1.00  0.00           O  
ATOM   4020  C   GLU   250      60.360  55.012  57.567  1.00  0.00           C  
ATOM   4021  O   GLU   250      59.689  55.792  56.882  1.00  0.00           O  
ATOM   4022  N   ARG   251      61.649  55.216  57.824  1.00  0.00           N  
ATOM   4023  H   ARG   251      62.115  54.485  58.342  1.00  0.00           H  
ATOM   4024  CA  ARG   251      62.498  56.347  57.505  1.00  0.00           C  
ATOM   4025  HA  ARG   251      61.860  57.152  57.140  1.00  0.00           H  
ATOM   4026  CB  ARG   251      63.382  56.862  58.676  1.00  0.00           C  
ATOM   4027  HB2 ARG   251      63.852  56.019  59.183  1.00  0.00           H  
ATOM   4028  HB3 ARG   251      64.170  57.535  58.336  1.00  0.00           H  
ATOM   4029  CG  ARG   251      62.616  57.630  59.729  1.00  0.00           C  
ATOM   4030  HG2 ARG   251      62.372  58.591  59.275  1.00  0.00           H  
ATOM   4031  HG3 ARG   251      61.691  57.071  59.867  1.00  0.00           H  
ATOM   4032  CD  ARG   251      63.280  57.895  61.068  1.00  0.00           C  
ATOM   4033  HD2 ARG   251      62.482  58.073  61.788  1.00  0.00           H  
ATOM   4034  HD3 ARG   251      63.743  56.943  61.327  1.00  0.00           H  
ATOM   4035  NE  ARG   251      64.282  58.950  61.088  1.00  0.00           N  
ATOM   4036  HE  ARG   251      65.278  58.787  61.108  1.00  0.00           H  
ATOM   4037  CZ  ARG   251      64.008  60.227  61.368  1.00  0.00           C  
ATOM   4038  NH1 ARG   251      62.758  60.591  61.506  1.00  0.00           N  
ATOM   4039 HH11 ARG   251      62.135  59.798  61.447  1.00  0.00           H  
ATOM   4040 HH12 ARG   251      62.517  61.420  62.031  1.00  0.00           H  
ATOM   4041  NH2 ARG   251      64.935  61.033  61.694  1.00  0.00           N  
ATOM   4042 HH21 ARG   251      65.813  60.679  61.343  1.00  0.00           H  
ATOM   4043 HH22 ARG   251      64.777  61.945  62.097  1.00  0.00           H  
ATOM   4044  C   ARG   251      63.254  56.112  56.235  1.00  0.00           C  
ATOM   4045  O   ARG   251      64.468  55.981  56.282  1.00  0.00           O  
ATOM   4046  N   TYR   252      62.652  56.027  55.067  1.00  0.00           N  
ATOM   4047  H   TYR   252      61.705  56.365  54.979  1.00  0.00           H  
ATOM   4048  CA  TYR   252      63.319  55.426  53.926  1.00  0.00           C  
ATOM   4049  HA  TYR   252      63.949  54.579  54.198  1.00  0.00           H  
ATOM   4050  CB  TYR   252      62.290  54.774  52.977  1.00  0.00           C  
ATOM   4051  HB2 TYR   252      61.575  55.514  52.616  1.00  0.00           H  
ATOM   4052  HB3 TYR   252      62.828  54.350  52.129  1.00  0.00           H  
ATOM   4053  CG  TYR   252      61.443  53.612  53.575  1.00  0.00           C  
ATOM   4054  CD1 TYR   252      61.942  52.307  53.613  1.00  0.00           C  
ATOM   4055  HD1 TYR   252      62.924  52.025  53.265  1.00  0.00           H  
ATOM   4056  CE1 TYR   252      61.195  51.282  54.221  1.00  0.00           C  
ATOM   4057  HE1 TYR   252      61.598  50.285  54.118  1.00  0.00           H  
ATOM   4058  CZ  TYR   252      59.902  51.508  54.736  1.00  0.00           C  
ATOM   4059  OH  TYR   252      59.193  50.467  55.313  1.00  0.00           O  
ATOM   4060  HH  TYR   252      59.796  49.726  55.403  1.00  0.00           H  
ATOM   4061  CE2 TYR   252      59.351  52.835  54.638  1.00  0.00           C  
ATOM   4062  HE2 TYR   252      58.403  53.110  55.076  1.00  0.00           H  
ATOM   4063  CD2 TYR   252      60.176  53.888  54.131  1.00  0.00           C  
ATOM   4064  HD2 TYR   252      59.843  54.916  54.123  1.00  0.00           H  
ATOM   4065  C   TYR   252      64.311  56.390  53.311  1.00  0.00           C  
ATOM   4066  O   TYR   252      65.272  56.012  52.661  1.00  0.00           O  
ATOM   4067  N   ASP   253      64.254  57.738  53.536  1.00  0.00           N  
ATOM   4068  H   ASP   253      63.490  58.017  54.134  1.00  0.00           H  
ATOM   4069  CA  ASP   253      65.186  58.736  53.051  1.00  0.00           C  
ATOM   4070  HA  ASP   253      65.465  58.509  52.022  1.00  0.00           H  
ATOM   4071  CB  ASP   253      64.316  60.082  52.915  1.00  0.00           C  
ATOM   4072  HB2 ASP   253      63.671  60.033  52.038  1.00  0.00           H  
ATOM   4073  HB3 ASP   253      63.783  60.183  53.861  1.00  0.00           H  
ATOM   4074  CG  ASP   253      65.129  61.352  52.639  1.00  0.00           C  
ATOM   4075  OD1 ASP   253      64.851  62.392  53.259  1.00  0.00           O  
ATOM   4076  OD2 ASP   253      66.095  61.272  51.860  1.00  0.00           O  
ATOM   4077  C   ASP   253      66.493  58.792  53.960  1.00  0.00           C  
ATOM   4078  O   ASP   253      67.617  58.983  53.526  1.00  0.00           O  
ATOM   4079  N   ASP   254      66.302  58.588  55.228  1.00  0.00           N  
ATOM   4080  H   ASP   254      65.339  58.503  55.518  1.00  0.00           H  
ATOM   4081  CA  ASP   254      67.412  58.193  56.144  1.00  0.00           C  
ATOM   4082  HA  ASP   254      68.135  59.007  56.192  1.00  0.00           H  
ATOM   4083  CB  ASP   254      66.897  58.015  57.556  1.00  0.00           C  
ATOM   4084  HB2 ASP   254      66.231  58.784  57.949  1.00  0.00           H  
ATOM   4085  HB3 ASP   254      66.286  57.113  57.548  1.00  0.00           H  
ATOM   4086  CG  ASP   254      68.045  57.889  58.541  1.00  0.00           C  
ATOM   4087  OD1 ASP   254      68.851  58.823  58.580  1.00  0.00           O  
ATOM   4088  OD2 ASP   254      68.165  56.886  59.341  1.00  0.00           O  
ATOM   4089  C   ASP   254      68.065  56.908  55.568  1.00  0.00           C  
ATOM   4090  O   ASP   254      69.218  56.967  55.144  1.00  0.00           O  
ATOM   4091  N   MET   255      67.327  55.847  55.418  1.00  0.00           N  
ATOM   4092  H   MET   255      66.348  55.897  55.661  1.00  0.00           H  
ATOM   4093  CA  MET   255      67.829  54.539  54.923  1.00  0.00           C  
ATOM   4094  HA  MET   255      68.549  54.219  55.676  1.00  0.00           H  
ATOM   4095  CB  MET   255      66.673  53.561  54.965  1.00  0.00           C  
ATOM   4096  HB2 MET   255      66.098  53.786  55.863  1.00  0.00           H  
ATOM   4097  HB3 MET   255      65.950  53.667  54.156  1.00  0.00           H  
ATOM   4098  CG  MET   255      66.966  52.071  54.814  1.00  0.00           C  
ATOM   4099  HG2 MET   255      67.746  51.846  54.087  1.00  0.00           H  
ATOM   4100  HG3 MET   255      67.344  51.673  55.756  1.00  0.00           H  
ATOM   4101  SD  MET   255      65.489  51.124  54.326  1.00  0.00           S  
ATOM   4102  CE  MET   255      66.151  49.513  54.513  1.00  0.00           C  
ATOM   4103  HE1 MET   255      67.097  49.439  53.977  1.00  0.00           H  
ATOM   4104  HE2 MET   255      66.175  49.360  55.592  1.00  0.00           H  
ATOM   4105  HE3 MET   255      65.345  48.942  54.052  1.00  0.00           H  
ATOM   4106  C   MET   255      68.503  54.683  53.502  1.00  0.00           C  
ATOM   4107  O   MET   255      69.538  54.039  53.286  1.00  0.00           O  
ATOM   4108  N   ALA   256      68.051  55.553  52.590  1.00  0.00           N  
ATOM   4109  H   ALA   256      67.276  56.103  52.934  1.00  0.00           H  
ATOM   4110  CA  ALA   256      68.681  55.716  51.280  1.00  0.00           C  
ATOM   4111  HA  ALA   256      68.897  54.694  50.966  1.00  0.00           H  
ATOM   4112  CB  ALA   256      67.614  56.425  50.419  1.00  0.00           C  
ATOM   4113  HB1 ALA   256      68.015  56.985  49.574  1.00  0.00           H  
ATOM   4114  HB2 ALA   256      66.850  55.666  50.251  1.00  0.00           H  
ATOM   4115  HB3 ALA   256      67.076  57.185  50.987  1.00  0.00           H  
ATOM   4116  C   ALA   256      69.985  56.598  51.320  1.00  0.00           C  
ATOM   4117  O   ALA   256      70.761  56.499  50.443  1.00  0.00           O  
ATOM   4118  N   ALA   257      70.158  57.526  52.293  1.00  0.00           N  
ATOM   4119  H   ALA   257      69.637  57.701  53.140  1.00  0.00           H  
ATOM   4120  CA  ALA   257      71.437  58.215  52.426  1.00  0.00           C  
ATOM   4121  HA  ALA   257      71.973  58.488  51.517  1.00  0.00           H  
ATOM   4122  CB  ALA   257      71.272  59.554  53.226  1.00  0.00           C  
ATOM   4123  HB1 ALA   257      70.937  60.361  52.575  1.00  0.00           H  
ATOM   4124  HB2 ALA   257      70.560  59.336  54.022  1.00  0.00           H  
ATOM   4125  HB3 ALA   257      72.239  59.917  53.574  1.00  0.00           H  
ATOM   4126  C   ALA   257      72.453  57.354  53.212  1.00  0.00           C  
ATOM   4127  O   ALA   257      73.633  57.459  52.978  1.00  0.00           O  
ATOM   4128  N   ALA   258      72.029  56.462  54.133  1.00  0.00           N  
ATOM   4129  H   ALA   258      71.056  56.318  54.359  1.00  0.00           H  
ATOM   4130  CA  ALA   258      72.985  55.515  54.660  1.00  0.00           C  
ATOM   4131  HA  ALA   258      73.813  55.994  55.183  1.00  0.00           H  
ATOM   4132  CB  ALA   258      72.304  54.548  55.648  1.00  0.00           C  
ATOM   4133  HB1 ALA   258      71.835  55.007  56.518  1.00  0.00           H  
ATOM   4134  HB2 ALA   258      71.520  54.028  55.098  1.00  0.00           H  
ATOM   4135  HB3 ALA   258      73.131  53.901  55.941  1.00  0.00           H  
ATOM   4136  C   ALA   258      73.548  54.647  53.498  1.00  0.00           C  
ATOM   4137  O   ALA   258      74.719  54.610  53.239  1.00  0.00           O  
ATOM   4138  N   MET   259      72.669  53.896  52.768  1.00  0.00           N  
ATOM   4139  H   MET   259      71.686  54.066  52.924  1.00  0.00           H  
ATOM   4140  CA  MET   259      73.102  53.060  51.610  1.00  0.00           C  
ATOM   4141  HA  MET   259      73.846  52.431  52.099  1.00  0.00           H  
ATOM   4142  CB  MET   259      71.885  52.285  51.134  1.00  0.00           C  
ATOM   4143  HB2 MET   259      71.154  52.969  50.705  1.00  0.00           H  
ATOM   4144  HB3 MET   259      72.174  51.681  50.274  1.00  0.00           H  
ATOM   4145  CG  MET   259      71.270  51.402  52.229  1.00  0.00           C  
ATOM   4146  HG2 MET   259      70.665  51.964  52.940  1.00  0.00           H  
ATOM   4147  HG3 MET   259      70.547  50.715  51.791  1.00  0.00           H  
ATOM   4148  SD  MET   259      72.446  50.598  53.369  1.00  0.00           S  
ATOM   4149  CE  MET   259      73.244  49.231  52.428  1.00  0.00           C  
ATOM   4150  HE1 MET   259      72.372  48.630  52.170  1.00  0.00           H  
ATOM   4151  HE2 MET   259      73.697  49.691  51.549  1.00  0.00           H  
ATOM   4152  HE3 MET   259      73.953  48.715  53.076  1.00  0.00           H  
ATOM   4153  C   MET   259      73.827  53.831  50.509  1.00  0.00           C  
ATOM   4154  O   MET   259      74.696  53.234  49.874  1.00  0.00           O  
ATOM   4155  N   LYS   260      73.697  55.194  50.460  1.00  0.00           N  
ATOM   4156  H   LYS   260      72.841  55.621  50.784  1.00  0.00           H  
ATOM   4157  CA  LYS   260      74.557  55.999  49.659  1.00  0.00           C  
ATOM   4158  HA  LYS   260      74.548  55.508  48.687  1.00  0.00           H  
ATOM   4159  CB  LYS   260      73.907  57.346  49.405  1.00  0.00           C  
ATOM   4160  HB2 LYS   260      72.977  57.226  48.849  1.00  0.00           H  
ATOM   4161  HB3 LYS   260      73.821  58.001  50.272  1.00  0.00           H  
ATOM   4162  CG  LYS   260      74.785  58.164  48.440  1.00  0.00           C  
ATOM   4163  HG2 LYS   260      75.766  58.370  48.867  1.00  0.00           H  
ATOM   4164  HG3 LYS   260      75.049  57.653  47.514  1.00  0.00           H  
ATOM   4165  CD  LYS   260      74.097  59.499  48.211  1.00  0.00           C  
ATOM   4166  HD2 LYS   260      73.806  59.895  49.183  1.00  0.00           H  
ATOM   4167  HD3 LYS   260      74.748  60.250  47.763  1.00  0.00           H  
ATOM   4168  CE  LYS   260      72.903  59.393  47.275  1.00  0.00           C  
ATOM   4169  HE2 LYS   260      73.061  59.040  46.256  1.00  0.00           H  
ATOM   4170  HE3 LYS   260      72.198  58.659  47.665  1.00  0.00           H  
ATOM   4171  NZ  LYS   260      72.262  60.690  47.263  1.00  0.00           N  
ATOM   4172  HZ1 LYS   260      71.931  61.038  48.152  1.00  0.00           H  
ATOM   4173  HZ2 LYS   260      72.961  61.371  47.003  1.00  0.00           H  
ATOM   4174  HZ3 LYS   260      71.396  60.693  46.745  1.00  0.00           H  
ATOM   4175  C   LYS   260      75.983  56.153  50.177  1.00  0.00           C  
ATOM   4176  O   LYS   260      76.995  56.135  49.506  1.00  0.00           O  
ATOM   4177  N   ASN   261      76.173  56.178  51.488  1.00  0.00           N  
ATOM   4178  H   ASN   261      75.347  56.275  52.062  1.00  0.00           H  
ATOM   4179  CA  ASN   261      77.458  56.257  52.185  1.00  0.00           C  
ATOM   4180  HA  ASN   261      78.126  56.999  51.746  1.00  0.00           H  
ATOM   4181  CB  ASN   261      77.168  56.689  53.624  1.00  0.00           C  
ATOM   4182  HB2 ASN   261      76.553  57.588  53.618  1.00  0.00           H  
ATOM   4183  HB3 ASN   261      76.519  55.932  54.064  1.00  0.00           H  
ATOM   4184  CG  ASN   261      78.406  56.974  54.414  1.00  0.00           C  
ATOM   4185  OD1 ASN   261      79.442  56.367  54.173  1.00  0.00           O  
ATOM   4186  ND2 ASN   261      78.292  57.721  55.496  1.00  0.00           N  
ATOM   4187 HD21 ASN   261      79.048  57.676  56.164  1.00  0.00           H  
ATOM   4188 HD22 ASN   261      77.374  58.127  55.613  1.00  0.00           H  
ATOM   4189  C   ASN   261      78.170  54.837  52.099  1.00  0.00           C  
ATOM   4190  O   ASN   261      79.275  54.752  51.678  1.00  0.00           O  
ATOM   4191  N   VAL   262      77.406  53.795  52.299  1.00  0.00           N  
ATOM   4192  H   VAL   262      76.559  53.958  52.825  1.00  0.00           H  
ATOM   4193  CA  VAL   262      77.942  52.413  52.042  1.00  0.00           C  
ATOM   4194  HA  VAL   262      78.822  52.314  52.678  1.00  0.00           H  
ATOM   4195  CB  VAL   262      76.842  51.360  52.405  1.00  0.00           C  
ATOM   4196  HB  VAL   262      76.117  51.497  51.603  1.00  0.00           H  
ATOM   4197  CG1 VAL   262      77.489  49.931  52.428  1.00  0.00           C  
ATOM   4198 HG11 VAL   262      76.790  49.102  52.541  1.00  0.00           H  
ATOM   4199 HG12 VAL   262      78.039  49.702  51.515  1.00  0.00           H  
ATOM   4200 HG13 VAL   262      78.210  49.831  53.239  1.00  0.00           H  
ATOM   4201  CG2 VAL   262      76.059  51.447  53.652  1.00  0.00           C  
ATOM   4202 HG21 VAL   262      75.338  50.631  53.689  1.00  0.00           H  
ATOM   4203 HG22 VAL   262      76.707  51.253  54.507  1.00  0.00           H  
ATOM   4204 HG23 VAL   262      75.524  52.387  53.788  1.00  0.00           H  
ATOM   4205  C   VAL   262      78.401  52.260  50.565  1.00  0.00           C  
ATOM   4206  O   VAL   262      79.286  51.446  50.248  1.00  0.00           O  
ATOM   4207  N   THR   263      77.787  53.025  49.616  1.00  0.00           N  
ATOM   4208  H   THR   263      76.930  53.482  49.894  1.00  0.00           H  
ATOM   4209  CA  THR   263      78.060  52.990  48.184  1.00  0.00           C  
ATOM   4210  HA  THR   263      78.231  51.939  47.954  1.00  0.00           H  
ATOM   4211  CB  THR   263      76.987  53.598  47.363  1.00  0.00           C  
ATOM   4212  HB  THR   263      76.564  54.487  47.832  1.00  0.00           H  
ATOM   4213  CG2 THR   263      77.283  53.748  45.807  1.00  0.00           C  
ATOM   4214 HG21 THR   263      77.778  52.827  45.500  1.00  0.00           H  
ATOM   4215 HG22 THR   263      76.356  53.925  45.261  1.00  0.00           H  
ATOM   4216 HG23 THR   263      77.956  54.578  45.590  1.00  0.00           H  
ATOM   4217  OG1 THR   263      75.901  52.700  47.473  1.00  0.00           O  
ATOM   4218  HG1 THR   263      75.508  52.807  48.342  1.00  0.00           H  
ATOM   4219  C   THR   263      79.430  53.723  48.037  1.00  0.00           C  
ATOM   4220  O   THR   263      80.359  53.187  47.437  1.00  0.00           O  
ATOM   4221  N   GLU   264      79.604  54.918  48.570  1.00  0.00           N  
ATOM   4222  H   GLU   264      78.809  55.347  49.020  1.00  0.00           H  
ATOM   4223  CA  GLU   264      80.771  55.754  48.494  1.00  0.00           C  
ATOM   4224  HA  GLU   264      81.040  55.951  47.456  1.00  0.00           H  
ATOM   4225  CB  GLU   264      80.428  57.153  49.084  1.00  0.00           C  
ATOM   4226  HB2 GLU   264      79.851  57.015  49.998  1.00  0.00           H  
ATOM   4227  HB3 GLU   264      81.327  57.679  49.405  1.00  0.00           H  
ATOM   4228  CG  GLU   264      79.685  58.052  47.994  1.00  0.00           C  
ATOM   4229  HG2 GLU   264      80.377  58.250  47.176  1.00  0.00           H  
ATOM   4230  HG3 GLU   264      78.798  57.653  47.502  1.00  0.00           H  
ATOM   4231  CD  GLU   264      79.425  59.350  48.752  1.00  0.00           C  
ATOM   4232  OE1 GLU   264      80.417  59.942  49.286  1.00  0.00           O  
ATOM   4233  OE2 GLU   264      78.238  59.793  48.782  1.00  0.00           O  
ATOM   4234  C   GLU   264      82.038  55.213  49.188  1.00  0.00           C  
ATOM   4235  O   GLU   264      83.079  55.849  49.028  1.00  0.00           O  
ATOM   4236  N   LEU   265      81.922  54.129  49.935  1.00  0.00           N  
ATOM   4237  H   LEU   265      81.056  53.624  49.806  1.00  0.00           H  
ATOM   4238  CA  LEU   265      83.092  53.396  50.444  1.00  0.00           C  
ATOM   4239  HA  LEU   265      83.710  54.039  51.072  1.00  0.00           H  
ATOM   4240  CB  LEU   265      82.566  52.238  51.316  1.00  0.00           C  
ATOM   4241  HB2 LEU   265      81.776  51.773  50.727  1.00  0.00           H  
ATOM   4242  HB3 LEU   265      83.442  51.596  51.406  1.00  0.00           H  
ATOM   4243  CG  LEU   265      81.890  52.616  52.649  1.00  0.00           C  
ATOM   4244  HG  LEU   265      81.061  53.315  52.543  1.00  0.00           H  
ATOM   4245  CD1 LEU   265      81.159  51.389  53.241  1.00  0.00           C  
ATOM   4246 HD11 LEU   265      81.799  50.628  53.686  1.00  0.00           H  
ATOM   4247 HD12 LEU   265      80.517  51.691  54.068  1.00  0.00           H  
ATOM   4248 HD13 LEU   265      80.483  50.883  52.552  1.00  0.00           H  
ATOM   4249  CD2 LEU   265      82.933  53.067  53.665  1.00  0.00           C  
ATOM   4250 HD21 LEU   265      83.592  52.215  53.830  1.00  0.00           H  
ATOM   4251 HD22 LEU   265      83.445  53.990  53.394  1.00  0.00           H  
ATOM   4252 HD23 LEU   265      82.458  53.167  54.641  1.00  0.00           H  
ATOM   4253  C   LEU   265      83.949  52.809  49.324  1.00  0.00           C  
ATOM   4254  O   LEU   265      85.053  52.326  49.486  1.00  0.00           O  
ATOM   4255  N   ASN   266      83.430  52.810  48.105  1.00  0.00           N  
ATOM   4256  H   ASN   266      82.470  53.092  47.967  1.00  0.00           H  
ATOM   4257  CA  ASN   266      84.127  52.521  46.778  1.00  0.00           C  
ATOM   4258  HA  ASN   266      83.410  52.854  46.028  1.00  0.00           H  
ATOM   4259  CB  ASN   266      85.455  53.436  46.577  1.00  0.00           C  
ATOM   4260  HB2 ASN   266      85.140  54.462  46.386  1.00  0.00           H  
ATOM   4261  HB3 ASN   266      86.117  53.402  47.443  1.00  0.00           H  
ATOM   4262  CG  ASN   266      86.181  53.027  45.307  1.00  0.00           C  
ATOM   4263  OD1 ASN   266      85.837  53.503  44.211  1.00  0.00           O  
ATOM   4264  ND2 ASN   266      87.156  52.181  45.313  1.00  0.00           N  
ATOM   4265 HD21 ASN   266      87.451  51.778  44.435  1.00  0.00           H  
ATOM   4266 HD22 ASN   266      87.426  51.827  46.220  1.00  0.00           H  
ATOM   4267  C   ASN   266      84.419  50.998  46.509  1.00  0.00           C  
ATOM   4268  O   ASN   266      84.735  50.581  45.460  1.00  0.00           O  
ATOM   4269  N   GLU   267      84.231  50.135  47.533  1.00  0.00           N  
ATOM   4270  H   GLU   267      84.057  50.467  48.471  1.00  0.00           H  
ATOM   4271  CA  GLU   267      84.125  48.694  47.428  1.00  0.00           C  
ATOM   4272  HA  GLU   267      84.781  48.354  46.628  1.00  0.00           H  
ATOM   4273  CB  GLU   267      84.370  48.116  48.799  1.00  0.00           C  
ATOM   4274  HB2 GLU   267      83.851  48.766  49.505  1.00  0.00           H  
ATOM   4275  HB3 GLU   267      83.762  47.223  48.947  1.00  0.00           H  
ATOM   4276  CG  GLU   267      85.796  48.000  49.329  1.00  0.00           C  
ATOM   4277  HG2 GLU   267      86.412  48.816  48.949  1.00  0.00           H  
ATOM   4278  HG3 GLU   267      85.676  47.954  50.411  1.00  0.00           H  
ATOM   4279  CD  GLU   267      86.480  46.672  48.934  1.00  0.00           C  
ATOM   4280  OE1 GLU   267      87.541  46.728  48.314  1.00  0.00           O  
ATOM   4281  OE2 GLU   267      86.005  45.583  49.344  1.00  0.00           O  
ATOM   4282  C   GLU   267      82.796  48.170  46.820  1.00  0.00           C  
ATOM   4283  O   GLU   267      81.869  48.998  46.711  1.00  0.00           O  
ATOM   4284  N   PRO   268      82.700  46.916  46.358  1.00  0.00           N  
ATOM   4285  CD  PRO   268      83.812  45.974  46.032  1.00  0.00           C  
ATOM   4286  HD2 PRO   268      84.508  45.736  46.836  1.00  0.00           H  
ATOM   4287  HD3 PRO   268      84.428  46.360  45.219  1.00  0.00           H  
ATOM   4288  CG  PRO   268      83.156  44.706  45.593  1.00  0.00           C  
ATOM   4289  HG2 PRO   268      83.144  43.973  46.401  1.00  0.00           H  
ATOM   4290  HG3 PRO   268      83.557  44.275  44.676  1.00  0.00           H  
ATOM   4291  CB  PRO   268      81.720  45.098  45.276  1.00  0.00           C  
ATOM   4292  HB2 PRO   268      81.077  44.247  45.503  1.00  0.00           H  
ATOM   4293  HB3 PRO   268      81.742  45.331  44.212  1.00  0.00           H  
ATOM   4294  CA  PRO   268      81.407  46.370  46.028  1.00  0.00           C  
ATOM   4295  HA  PRO   268      80.912  47.046  45.331  1.00  0.00           H  
ATOM   4296  C   PRO   268      80.536  46.219  47.281  1.00  0.00           C  
ATOM   4297  O   PRO   268      81.022  46.302  48.397  1.00  0.00           O  
ATOM   4298  N   LEU   269      79.255  46.179  47.074  1.00  0.00           N  
ATOM   4299  H   LEU   269      78.964  46.035  46.118  1.00  0.00           H  
ATOM   4300  CA  LEU   269      78.161  45.979  48.047  1.00  0.00           C  
ATOM   4301  HA  LEU   269      78.518  46.271  49.034  1.00  0.00           H  
ATOM   4302  CB  LEU   269      76.915  46.809  47.745  1.00  0.00           C  
ATOM   4303  HB2 LEU   269      76.884  47.082  46.690  1.00  0.00           H  
ATOM   4304  HB3 LEU   269      76.004  46.262  47.986  1.00  0.00           H  
ATOM   4305  CG  LEU   269      76.775  48.056  48.663  1.00  0.00           C  
ATOM   4306  HG  LEU   269      76.925  47.743  49.696  1.00  0.00           H  
ATOM   4307  CD1 LEU   269      77.886  49.075  48.366  1.00  0.00           C  
ATOM   4308 HD11 LEU   269      78.061  49.286  47.311  1.00  0.00           H  
ATOM   4309 HD12 LEU   269      77.785  50.042  48.859  1.00  0.00           H  
ATOM   4310 HD13 LEU   269      78.814  48.749  48.835  1.00  0.00           H  
ATOM   4311  CD2 LEU   269      75.441  48.799  48.442  1.00  0.00           C  
ATOM   4312 HD21 LEU   269      75.263  49.548  49.214  1.00  0.00           H  
ATOM   4313 HD22 LEU   269      75.438  49.319  47.483  1.00  0.00           H  
ATOM   4314 HD23 LEU   269      74.670  48.037  48.553  1.00  0.00           H  
ATOM   4315  C   LEU   269      77.903  44.455  48.176  1.00  0.00           C  
ATOM   4316  O   LEU   269      78.113  43.683  47.253  1.00  0.00           O  
ATOM   4317  N   SER   270      77.673  43.987  49.431  1.00  0.00           N  
ATOM   4318  H   SER   270      77.635  44.602  50.232  1.00  0.00           H  
ATOM   4319  CA  SER   270      77.262  42.576  49.651  1.00  0.00           C  
ATOM   4320  HA  SER   270      78.050  41.896  49.327  1.00  0.00           H  
ATOM   4321  CB  SER   270      77.348  42.297  51.156  1.00  0.00           C  
ATOM   4322  HB2 SER   270      77.560  41.235  51.284  1.00  0.00           H  
ATOM   4323  HB3 SER   270      78.215  42.751  51.635  1.00  0.00           H  
ATOM   4324  OG  SER   270      76.186  42.674  51.848  1.00  0.00           O  
ATOM   4325  HG  SER   270      76.456  42.568  52.763  1.00  0.00           H  
ATOM   4326  C   SER   270      75.857  42.257  49.086  1.00  0.00           C  
ATOM   4327  O   SER   270      75.075  43.096  48.774  1.00  0.00           O  
ATOM   4328  N   ASN   271      75.487  40.977  49.001  1.00  0.00           N  
ATOM   4329  H   ASN   271      76.250  40.334  49.157  1.00  0.00           H  
ATOM   4330  CA  ASN   271      74.144  40.545  48.651  1.00  0.00           C  
ATOM   4331  HA  ASN   271      73.962  40.900  47.636  1.00  0.00           H  
ATOM   4332  CB  ASN   271      74.126  38.980  48.734  1.00  0.00           C  
ATOM   4333  HB2 ASN   271      74.774  38.657  47.919  1.00  0.00           H  
ATOM   4334  HB3 ASN   271      74.565  38.681  49.687  1.00  0.00           H  
ATOM   4335  CG  ASN   271      72.692  38.447  48.558  1.00  0.00           C  
ATOM   4336  OD1 ASN   271      72.062  38.603  47.489  1.00  0.00           O  
ATOM   4337  ND2 ASN   271      72.152  37.792  49.583  1.00  0.00           N  
ATOM   4338 HD21 ASN   271      71.178  37.529  49.530  1.00  0.00           H  
ATOM   4339 HD22 ASN   271      72.595  37.802  50.490  1.00  0.00           H  
ATOM   4340  C   ASN   271      73.044  41.082  49.616  1.00  0.00           C  
ATOM   4341  O   ASN   271      71.913  41.372  49.150  1.00  0.00           O  
ATOM   4342  N   GLU   272      73.396  41.323  50.868  1.00  0.00           N  
ATOM   4343  H   GLU   272      74.396  41.316  51.010  1.00  0.00           H  
ATOM   4344  CA  GLU   272      72.620  41.995  51.921  1.00  0.00           C  
ATOM   4345  HA  GLU   272      71.561  41.739  51.900  1.00  0.00           H  
ATOM   4346  CB  GLU   272      73.301  41.657  53.261  1.00  0.00           C  
ATOM   4347  HB2 GLU   272      72.967  40.649  53.509  1.00  0.00           H  
ATOM   4348  HB3 GLU   272      74.384  41.643  53.136  1.00  0.00           H  
ATOM   4349  CG  GLU   272      72.876  42.410  54.444  1.00  0.00           C  
ATOM   4350  HG2 GLU   272      73.339  43.387  54.308  1.00  0.00           H  
ATOM   4351  HG3 GLU   272      71.787  42.435  54.498  1.00  0.00           H  
ATOM   4352  CD  GLU   272      73.363  41.802  55.737  1.00  0.00           C  
ATOM   4353  OE1 GLU   272      72.672  40.840  56.171  1.00  0.00           O  
ATOM   4354  OE2 GLU   272      74.497  42.056  56.277  1.00  0.00           O  
ATOM   4355  C   GLU   272      72.535  43.483  51.637  1.00  0.00           C  
ATOM   4356  O   GLU   272      71.473  44.012  51.270  1.00  0.00           O  
ATOM   4357  N   GLU   273      73.655  44.103  51.487  1.00  0.00           N  
ATOM   4358  H   GLU   273      74.537  43.632  51.626  1.00  0.00           H  
ATOM   4359  CA  GLU   273      73.755  45.543  51.212  1.00  0.00           C  
ATOM   4360  HA  GLU   273      73.364  46.040  52.099  1.00  0.00           H  
ATOM   4361  CB  GLU   273      75.168  46.104  51.180  1.00  0.00           C  
ATOM   4362  HB2 GLU   273      75.588  45.565  50.331  1.00  0.00           H  
ATOM   4363  HB3 GLU   273      75.094  47.159  50.916  1.00  0.00           H  
ATOM   4364  CG  GLU   273      75.829  45.925  52.546  1.00  0.00           C  
ATOM   4365  HG2 GLU   273      75.444  46.680  53.232  1.00  0.00           H  
ATOM   4366  HG3 GLU   273      75.498  44.962  52.935  1.00  0.00           H  
ATOM   4367  CD  GLU   273      77.372  46.040  52.493  1.00  0.00           C  
ATOM   4368  OE1 GLU   273      77.906  46.438  53.572  1.00  0.00           O  
ATOM   4369  OE2 GLU   273      78.122  45.610  51.592  1.00  0.00           O  
ATOM   4370  C   GLU   273      72.927  45.936  49.987  1.00  0.00           C  
ATOM   4371  O   GLU   273      72.232  46.973  49.957  1.00  0.00           O  
ATOM   4372  N   ARG   274      72.973  45.145  48.882  1.00  0.00           N  
ATOM   4373  H   ARG   274      73.504  44.286  48.887  1.00  0.00           H  
ATOM   4374  CA  ARG   274      72.260  45.538  47.694  1.00  0.00           C  
ATOM   4375  HA  ARG   274      72.457  46.610  47.698  1.00  0.00           H  
ATOM   4376  CB  ARG   274      73.036  44.986  46.472  1.00  0.00           C  
ATOM   4377  HB2 ARG   274      72.776  45.592  45.604  1.00  0.00           H  
ATOM   4378  HB3 ARG   274      74.089  45.179  46.675  1.00  0.00           H  
ATOM   4379  CG  ARG   274      72.861  43.525  46.039  1.00  0.00           C  
ATOM   4380  HG2 ARG   274      73.050  42.870  46.889  1.00  0.00           H  
ATOM   4381  HG3 ARG   274      71.887  43.367  45.575  1.00  0.00           H  
ATOM   4382  CD  ARG   274      73.807  43.161  44.870  1.00  0.00           C  
ATOM   4383  HD2 ARG   274      73.430  42.240  44.425  1.00  0.00           H  
ATOM   4384  HD3 ARG   274      73.661  43.910  44.091  1.00  0.00           H  
ATOM   4385  NE  ARG   274      75.154  42.930  45.311  1.00  0.00           N  
ATOM   4386  HE  ARG   274      75.738  43.732  45.499  1.00  0.00           H  
ATOM   4387  CZ  ARG   274      75.750  41.725  45.424  1.00  0.00           C  
ATOM   4388  NH1 ARG   274      75.247  40.585  45.142  1.00  0.00           N  
ATOM   4389 HH11 ARG   274      74.256  40.625  44.956  1.00  0.00           H  
ATOM   4390 HH12 ARG   274      75.740  39.749  45.423  1.00  0.00           H  
ATOM   4391  NH2 ARG   274      76.955  41.746  45.784  1.00  0.00           N  
ATOM   4392 HH21 ARG   274      77.294  42.641  46.106  1.00  0.00           H  
ATOM   4393 HH22 ARG   274      77.530  40.928  45.924  1.00  0.00           H  
ATOM   4394  C   ARG   274      70.807  45.295  47.780  1.00  0.00           C  
ATOM   4395  O   ARG   274      70.029  46.166  47.403  1.00  0.00           O  
ATOM   4396  N   ASN   275      70.270  44.212  48.399  1.00  0.00           N  
ATOM   4397  H   ASN   275      70.895  43.516  48.780  1.00  0.00           H  
ATOM   4398  CA  ASN   275      68.875  44.155  48.691  1.00  0.00           C  
ATOM   4399  HA  ASN   275      68.225  44.172  47.817  1.00  0.00           H  
ATOM   4400  CB  ASN   275      68.603  42.841  49.432  1.00  0.00           C  
ATOM   4401  HB2 ASN   275      68.955  41.997  48.840  1.00  0.00           H  
ATOM   4402  HB3 ASN   275      69.299  42.800  50.270  1.00  0.00           H  
ATOM   4403  CG  ASN   275      67.184  42.701  50.020  1.00  0.00           C  
ATOM   4404  OD1 ASN   275      67.073  42.305  51.196  1.00  0.00           O  
ATOM   4405  ND2 ASN   275      66.153  42.763  49.244  1.00  0.00           N  
ATOM   4406 HD21 ASN   275      65.237  42.640  49.651  1.00  0.00           H  
ATOM   4407 HD22 ASN   275      66.264  42.909  48.251  1.00  0.00           H  
ATOM   4408  C   ASN   275      68.413  45.306  49.608  1.00  0.00           C  
ATOM   4409  O   ASN   275      67.459  46.019  49.345  1.00  0.00           O  
ATOM   4410  N   LEU   276      69.138  45.690  50.614  1.00  0.00           N  
ATOM   4411  H   LEU   276      69.992  45.219  50.876  1.00  0.00           H  
ATOM   4412  CA  LEU   276      68.788  46.711  51.616  1.00  0.00           C  
ATOM   4413  HA  LEU   276      67.722  46.511  51.716  1.00  0.00           H  
ATOM   4414  CB  LEU   276      69.591  46.596  52.884  1.00  0.00           C  
ATOM   4415  HB2 LEU   276      70.547  46.092  52.745  1.00  0.00           H  
ATOM   4416  HB3 LEU   276      69.946  47.563  53.241  1.00  0.00           H  
ATOM   4417  CG  LEU   276      68.952  45.675  53.898  1.00  0.00           C  
ATOM   4418  HG  LEU   276      68.646  44.747  53.417  1.00  0.00           H  
ATOM   4419  CD1 LEU   276      69.929  45.329  54.992  1.00  0.00           C  
ATOM   4420 HD11 LEU   276      70.423  46.187  55.450  1.00  0.00           H  
ATOM   4421 HD12 LEU   276      69.479  44.594  55.659  1.00  0.00           H  
ATOM   4422 HD13 LEU   276      70.797  44.869  54.521  1.00  0.00           H  
ATOM   4423  CD2 LEU   276      67.760  46.267  54.492  1.00  0.00           C  
ATOM   4424 HD21 LEU   276      67.388  45.615  55.283  1.00  0.00           H  
ATOM   4425 HD22 LEU   276      68.017  47.206  54.981  1.00  0.00           H  
ATOM   4426 HD23 LEU   276      66.969  46.428  53.759  1.00  0.00           H  
ATOM   4427  C   LEU   276      68.894  48.120  51.099  1.00  0.00           C  
ATOM   4428  O   LEU   276      68.146  49.025  51.446  1.00  0.00           O  
ATOM   4429  N   LEU   277      69.775  48.300  50.113  1.00  0.00           N  
ATOM   4430  H   LEU   277      70.342  47.495  49.885  1.00  0.00           H  
ATOM   4431  CA  LEU   277      69.851  49.455  49.186  1.00  0.00           C  
ATOM   4432  HA  LEU   277      69.925  50.388  49.746  1.00  0.00           H  
ATOM   4433  CB  LEU   277      71.148  49.293  48.239  1.00  0.00           C  
ATOM   4434  HB2 LEU   277      72.006  49.290  48.911  1.00  0.00           H  
ATOM   4435  HB3 LEU   277      71.144  48.320  47.748  1.00  0.00           H  
ATOM   4436  CG  LEU   277      71.319  50.345  47.139  1.00  0.00           C  
ATOM   4437  HG  LEU   277      70.454  50.157  46.503  1.00  0.00           H  
ATOM   4438  CD1 LEU   277      71.545  51.774  47.643  1.00  0.00           C  
ATOM   4439 HD11 LEU   277      70.797  52.004  48.402  1.00  0.00           H  
ATOM   4440 HD12 LEU   277      72.546  51.745  48.074  1.00  0.00           H  
ATOM   4441 HD13 LEU   277      71.421  52.354  46.728  1.00  0.00           H  
ATOM   4442  CD2 LEU   277      72.536  49.982  46.298  1.00  0.00           C  
ATOM   4443 HD21 LEU   277      72.321  49.050  45.776  1.00  0.00           H  
ATOM   4444 HD22 LEU   277      72.868  50.725  45.572  1.00  0.00           H  
ATOM   4445 HD23 LEU   277      73.388  49.737  46.932  1.00  0.00           H  
ATOM   4446  C   LEU   277      68.626  49.648  48.355  1.00  0.00           C  
ATOM   4447  O   LEU   277      68.182  50.795  48.189  1.00  0.00           O  
ATOM   4448  N   SER   278      68.054  48.584  47.793  1.00  0.00           N  
ATOM   4449  H   SER   278      68.416  47.654  47.945  1.00  0.00           H  
ATOM   4450  CA  SER   278      66.878  48.680  46.933  1.00  0.00           C  
ATOM   4451  HA  SER   278      66.967  49.552  46.286  1.00  0.00           H  
ATOM   4452  CB  SER   278      66.771  47.508  45.986  1.00  0.00           C  
ATOM   4453  HB2 SER   278      66.684  46.618  46.609  1.00  0.00           H  
ATOM   4454  HB3 SER   278      65.941  47.683  45.302  1.00  0.00           H  
ATOM   4455  OG  SER   278      67.978  47.334  45.178  1.00  0.00           O  
ATOM   4456  HG  SER   278      68.656  47.195  45.844  1.00  0.00           H  
ATOM   4457  C   SER   278      65.606  48.833  47.788  1.00  0.00           C  
ATOM   4458  O   SER   278      64.711  49.594  47.412  1.00  0.00           O  
ATOM   4459  N   VAL   279      65.525  48.157  48.958  1.00  0.00           N  
ATOM   4460  H   VAL   279      66.340  47.587  49.136  1.00  0.00           H  
ATOM   4461  CA  VAL   279      64.441  48.309  49.946  1.00  0.00           C  
ATOM   4462  HA  VAL   279      63.460  48.085  49.527  1.00  0.00           H  
ATOM   4463  CB  VAL   279      64.642  47.318  51.092  1.00  0.00           C  
ATOM   4464  HB  VAL   279      65.651  47.487  51.468  1.00  0.00           H  
ATOM   4465  CG1 VAL   279      63.646  47.630  52.242  1.00  0.00           C  
ATOM   4466 HG11 VAL   279      63.931  48.530  52.787  1.00  0.00           H  
ATOM   4467 HG12 VAL   279      62.630  47.756  51.868  1.00  0.00           H  
ATOM   4468 HG13 VAL   279      63.662  46.805  52.954  1.00  0.00           H  
ATOM   4469  CG2 VAL   279      64.328  45.861  50.701  1.00  0.00           C  
ATOM   4470 HG21 VAL   279      64.914  45.527  49.844  1.00  0.00           H  
ATOM   4471 HG22 VAL   279      64.597  45.201  51.526  1.00  0.00           H  
ATOM   4472 HG23 VAL   279      63.266  45.749  50.485  1.00  0.00           H  
ATOM   4473  C   VAL   279      64.239  49.739  50.427  1.00  0.00           C  
ATOM   4474  O   VAL   279      63.138  50.198  50.544  1.00  0.00           O  
ATOM   4475  N   ALA   280      65.341  50.481  50.651  1.00  0.00           N  
ATOM   4476  H   ALA   280      66.205  49.958  50.634  1.00  0.00           H  
ATOM   4477  CA  ALA   280      65.475  51.924  50.846  1.00  0.00           C  
ATOM   4478  HA  ALA   280      64.784  52.168  51.652  1.00  0.00           H  
ATOM   4479  CB  ALA   280      66.927  52.286  51.133  1.00  0.00           C  
ATOM   4480  HB1 ALA   280      66.815  53.232  51.663  1.00  0.00           H  
ATOM   4481  HB2 ALA   280      67.442  51.627  51.833  1.00  0.00           H  
ATOM   4482  HB3 ALA   280      67.512  52.501  50.239  1.00  0.00           H  
ATOM   4483  C   ALA   280      64.868  52.680  49.648  1.00  0.00           C  
ATOM   4484  O   ALA   280      63.766  53.180  49.679  1.00  0.00           O  
ATOM   4485  N   TYR   281      65.545  52.627  48.478  1.00  0.00           N  
ATOM   4486  H   TYR   281      66.417  52.119  48.439  1.00  0.00           H  
ATOM   4487  CA  TYR   281      65.120  53.392  47.382  1.00  0.00           C  
ATOM   4488  HA  TYR   281      65.179  54.444  47.662  1.00  0.00           H  
ATOM   4489  CB  TYR   281      66.280  53.280  46.422  1.00  0.00           C  
ATOM   4490  HB2 TYR   281      66.836  52.353  46.562  1.00  0.00           H  
ATOM   4491  HB3 TYR   281      65.867  53.204  45.417  1.00  0.00           H  
ATOM   4492  CG  TYR   281      67.271  54.483  46.539  1.00  0.00           C  
ATOM   4493  CD1 TYR   281      66.970  55.763  45.982  1.00  0.00           C  
ATOM   4494  HD1 TYR   281      66.003  55.981  45.555  1.00  0.00           H  
ATOM   4495  CE1 TYR   281      67.903  56.817  46.006  1.00  0.00           C  
ATOM   4496  HE1 TYR   281      67.566  57.794  45.692  1.00  0.00           H  
ATOM   4497  CZ  TYR   281      69.199  56.632  46.542  1.00  0.00           C  
ATOM   4498  OH  TYR   281      70.089  57.596  46.492  1.00  0.00           O  
ATOM   4499  HH  TYR   281      69.624  58.371  46.166  1.00  0.00           H  
ATOM   4500  CE2 TYR   281      69.459  55.307  46.988  1.00  0.00           C  
ATOM   4501  HE2 TYR   281      70.485  55.152  47.287  1.00  0.00           H  
ATOM   4502  CD2 TYR   281      68.553  54.218  47.023  1.00  0.00           C  
ATOM   4503  HD2 TYR   281      68.941  53.259  47.335  1.00  0.00           H  
ATOM   4504  C   TYR   281      63.735  53.152  46.744  1.00  0.00           C  
ATOM   4505  O   TYR   281      63.073  54.102  46.378  1.00  0.00           O  
ATOM   4506  N   LYS   282      63.083  51.928  46.746  1.00  0.00           N  
ATOM   4507  H   LYS   282      63.635  51.156  47.091  1.00  0.00           H  
ATOM   4508  CA  LYS   282      61.724  51.587  46.194  1.00  0.00           C  
ATOM   4509  HA  LYS   282      61.632  51.975  45.179  1.00  0.00           H  
ATOM   4510  CB  LYS   282      61.426  50.142  46.075  1.00  0.00           C  
ATOM   4511  HB2 LYS   282      62.222  49.615  45.549  1.00  0.00           H  
ATOM   4512  HB3 LYS   282      61.449  49.655  47.050  1.00  0.00           H  
ATOM   4513  CG  LYS   282      60.173  49.935  45.258  1.00  0.00           C  
ATOM   4514  HG2 LYS   282      59.670  50.836  44.909  1.00  0.00           H  
ATOM   4515  HG3 LYS   282      60.344  49.365  44.345  1.00  0.00           H  
ATOM   4516  CD  LYS   282      59.185  49.175  46.186  1.00  0.00           C  
ATOM   4517  HD2 LYS   282      59.667  48.276  46.572  1.00  0.00           H  
ATOM   4518  HD3 LYS   282      58.917  49.727  47.086  1.00  0.00           H  
ATOM   4519  CE  LYS   282      57.863  48.913  45.523  1.00  0.00           C  
ATOM   4520  HE2 LYS   282      57.088  48.819  46.284  1.00  0.00           H  
ATOM   4521  HE3 LYS   282      57.543  49.814  45.000  1.00  0.00           H  
ATOM   4522  NZ  LYS   282      57.818  47.751  44.571  1.00  0.00           N  
ATOM   4523  HZ1 LYS   282      58.415  47.892  43.768  1.00  0.00           H  
ATOM   4524  HZ2 LYS   282      58.053  46.894  45.051  1.00  0.00           H  
ATOM   4525  HZ3 LYS   282      56.882  47.594  44.226  1.00  0.00           H  
ATOM   4526  C   LYS   282      60.663  52.310  47.036  1.00  0.00           C  
ATOM   4527  O   LYS   282      59.723  52.849  46.437  1.00  0.00           O  
ATOM   4528  N   ASN   283      60.772  52.363  48.327  1.00  0.00           N  
ATOM   4529  H   ASN   283      61.560  51.929  48.785  1.00  0.00           H  
ATOM   4530  CA  ASN   283      59.819  53.060  49.233  1.00  0.00           C  
ATOM   4531  HA  ASN   283      58.821  52.729  48.949  1.00  0.00           H  
ATOM   4532  CB  ASN   283      60.060  52.646  50.643  1.00  0.00           C  
ATOM   4533  HB2 ASN   283      61.128  52.794  50.801  1.00  0.00           H  
ATOM   4534  HB3 ASN   283      59.550  53.442  51.186  1.00  0.00           H  
ATOM   4535  CG  ASN   283      59.425  51.297  51.038  1.00  0.00           C  
ATOM   4536  OD1 ASN   283      58.259  51.362  51.385  1.00  0.00           O  
ATOM   4537  ND2 ASN   283      60.201  50.211  51.100  1.00  0.00           N  
ATOM   4538 HD21 ASN   283      59.851  49.291  51.326  1.00  0.00           H  
ATOM   4539 HD22 ASN   283      61.188  50.422  51.049  1.00  0.00           H  
ATOM   4540  C   ASN   283      59.821  54.589  48.955  1.00  0.00           C  
ATOM   4541  O   ASN   283      58.785  55.253  49.028  1.00  0.00           O  
ATOM   4542  N   VAL   284      60.951  55.203  48.594  1.00  0.00           N  
ATOM   4543  H   VAL   284      61.778  54.652  48.777  1.00  0.00           H  
ATOM   4544  CA  VAL   284      61.100  56.660  48.294  1.00  0.00           C  
ATOM   4545  HA  VAL   284      60.396  57.222  48.907  1.00  0.00           H  
ATOM   4546  CB  VAL   284      62.478  57.221  48.578  1.00  0.00           C  
ATOM   4547  HB  VAL   284      63.147  56.885  47.786  1.00  0.00           H  
ATOM   4548  CG1 VAL   284      62.588  58.738  48.626  1.00  0.00           C  
ATOM   4549 HG11 VAL   284      62.206  59.106  49.579  1.00  0.00           H  
ATOM   4550 HG12 VAL   284      63.628  59.060  48.576  1.00  0.00           H  
ATOM   4551 HG13 VAL   284      61.997  59.160  47.813  1.00  0.00           H  
ATOM   4552  CG2 VAL   284      63.083  56.734  49.916  1.00  0.00           C  
ATOM   4553 HG21 VAL   284      63.264  55.660  49.872  1.00  0.00           H  
ATOM   4554 HG22 VAL   284      64.026  57.211  50.182  1.00  0.00           H  
ATOM   4555 HG23 VAL   284      62.404  56.943  50.743  1.00  0.00           H  
ATOM   4556  C   VAL   284      60.679  57.014  46.841  1.00  0.00           C  
ATOM   4557  O   VAL   284      59.914  57.948  46.646  1.00  0.00           O  
ATOM   4558  N   VAL   285      61.034  56.292  45.772  1.00  0.00           N  
ATOM   4559  H   VAL   285      61.773  55.618  45.913  1.00  0.00           H  
ATOM   4560  CA  VAL   285      60.447  56.437  44.426  1.00  0.00           C  
ATOM   4561  HA  VAL   285      60.431  57.487  44.136  1.00  0.00           H  
ATOM   4562  CB  VAL   285      61.388  55.677  43.352  1.00  0.00           C  
ATOM   4563  HB  VAL   285      62.364  56.138  43.512  1.00  0.00           H  
ATOM   4564  CG1 VAL   285      61.349  54.152  43.382  1.00  0.00           C  
ATOM   4565 HG11 VAL   285      60.344  53.838  43.662  1.00  0.00           H  
ATOM   4566 HG12 VAL   285      61.621  53.808  42.384  1.00  0.00           H  
ATOM   4567 HG13 VAL   285      62.089  53.820  44.110  1.00  0.00           H  
ATOM   4568  CG2 VAL   285      60.801  56.203  42.066  1.00  0.00           C  
ATOM   4569 HG21 VAL   285      59.788  55.862  41.851  1.00  0.00           H  
ATOM   4570 HG22 VAL   285      60.867  57.283  42.202  1.00  0.00           H  
ATOM   4571 HG23 VAL   285      61.511  55.920  41.289  1.00  0.00           H  
ATOM   4572  C   VAL   285      58.974  56.115  44.586  1.00  0.00           C  
ATOM   4573  O   VAL   285      58.157  56.878  44.061  1.00  0.00           O  
ATOM   4574  N   GLY   286      58.606  55.085  45.360  1.00  0.00           N  
ATOM   4575  H   GLY   286      59.294  54.468  45.768  1.00  0.00           H  
ATOM   4576  CA  GLY   286      57.149  54.646  45.431  1.00  0.00           C  
ATOM   4577  HA2 GLY   286      56.873  54.302  44.434  1.00  0.00           H  
ATOM   4578  HA3 GLY   286      57.109  53.771  46.080  1.00  0.00           H  
ATOM   4579  C   GLY   286      56.148  55.660  45.932  1.00  0.00           C  
ATOM   4580  O   GLY   286      55.034  55.744  45.394  1.00  0.00           O  
ATOM   4581  N   ALA   287      56.570  56.454  46.897  1.00  0.00           N  
ATOM   4582  H   ALA   287      57.481  56.304  47.308  1.00  0.00           H  
ATOM   4583  CA  ALA   287      55.712  57.524  47.389  1.00  0.00           C  
ATOM   4584  HA  ALA   287      54.732  57.053  47.459  1.00  0.00           H  
ATOM   4585  CB  ALA   287      56.184  58.102  48.693  1.00  0.00           C  
ATOM   4586  HB1 ALA   287      57.199  58.479  48.574  1.00  0.00           H  
ATOM   4587  HB2 ALA   287      55.399  58.806  48.969  1.00  0.00           H  
ATOM   4588  HB3 ALA   287      56.283  57.468  49.574  1.00  0.00           H  
ATOM   4589  C   ALA   287      55.489  58.675  46.289  1.00  0.00           C  
ATOM   4590  O   ALA   287      54.403  59.185  46.080  1.00  0.00           O  
ATOM   4591  N   ARG   288      56.596  59.065  45.648  1.00  0.00           N  
ATOM   4592  H   ARG   288      57.436  58.546  45.859  1.00  0.00           H  
ATOM   4593  CA  ARG   288      56.717  60.184  44.730  1.00  0.00           C  
ATOM   4594  HA  ARG   288      56.161  60.968  45.244  1.00  0.00           H  
ATOM   4595  CB  ARG   288      58.198  60.647  44.698  1.00  0.00           C  
ATOM   4596  HB2 ARG   288      58.924  59.911  44.351  1.00  0.00           H  
ATOM   4597  HB3 ARG   288      58.128  61.434  43.948  1.00  0.00           H  
ATOM   4598  CG  ARG   288      58.749  61.249  46.019  1.00  0.00           C  
ATOM   4599  HG2 ARG   288      58.038  61.971  46.422  1.00  0.00           H  
ATOM   4600  HG3 ARG   288      58.947  60.495  46.781  1.00  0.00           H  
ATOM   4601  CD  ARG   288      60.074  61.982  45.780  1.00  0.00           C  
ATOM   4602  HD2 ARG   288      60.616  61.352  45.075  1.00  0.00           H  
ATOM   4603  HD3 ARG   288      59.792  62.952  45.369  1.00  0.00           H  
ATOM   4604  NE  ARG   288      60.875  62.270  46.942  1.00  0.00           N  
ATOM   4605  HE  ARG   288      60.544  61.914  47.827  1.00  0.00           H  
ATOM   4606  CZ  ARG   288      62.031  62.858  46.897  1.00  0.00           C  
ATOM   4607  NH1 ARG   288      62.550  63.313  45.797  1.00  0.00           N  
ATOM   4608 HH11 ARG   288      62.012  63.265  44.943  1.00  0.00           H  
ATOM   4609 HH12 ARG   288      63.168  64.099  45.942  1.00  0.00           H  
ATOM   4610  NH2 ARG   288      62.770  62.877  47.973  1.00  0.00           N  
ATOM   4611 HH21 ARG   288      62.416  62.524  48.851  1.00  0.00           H  
ATOM   4612 HH22 ARG   288      63.731  63.171  47.875  1.00  0.00           H  
ATOM   4613  C   ARG   288      56.037  59.855  43.326  1.00  0.00           C  
ATOM   4614  O   ARG   288      55.509  60.699  42.637  1.00  0.00           O  
ATOM   4615  N   ARG   289      55.891  58.534  42.999  1.00  0.00           N  
ATOM   4616  H   ARG   289      56.593  57.951  43.433  1.00  0.00           H  
ATOM   4617  CA  ARG   289      55.242  57.993  41.895  1.00  0.00           C  
ATOM   4618  HA  ARG   289      55.415  58.642  41.037  1.00  0.00           H  
ATOM   4619  CB  ARG   289      55.977  56.692  41.603  1.00  0.00           C  
ATOM   4620  HB2 ARG   289      57.054  56.860  41.625  1.00  0.00           H  
ATOM   4621  HB3 ARG   289      55.705  56.070  42.455  1.00  0.00           H  
ATOM   4622  CG  ARG   289      55.497  56.005  40.300  1.00  0.00           C  
ATOM   4623  HG2 ARG   289      54.417  55.919  40.184  1.00  0.00           H  
ATOM   4624  HG3 ARG   289      55.840  56.518  39.401  1.00  0.00           H  
ATOM   4625  CD  ARG   289      56.085  54.604  40.327  1.00  0.00           C  
ATOM   4626  HD2 ARG   289      57.157  54.684  40.505  1.00  0.00           H  
ATOM   4627  HD3 ARG   289      55.688  54.098  41.206  1.00  0.00           H  
ATOM   4628  NE  ARG   289      55.877  53.837  39.097  1.00  0.00           N  
ATOM   4629  HE  ARG   289      55.832  54.350  38.228  1.00  0.00           H  
ATOM   4630  CZ  ARG   289      56.003  52.492  39.003  1.00  0.00           C  
ATOM   4631  NH1 ARG   289      56.257  51.701  40.018  1.00  0.00           N  
ATOM   4632 HH11 ARG   289      56.717  52.234  40.743  1.00  0.00           H  
ATOM   4633 HH12 ARG   289      56.293  50.694  39.941  1.00  0.00           H  
ATOM   4634  NH2 ARG   289      55.934  51.869  37.866  1.00  0.00           N  
ATOM   4635 HH21 ARG   289      55.646  52.359  37.031  1.00  0.00           H  
ATOM   4636 HH22 ARG   289      56.093  50.881  37.729  1.00  0.00           H  
ATOM   4637  C   ARG   289      53.767  57.814  42.090  1.00  0.00           C  
ATOM   4638  O   ARG   289      52.967  58.228  41.270  1.00  0.00           O  
ATOM   4639  N   SER   290      53.324  57.098  43.088  1.00  0.00           N  
ATOM   4640  H   SER   290      54.003  56.757  43.753  1.00  0.00           H  
ATOM   4641  CA  SER   290      51.897  56.854  43.412  1.00  0.00           C  
ATOM   4642  HA  SER   290      51.428  56.388  42.545  1.00  0.00           H  
ATOM   4643  CB  SER   290      51.799  55.723  44.565  1.00  0.00           C  
ATOM   4644  HB2 SER   290      50.793  55.471  44.900  1.00  0.00           H  
ATOM   4645  HB3 SER   290      52.253  54.858  44.082  1.00  0.00           H  
ATOM   4646  OG  SER   290      52.516  56.172  45.737  1.00  0.00           O  
ATOM   4647  HG  SER   290      53.456  55.982  45.690  1.00  0.00           H  
ATOM   4648  C   SER   290      51.166  58.118  43.864  1.00  0.00           C  
ATOM   4649  O   SER   290      50.061  58.318  43.423  1.00  0.00           O  
ATOM   4650  N   SER   291      51.744  59.000  44.733  1.00  0.00           N  
ATOM   4651  H   SER   291      52.580  58.688  45.209  1.00  0.00           H  
ATOM   4652  CA  SER   291      51.104  60.293  45.095  1.00  0.00           C  
ATOM   4653  HA  SER   291      50.102  60.109  45.484  1.00  0.00           H  
ATOM   4654  CB  SER   291      51.841  60.973  46.229  1.00  0.00           C  
ATOM   4655  HB2 SER   291      51.126  61.689  46.633  1.00  0.00           H  
ATOM   4656  HB3 SER   291      51.980  60.304  47.077  1.00  0.00           H  
ATOM   4657  OG  SER   291      53.086  61.326  45.843  1.00  0.00           O  
ATOM   4658  HG  SER   291      53.598  60.523  45.966  1.00  0.00           H  
ATOM   4659  C   SER   291      50.908  61.247  43.917  1.00  0.00           C  
ATOM   4660  O   SER   291      49.857  61.846  43.856  1.00  0.00           O  
ATOM   4661  N   TRP   292      51.795  61.115  42.932  1.00  0.00           N  
ATOM   4662  H   TRP   292      52.598  60.537  43.133  1.00  0.00           H  
ATOM   4663  CA  TRP   292      51.644  61.794  41.642  1.00  0.00           C  
ATOM   4664  HA  TRP   292      51.229  62.788  41.809  1.00  0.00           H  
ATOM   4665  CB  TRP   292      53.048  61.958  41.040  1.00  0.00           C  
ATOM   4666  HB2 TRP   292      53.728  62.654  41.532  1.00  0.00           H  
ATOM   4667  HB3 TRP   292      53.546  60.990  41.103  1.00  0.00           H  
ATOM   4668  CG  TRP   292      53.075  62.373  39.602  1.00  0.00           C  
ATOM   4669  CD1 TRP   292      52.876  63.566  39.095  1.00  0.00           C  
ATOM   4670  HD1 TRP   292      52.684  64.488  39.623  1.00  0.00           H  
ATOM   4671  NE1 TRP   292      53.105  63.528  37.765  1.00  0.00           N  
ATOM   4672  HE1 TRP   292      53.096  64.373  37.212  1.00  0.00           H  
ATOM   4673  CE2 TRP   292      53.450  62.252  37.328  1.00  0.00           C  
ATOM   4674  CZ2 TRP   292      53.803  61.689  36.079  1.00  0.00           C  
ATOM   4675  HZ2 TRP   292      53.936  62.375  35.256  1.00  0.00           H  
ATOM   4676  CH2 TRP   292      54.159  60.315  36.042  1.00  0.00           C  
ATOM   4677  HH2 TRP   292      54.642  59.915  35.163  1.00  0.00           H  
ATOM   4678  CZ3 TRP   292      54.048  59.516  37.136  1.00  0.00           C  
ATOM   4679  HZ3 TRP   292      54.458  58.518  37.170  1.00  0.00           H  
ATOM   4680  CE3 TRP   292      53.631  60.101  38.360  1.00  0.00           C  
ATOM   4681  HE3 TRP   292      53.637  59.425  39.202  1.00  0.00           H  
ATOM   4682  CD2 TRP   292      53.358  61.490  38.473  1.00  0.00           C  
ATOM   4683  C   TRP   292      50.564  61.126  40.732  1.00  0.00           C  
ATOM   4684  O   TRP   292      49.849  61.809  40.018  1.00  0.00           O  
ATOM   4685  N   ARG   293      50.377  59.827  40.746  1.00  0.00           N  
ATOM   4686  H   ARG   293      51.028  59.322  41.329  1.00  0.00           H  
ATOM   4687  CA  ARG   293      49.131  59.246  40.133  1.00  0.00           C  
ATOM   4688  HA  ARG   293      49.090  59.619  39.110  1.00  0.00           H  
ATOM   4689  CB  ARG   293      49.248  57.746  40.080  1.00  0.00           C  
ATOM   4690  HB2 ARG   293      49.676  57.379  41.013  1.00  0.00           H  
ATOM   4691  HB3 ARG   293      48.320  57.228  39.836  1.00  0.00           H  
ATOM   4692  CG  ARG   293      50.343  57.497  39.049  1.00  0.00           C  
ATOM   4693  HG2 ARG   293      50.075  58.055  38.152  1.00  0.00           H  
ATOM   4694  HG3 ARG   293      51.320  57.790  39.434  1.00  0.00           H  
ATOM   4695  CD  ARG   293      50.379  56.009  38.637  1.00  0.00           C  
ATOM   4696  HD2 ARG   293      51.370  55.721  38.288  1.00  0.00           H  
ATOM   4697  HD3 ARG   293      50.229  55.370  39.507  1.00  0.00           H  
ATOM   4698  NE  ARG   293      49.331  55.677  37.618  1.00  0.00           N  
ATOM   4699  HE  ARG   293      48.731  56.446  37.357  1.00  0.00           H  
ATOM   4700  CZ  ARG   293      49.081  54.662  36.857  1.00  0.00           C  
ATOM   4701  NH1 ARG   293      49.698  53.493  37.013  1.00  0.00           N  
ATOM   4702 HH11 ARG   293      50.547  53.591  37.551  1.00  0.00           H  
ATOM   4703 HH12 ARG   293      49.578  52.724  36.369  1.00  0.00           H  
ATOM   4704  NH2 ARG   293      48.232  54.674  35.896  1.00  0.00           N  
ATOM   4705 HH21 ARG   293      47.758  55.519  35.612  1.00  0.00           H  
ATOM   4706 HH22 ARG   293      47.959  53.762  35.559  1.00  0.00           H  
ATOM   4707  C   ARG   293      47.853  59.663  40.784  1.00  0.00           C  
ATOM   4708  O   ARG   293      46.951  59.904  40.078  1.00  0.00           O  
ATOM   4709  N   VAL   294      47.817  59.765  42.082  1.00  0.00           N  
ATOM   4710  H   VAL   294      48.667  59.611  42.605  1.00  0.00           H  
ATOM   4711  CA  VAL   294      46.577  60.369  42.825  1.00  0.00           C  
ATOM   4712  HA  VAL   294      45.682  59.809  42.552  1.00  0.00           H  
ATOM   4713  CB  VAL   294      46.694  60.194  44.368  1.00  0.00           C  
ATOM   4714  HB  VAL   294      47.683  60.538  44.668  1.00  0.00           H  
ATOM   4715  CG1 VAL   294      45.669  60.920  45.231  1.00  0.00           C  
ATOM   4716 HG11 VAL   294      45.540  60.345  46.149  1.00  0.00           H  
ATOM   4717 HG12 VAL   294      46.004  61.929  45.471  1.00  0.00           H  
ATOM   4718 HG13 VAL   294      44.705  60.963  44.725  1.00  0.00           H  
ATOM   4719  CG2 VAL   294      46.761  58.791  44.854  1.00  0.00           C  
ATOM   4720 HG21 VAL   294      45.807  58.284  44.714  1.00  0.00           H  
ATOM   4721 HG22 VAL   294      47.469  58.207  44.266  1.00  0.00           H  
ATOM   4722 HG23 VAL   294      47.009  58.683  45.910  1.00  0.00           H  
ATOM   4723  C   VAL   294      46.260  61.879  42.463  1.00  0.00           C  
ATOM   4724  O   VAL   294      45.177  62.166  42.012  1.00  0.00           O  
ATOM   4725  N   ILE   295      47.213  62.816  42.605  1.00  0.00           N  
ATOM   4726  H   ILE   295      48.142  62.517  42.866  1.00  0.00           H  
ATOM   4727  CA  ILE   295      47.060  64.222  42.116  1.00  0.00           C  
ATOM   4728  HA  ILE   295      46.157  64.592  42.600  1.00  0.00           H  
ATOM   4729  CB  ILE   295      48.213  65.155  42.533  1.00  0.00           C  
ATOM   4730  HB  ILE   295      49.129  64.939  41.983  1.00  0.00           H  
ATOM   4731  CG2 ILE   295      47.800  66.600  42.154  1.00  0.00           C  
ATOM   4732 HG21 ILE   295      46.928  66.947  42.709  1.00  0.00           H  
ATOM   4733 HG22 ILE   295      48.675  67.162  42.480  1.00  0.00           H  
ATOM   4734 HG23 ILE   295      47.647  66.732  41.082  1.00  0.00           H  
ATOM   4735  CG1 ILE   295      48.512  65.062  44.085  1.00  0.00           C  
ATOM   4736 HG12 ILE   295      49.047  64.162  44.387  1.00  0.00           H  
ATOM   4737 HG13 ILE   295      49.156  65.903  44.342  1.00  0.00           H  
ATOM   4738  CD1 ILE   295      47.296  65.306  45.019  1.00  0.00           C  
ATOM   4739 HD11 ILE   295      46.788  66.258  44.867  1.00  0.00           H  
ATOM   4740 HD12 ILE   295      46.607  64.463  44.977  1.00  0.00           H  
ATOM   4741 HD13 ILE   295      47.717  65.349  46.023  1.00  0.00           H  
ATOM   4742  C   ILE   295      46.848  64.264  40.601  1.00  0.00           C  
ATOM   4743  O   ILE   295      45.875  64.954  40.242  1.00  0.00           O  
ATOM   4744  N   SER   296      47.576  63.448  39.767  1.00  0.00           N  
ATOM   4745  H   SER   296      48.327  62.882  40.137  1.00  0.00           H  
ATOM   4746  CA  SER   296      47.162  63.447  38.350  1.00  0.00           C  
ATOM   4747  HA  SER   296      47.311  64.429  37.901  1.00  0.00           H  
ATOM   4748  CB  SER   296      48.161  62.484  37.582  1.00  0.00           C  
ATOM   4749  HB2 SER   296      48.098  61.485  38.013  1.00  0.00           H  
ATOM   4750  HB3 SER   296      47.985  62.302  36.522  1.00  0.00           H  
ATOM   4751  OG  SER   296      49.508  62.850  37.678  1.00  0.00           O  
ATOM   4752  HG  SER   296      49.949  62.495  38.454  1.00  0.00           H  
ATOM   4753  C   SER   296      45.810  62.806  38.049  1.00  0.00           C  
ATOM   4754  O   SER   296      45.070  63.407  37.319  1.00  0.00           O  
ATOM   4755  N   SER   297      45.296  61.837  38.800  1.00  0.00           N  
ATOM   4756  H   SER   297      45.968  61.342  39.369  1.00  0.00           H  
ATOM   4757  CA  SER   297      43.873  61.400  38.730  1.00  0.00           C  
ATOM   4758  HA  SER   297      43.671  61.188  37.680  1.00  0.00           H  
ATOM   4759  CB  SER   297      43.569  60.201  39.596  1.00  0.00           C  
ATOM   4760  HB2 SER   297      43.556  60.526  40.637  1.00  0.00           H  
ATOM   4761  HB3 SER   297      42.542  59.853  39.484  1.00  0.00           H  
ATOM   4762  OG  SER   297      44.407  59.029  39.193  1.00  0.00           O  
ATOM   4763  HG  SER   297      45.280  59.114  39.583  1.00  0.00           H  
ATOM   4764  C   SER   297      42.828  62.457  38.987  1.00  0.00           C  
ATOM   4765  O   SER   297      41.855  62.638  38.259  1.00  0.00           O  
ATOM   4766  N   ILE   298      43.078  63.290  40.027  1.00  0.00           N  
ATOM   4767  H   ILE   298      43.928  63.018  40.500  1.00  0.00           H  
ATOM   4768  CA  ILE   298      42.237  64.396  40.459  1.00  0.00           C  
ATOM   4769  HA  ILE   298      41.216  64.034  40.580  1.00  0.00           H  
ATOM   4770  CB  ILE   298      42.682  64.913  41.866  1.00  0.00           C  
ATOM   4771  HB  ILE   298      43.765  65.035  41.876  1.00  0.00           H  
ATOM   4772  CG2 ILE   298      41.942  66.220  42.139  1.00  0.00           C  
ATOM   4773 HG21 ILE   298      40.906  65.900  42.025  1.00  0.00           H  
ATOM   4774 HG22 ILE   298      42.113  66.545  43.165  1.00  0.00           H  
ATOM   4775 HG23 ILE   298      42.194  67.018  41.440  1.00  0.00           H  
ATOM   4776  CG1 ILE   298      42.338  63.794  42.902  1.00  0.00           C  
ATOM   4777 HG12 ILE   298      41.251  63.842  42.968  1.00  0.00           H  
ATOM   4778 HG13 ILE   298      42.595  62.816  42.494  1.00  0.00           H  
ATOM   4779  CD1 ILE   298      43.037  63.950  44.235  1.00  0.00           C  
ATOM   4780 HD11 ILE   298      44.112  63.936  44.052  1.00  0.00           H  
ATOM   4781 HD12 ILE   298      42.725  64.934  44.586  1.00  0.00           H  
ATOM   4782 HD13 ILE   298      42.852  63.135  44.934  1.00  0.00           H  
ATOM   4783  C   ILE   298      42.292  65.534  39.408  1.00  0.00           C  
ATOM   4784  O   ILE   298      41.272  66.084  39.076  1.00  0.00           O  
ATOM   4785  N   GLU   299      43.460  65.714  38.818  1.00  0.00           N  
ATOM   4786  H   GLU   299      44.249  65.202  39.187  1.00  0.00           H  
ATOM   4787  CA  GLU   299      43.688  66.668  37.635  1.00  0.00           C  
ATOM   4788  HA  GLU   299      43.373  67.672  37.920  1.00  0.00           H  
ATOM   4789  CB  GLU   299      45.192  66.810  37.268  1.00  0.00           C  
ATOM   4790  HB2 GLU   299      45.699  67.174  38.161  1.00  0.00           H  
ATOM   4791  HB3 GLU   299      45.506  65.809  36.972  1.00  0.00           H  
ATOM   4792  CG  GLU   299      45.486  67.823  36.140  1.00  0.00           C  
ATOM   4793  HG2 GLU   299      44.733  67.634  35.375  1.00  0.00           H  
ATOM   4794  HG3 GLU   299      45.227  68.755  36.642  1.00  0.00           H  
ATOM   4795  CD  GLU   299      46.915  67.783  35.703  1.00  0.00           C  
ATOM   4796  OE1 GLU   299      47.538  68.830  35.674  1.00  0.00           O  
ATOM   4797  OE2 GLU   299      47.367  66.632  35.412  1.00  0.00           O  
ATOM   4798  C   GLU   299      42.901  66.177  36.407  1.00  0.00           C  
ATOM   4799  O   GLU   299      42.145  66.966  35.856  1.00  0.00           O  
ATOM   4800  N   GLN   300      42.856  64.860  36.136  1.00  0.00           N  
ATOM   4801  H   GLN   300      43.490  64.187  36.542  1.00  0.00           H  
ATOM   4802  CA  GLN   300      42.124  64.352  35.000  1.00  0.00           C  
ATOM   4803  HA  GLN   300      42.406  65.006  34.175  1.00  0.00           H  
ATOM   4804  CB  GLN   300      42.501  62.909  34.687  1.00  0.00           C  
ATOM   4805  HB2 GLN   300      43.526  62.638  34.942  1.00  0.00           H  
ATOM   4806  HB3 GLN   300      41.922  62.168  35.237  1.00  0.00           H  
ATOM   4807  CG  GLN   300      42.210  62.645  33.146  1.00  0.00           C  
ATOM   4808  HG2 GLN   300      41.145  62.594  32.920  1.00  0.00           H  
ATOM   4809  HG3 GLN   300      42.691  63.458  32.601  1.00  0.00           H  
ATOM   4810  CD  GLN   300      42.728  61.278  32.655  1.00  0.00           C  
ATOM   4811  OE1 GLN   300      42.033  60.530  32.023  1.00  0.00           O  
ATOM   4812  NE2 GLN   300      43.966  60.988  32.738  1.00  0.00           N  
ATOM   4813 HE21 GLN   300      44.305  60.186  32.228  1.00  0.00           H  
ATOM   4814 HE22 GLN   300      44.678  61.442  33.291  1.00  0.00           H  
ATOM   4815  C   GLN   300      40.586  64.420  35.227  1.00  0.00           C  
ATOM   4816  O   GLN   300      39.808  64.680  34.328  1.00  0.00           O  
ATOM   4817  N   LYS   301      40.256  64.291  36.495  1.00  0.00           N  
ATOM   4818  H   LYS   301      41.022  64.167  37.143  1.00  0.00           H  
ATOM   4819  CA  LYS   301      38.879  64.398  36.987  1.00  0.00           C  
ATOM   4820  HA  LYS   301      38.328  63.842  36.228  1.00  0.00           H  
ATOM   4821  CB  LYS   301      38.768  63.678  38.328  1.00  0.00           C  
ATOM   4822  HB2 LYS   301      39.635  63.883  38.955  1.00  0.00           H  
ATOM   4823  HB3 LYS   301      37.959  64.031  38.968  1.00  0.00           H  
ATOM   4824  CG  LYS   301      38.662  62.181  38.129  1.00  0.00           C  
ATOM   4825  HG2 LYS   301      37.684  61.857  37.772  1.00  0.00           H  
ATOM   4826  HG3 LYS   301      39.409  61.942  37.372  1.00  0.00           H  
ATOM   4827  CD  LYS   301      38.980  61.404  39.377  1.00  0.00           C  
ATOM   4828  HD2 LYS   301      39.849  61.849  39.862  1.00  0.00           H  
ATOM   4829  HD3 LYS   301      38.127  61.446  40.053  1.00  0.00           H  
ATOM   4830  CE  LYS   301      39.210  59.955  38.974  1.00  0.00           C  
ATOM   4831  HE2 LYS   301      38.371  59.414  38.536  1.00  0.00           H  
ATOM   4832  HE3 LYS   301      40.026  59.859  38.258  1.00  0.00           H  
ATOM   4833  NZ  LYS   301      39.583  59.230  40.238  1.00  0.00           N  
ATOM   4834  HZ1 LYS   301      40.024  58.377  39.923  1.00  0.00           H  
ATOM   4835  HZ2 LYS   301      40.251  59.779  40.761  1.00  0.00           H  
ATOM   4836  HZ3 LYS   301      38.758  59.018  40.780  1.00  0.00           H  
ATOM   4837  C   LYS   301      38.292  65.765  37.041  1.00  0.00           C  
ATOM   4838  O   LYS   301      37.079  65.903  36.703  1.00  0.00           O  
ATOM   4839  N   THR   302      39.001  66.770  37.498  1.00  0.00           N  
ATOM   4840  H   THR   302      39.904  66.444  37.810  1.00  0.00           H  
ATOM   4841  CA  THR   302      38.782  68.291  37.505  1.00  0.00           C  
ATOM   4842  HA  THR   302      37.823  68.529  37.965  1.00  0.00           H  
ATOM   4843  CB  THR   302      40.009  68.886  38.413  1.00  0.00           C  
ATOM   4844  HB  THR   302      40.915  68.656  37.852  1.00  0.00           H  
ATOM   4845  CG2 THR   302      39.820  70.379  38.599  1.00  0.00           C  
ATOM   4846 HG21 THR   302      39.895  70.874  37.631  1.00  0.00           H  
ATOM   4847 HG22 THR   302      38.860  70.618  39.057  1.00  0.00           H  
ATOM   4848 HG23 THR   302      40.609  70.744  39.256  1.00  0.00           H  
ATOM   4849  OG1 THR   302      40.082  68.332  39.690  1.00  0.00           O  
ATOM   4850  HG1 THR   302      40.501  67.481  39.545  1.00  0.00           H  
ATOM   4851  C   THR   302      38.797  68.722  36.045  1.00  0.00           C  
ATOM   4852  O   THR   302      38.359  69.795  35.710  1.00  0.00           O  
ATOM   4853  N   SER   303      39.318  67.930  35.087  1.00  0.00           N  
ATOM   4854  H   SER   303      39.740  67.080  35.433  1.00  0.00           H  
ATOM   4855  CA  SER   303      39.362  68.166  33.620  1.00  0.00           C  
ATOM   4856  HA  SER   303      39.174  69.235  33.511  1.00  0.00           H  
ATOM   4857  CB  SER   303      40.733  67.803  33.005  1.00  0.00           C  
ATOM   4858  HB2 SER   303      40.858  66.724  33.090  1.00  0.00           H  
ATOM   4859  HB3 SER   303      40.717  68.037  31.940  1.00  0.00           H  
ATOM   4860  OG  SER   303      41.855  68.454  33.622  1.00  0.00           O  
ATOM   4861  HG  SER   303      41.957  68.038  34.481  1.00  0.00           H  
ATOM   4862  C   SER   303      38.217  67.534  32.862  1.00  0.00           C  
ATOM   4863  O   SER   303      37.893  68.027  31.754  1.00  0.00           O  
ATOM   4864  N   ALA   304      37.633  66.486  33.302  1.00  0.00           N  
ATOM   4865  H   ALA   304      38.151  65.979  34.005  1.00  0.00           H  
ATOM   4866  CA  ALA   304      36.415  65.837  32.813  1.00  0.00           C  
ATOM   4867  HA  ALA   304      36.302  65.957  31.736  1.00  0.00           H  
ATOM   4868  CB  ALA   304      36.425  64.331  33.109  1.00  0.00           C  
ATOM   4869  HB1 ALA   304      37.188  63.879  32.476  1.00  0.00           H  
ATOM   4870  HB2 ALA   304      36.727  64.144  34.139  1.00  0.00           H  
ATOM   4871  HB3 ALA   304      35.493  63.826  32.854  1.00  0.00           H  
ATOM   4872  C   ALA   304      35.233  66.537  33.357  1.00  0.00           C  
ATOM   4873  O   ALA   304      34.197  66.467  32.758  1.00  0.00           O  
ATOM   4874  N   ASP   305      35.378  67.241  34.509  1.00  0.00           N  
ATOM   4875  H   ASP   305      36.262  67.144  34.988  1.00  0.00           H  
ATOM   4876  CA  ASP   305      34.438  68.211  34.960  1.00  0.00           C  
ATOM   4877  HA  ASP   305      33.447  67.766  35.044  1.00  0.00           H  
ATOM   4878  CB  ASP   305      34.850  68.549  36.412  1.00  0.00           C  
ATOM   4879  HB2 ASP   305      35.041  67.695  37.062  1.00  0.00           H  
ATOM   4880  HB3 ASP   305      35.688  69.244  36.465  1.00  0.00           H  
ATOM   4881  CG  ASP   305      33.637  69.279  37.050  1.00  0.00           C  
ATOM   4882  OD1 ASP   305      33.594  70.539  37.169  1.00  0.00           O  
ATOM   4883  OD2 ASP   305      32.726  68.466  37.329  1.00  0.00           O  
ATOM   4884  C   ASP   305      34.339  69.472  34.053  1.00  0.00           C  
ATOM   4885  O   ASP   305      33.286  70.081  34.025  1.00  0.00           O  
ATOM   4886  N   GLY   306      35.445  69.851  33.416  1.00  0.00           N  
ATOM   4887  H   GLY   306      36.163  69.142  33.439  1.00  0.00           H  
ATOM   4888  CA  GLY   306      35.638  71.171  32.714  1.00  0.00           C  
ATOM   4889  HA2 GLY   306      36.295  71.041  31.854  1.00  0.00           H  
ATOM   4890  HA3 GLY   306      34.659  71.383  32.285  1.00  0.00           H  
ATOM   4891  C   GLY   306      35.930  72.354  33.564  1.00  0.00           C  
ATOM   4892  O   GLY   306      35.210  73.314  33.368  1.00  0.00           O  
ATOM   4893  N   ASN   307      36.840  72.312  34.539  1.00  0.00           N  
ATOM   4894  H   ASN   307      37.550  71.594  34.512  1.00  0.00           H  
ATOM   4895  CA  ASN   307      37.094  73.386  35.515  1.00  0.00           C  
ATOM   4896  HA  ASN   307      36.180  73.683  36.030  1.00  0.00           H  
ATOM   4897  CB  ASN   307      37.974  72.856  36.697  1.00  0.00           C  
ATOM   4898  HB2 ASN   307      37.517  71.954  37.103  1.00  0.00           H  
ATOM   4899  HB3 ASN   307      38.949  72.678  36.244  1.00  0.00           H  
ATOM   4900  CG  ASN   307      38.217  73.836  37.876  1.00  0.00           C  
ATOM   4901  OD1 ASN   307      39.079  74.631  37.801  1.00  0.00           O  
ATOM   4902  ND2 ASN   307      37.368  73.798  38.876  1.00  0.00           N  
ATOM   4903 HD21 ASN   307      37.553  74.502  39.576  1.00  0.00           H  
ATOM   4904 HD22 ASN   307      36.573  73.174  38.895  1.00  0.00           H  
ATOM   4905  C   ASN   307      37.726  74.600  34.757  1.00  0.00           C  
ATOM   4906  O   ASN   307      38.489  74.417  33.785  1.00  0.00           O  
ATOM   4907  N   GLU   308      37.281  75.793  35.057  1.00  0.00           N  
ATOM   4908  H   GLU   308      36.606  75.849  35.806  1.00  0.00           H  
ATOM   4909  CA  GLU   308      37.663  77.076  34.501  1.00  0.00           C  
ATOM   4910  HA  GLU   308      37.547  76.962  33.424  1.00  0.00           H  
ATOM   4911  CB  GLU   308      36.492  78.104  34.738  1.00  0.00           C  
ATOM   4912  HB2 GLU   308      35.631  77.623  34.273  1.00  0.00           H  
ATOM   4913  HB3 GLU   308      36.288  78.257  35.798  1.00  0.00           H  
ATOM   4914  CG  GLU   308      36.673  79.420  33.965  1.00  0.00           C  
ATOM   4915  HG2 GLU   308      37.520  79.986  34.353  1.00  0.00           H  
ATOM   4916  HG3 GLU   308      36.869  79.195  32.917  1.00  0.00           H  
ATOM   4917  CD  GLU   308      35.403  80.360  33.993  1.00  0.00           C  
ATOM   4918  OE1 GLU   308      34.464  80.010  34.692  1.00  0.00           O  
ATOM   4919  OE2 GLU   308      35.291  81.189  33.078  1.00  0.00           O  
ATOM   4920  C   GLU   308      38.962  77.682  34.915  1.00  0.00           C  
ATOM   4921  O   GLU   308      39.658  78.274  34.100  1.00  0.00           O  
ATOM   4922  N   LYS   309      39.274  77.583  36.226  1.00  0.00           N  
ATOM   4923  H   LYS   309      38.636  77.150  36.879  1.00  0.00           H  
ATOM   4924  CA  LYS   309      40.544  78.186  36.765  1.00  0.00           C  
ATOM   4925  HA  LYS   309      41.281  78.229  35.963  1.00  0.00           H  
ATOM   4926  CB  LYS   309      40.144  79.639  37.193  1.00  0.00           C  
ATOM   4927  HB2 LYS   309      39.439  80.080  36.488  1.00  0.00           H  
ATOM   4928  HB3 LYS   309      39.547  79.488  38.092  1.00  0.00           H  
ATOM   4929  CG  LYS   309      41.330  80.595  37.592  1.00  0.00           C  
ATOM   4930  HG2 LYS   309      40.952  81.438  38.171  1.00  0.00           H  
ATOM   4931  HG3 LYS   309      41.942  79.982  38.254  1.00  0.00           H  
ATOM   4932  CD  LYS   309      42.082  81.087  36.351  1.00  0.00           C  
ATOM   4933  HD2 LYS   309      42.341  80.207  35.763  1.00  0.00           H  
ATOM   4934  HD3 LYS   309      41.423  81.728  35.765  1.00  0.00           H  
ATOM   4935  CE  LYS   309      43.401  81.855  36.764  1.00  0.00           C  
ATOM   4936  HE2 LYS   309      43.234  82.690  37.444  1.00  0.00           H  
ATOM   4937  HE3 LYS   309      44.077  81.262  37.381  1.00  0.00           H
[truncated: 206,160 more chars]
