# Supplementary material for: The Peripheral Binding of 14-3-3γ to Membranes Involves Isoform-Specific Histidine Residues
Source: PLoS One. 2012 Nov 26;7(11):e49671. doi: 10.1371/journal.pone.0049671 (PMC3506662; doi:10.1371/journal.pone.0049671)
Supplement: PDB File S2 — Dimeric structure obtained at the end of the MD simulations (100 ns) of apo-14-3-3γ. See main text for details. (PDB) [file pone.0049671.s009.pdb]

REMARK                                                              
ATOM      1  N   VAL     1      36.814  82.743  54.445  1.00  0.00           N  
ATOM      2  H1  VAL     1      36.044  82.687  53.793  1.00  0.00           H  
ATOM      3  H2  VAL     1      36.744  83.621  54.944  1.00  0.00           H  
ATOM      4  H3  VAL     1      36.739  81.989  55.122  1.00  0.00           H  
ATOM      5  CA  VAL     1      38.107  82.663  53.735  1.00  0.00           C  
ATOM      6  HA  VAL     1      38.206  83.552  53.113  1.00  0.00           H  
ATOM      7  CB  VAL     1      39.322  82.636  54.682  1.00  0.00           C  
ATOM      8  HB  VAL     1      39.374  81.670  55.186  1.00  0.00           H  
ATOM      9  CG1 VAL     1      40.607  82.852  53.869  1.00  0.00           C  
ATOM     10 HG11 VAL     1      40.747  82.042  53.155  1.00  0.00           H  
ATOM     11 HG12 VAL     1      40.565  83.800  53.332  1.00  0.00           H  
ATOM     12 HG13 VAL     1      41.469  82.869  54.533  1.00  0.00           H  
ATOM     13  CG2 VAL     1      39.272  83.732  55.756  1.00  0.00           C  
ATOM     14 HG21 VAL     1      38.440  83.554  56.438  1.00  0.00           H  
ATOM     15 HG22 VAL     1      40.186  83.709  56.348  1.00  0.00           H  
ATOM     16 HG23 VAL     1      39.169  84.716  55.302  1.00  0.00           H  
ATOM     17  C   VAL     1      38.130  81.443  52.815  1.00  0.00           C  
ATOM     18  O   VAL     1      37.985  80.306  53.263  1.00  0.00           O  
ATOM     19  N   ASP     2      38.318  81.683  51.520  1.00  0.00           N  
ATOM     20  H   ASP     2      38.340  82.647  51.213  1.00  0.00           H  
ATOM     21  CA  ASP     2      38.374  80.643  50.478  1.00  0.00           C  
ATOM     22  HA  ASP     2      37.455  80.060  50.544  1.00  0.00           H  
ATOM     23  CB  ASP     2      38.411  81.345  49.113  1.00  0.00           C  
ATOM     24  HB2 ASP     2      37.565  82.026  49.037  1.00  0.00           H  
ATOM     25  HB3 ASP     2      39.330  81.937  49.020  1.00  0.00           H  
ATOM     26  CG  ASP     2      38.320  80.333  47.974  1.00  0.00           C  
ATOM     27  OD1 ASP     2      37.221  79.762  47.774  1.00  0.00           O  
ATOM     28  OD2 ASP     2      39.355  80.099  47.304  1.00  0.00           O  
ATOM     29  C   ASP     2      39.558  79.671  50.624  1.00  0.00           C  
ATOM     30  O   ASP     2      40.705  80.103  50.808  1.00  0.00           O  
ATOM     31  N   ARG     3      39.301  78.351  50.521  1.00  0.00           N  
ATOM     32  H   ARG     3      38.323  78.083  50.398  1.00  0.00           H  
ATOM     33  CA  ARG     3      40.300  77.276  50.659  1.00  0.00           C  
ATOM     34  HA  ARG     3      41.214  77.631  50.184  1.00  0.00           H  
ATOM     35  CB  ARG     3      40.627  77.046  52.152  1.00  0.00           C  
ATOM     36  HB2 ARG     3      41.592  76.545  52.214  1.00  0.00           H  
ATOM     37  HB3 ARG     3      40.767  78.021  52.618  1.00  0.00           H  
ATOM     38  CG  ARG     3      39.634  76.241  53.011  1.00  0.00           C  
ATOM     39  HG2 ARG     3      39.731  75.184  52.775  1.00  0.00           H  
ATOM     40  HG3 ARG     3      39.916  76.377  54.054  1.00  0.00           H  
ATOM     41  CD  ARG     3      38.166  76.631  52.841  1.00  0.00           C  
ATOM     42  HD2 ARG     3      38.083  77.716  52.772  1.00  0.00           H  
ATOM     43  HD3 ARG     3      37.809  76.193  51.910  1.00  0.00           H  
ATOM     44  NE  ARG     3      37.334  76.127  53.948  1.00  0.00           N  
ATOM     45  HE  ARG     3      37.193  75.123  54.031  1.00  0.00           H  
ATOM     46  CZ  ARG     3      36.713  76.834  54.869  1.00  0.00           C  
ATOM     47  NH1 ARG     3      36.797  78.132  54.940  1.00  0.00           N  
ATOM     48 HH11 ARG     3      37.304  78.666  54.247  1.00  0.00           H  
ATOM     49 HH12 ARG     3      36.356  78.625  55.711  1.00  0.00           H  
ATOM     50  NH2 ARG     3      35.994  76.204  55.748  1.00  0.00           N  
ATOM     51 HH21 ARG     3      35.920  75.189  55.670  1.00  0.00           H  
ATOM     52 HH22 ARG     3      35.496  76.707  56.469  1.00  0.00           H  
ATOM     53  C   ARG     3      39.974  75.962  49.911  1.00  0.00           C  
ATOM     54  O   ARG     3      40.595  74.939  50.178  1.00  0.00           O  
ATOM     55  N   GLU     4      39.022  75.982  48.991  1.00  0.00           N  
ATOM     56  H   GLU     4      38.541  76.853  48.824  1.00  0.00           H  
ATOM     57  CA  GLU     4      38.566  74.807  48.220  1.00  0.00           C  
ATOM     58  HA  GLU     4      38.128  74.089  48.914  1.00  0.00           H  
ATOM     59  CB  GLU     4      37.465  75.295  47.263  1.00  0.00           C  
ATOM     60  HB2 GLU     4      36.710  75.828  47.838  1.00  0.00           H  
ATOM     61  HB3 GLU     4      37.904  76.008  46.567  1.00  0.00           H  
ATOM     62  CG  GLU     4      36.754  74.207  46.455  1.00  0.00           C  
ATOM     63  HG2 GLU     4      36.132  74.690  45.697  1.00  0.00           H  
ATOM     64  HG3 GLU     4      37.494  73.607  45.931  1.00  0.00           H  
ATOM     65  CD  GLU     4      35.873  73.313  47.327  1.00  0.00           C  
ATOM     66  OE1 GLU     4      34.652  73.583  47.455  1.00  0.00           O  
ATOM     67  OE2 GLU     4      36.379  72.303  47.863  1.00  0.00           O  
ATOM     68  C   GLU     4      39.699  74.086  47.463  1.00  0.00           C  
ATOM     69  O   GLU     4      39.770  72.852  47.502  1.00  0.00           O  
ATOM     70  N   GLN     5      40.626  74.823  46.825  1.00  0.00           N  
ATOM     71  H   GLN     5      40.512  75.835  46.836  1.00  0.00           H  
ATOM     72  CA  GLN     5      41.812  74.260  46.168  1.00  0.00           C  
ATOM     73  HA  GLN     5      41.503  73.417  45.549  1.00  0.00           H  
ATOM     74  CB  GLN     5      42.494  75.292  45.244  1.00  0.00           C  
ATOM     75  HB2 GLN     5      42.606  76.245  45.759  1.00  0.00           H  
ATOM     76  HB3 GLN     5      43.500  74.929  45.030  1.00  0.00           H  
ATOM     77  CG  GLN     5      41.815  75.519  43.883  1.00  0.00           C  
ATOM     78  HG2 GLN     5      42.545  75.968  43.209  1.00  0.00           H  
ATOM     79  HG3 GLN     5      41.533  74.560  43.451  1.00  0.00           H  
ATOM     80  CD  GLN     5      40.608  76.444  43.934  1.00  0.00           C  
ATOM     81  OE1 GLN     5      40.712  77.651  43.750  1.00  0.00           O  
ATOM     82  NE2 GLN     5      39.417  75.921  44.139  1.00  0.00           N  
ATOM     83 HE21 GLN     5      38.635  76.552  44.265  1.00  0.00           H  
ATOM     84 HE22 GLN     5      39.323  74.917  44.280  1.00  0.00           H  
ATOM     85  C   GLN     5      42.839  73.715  47.180  1.00  0.00           C  
ATOM     86  O   GLN     5      43.468  72.691  46.921  1.00  0.00           O  
ATOM     87  N   LEU     6      42.981  74.329  48.357  1.00  0.00           N  
ATOM     88  H   LEU     6      42.457  75.178  48.525  1.00  0.00           H  
ATOM     89  CA  LEU     6      43.861  73.829  49.421  1.00  0.00           C  
ATOM     90  HA  LEU     6      44.834  73.613  48.979  1.00  0.00           H  
ATOM     91  CB  LEU     6      44.036  74.951  50.458  1.00  0.00           C  
ATOM     92  HB2 LEU     6      44.402  75.841  49.944  1.00  0.00           H  
ATOM     93  HB3 LEU     6      43.061  75.187  50.878  1.00  0.00           H  
ATOM     94  CG  LEU     6      44.994  74.635  51.616  1.00  0.00           C  
ATOM     95  HG  LEU     6      44.630  73.760  52.151  1.00  0.00           H  
ATOM     96  CD1 LEU     6      46.424  74.362  51.150  1.00  0.00           C  
ATOM     97 HD11 LEU     6      46.786  75.196  50.548  1.00  0.00           H  
ATOM     98 HD12 LEU     6      47.075  74.239  52.014  1.00  0.00           H  
ATOM     99 HD13 LEU     6      46.459  73.448  50.558  1.00  0.00           H  
ATOM    100  CD2 LEU     6      45.015  75.829  52.571  1.00  0.00           C  
ATOM    101 HD21 LEU     6      45.615  75.585  53.443  1.00  0.00           H  
ATOM    102 HD22 LEU     6      45.443  76.700  52.074  1.00  0.00           H  
ATOM    103 HD23 LEU     6      44.005  76.065  52.902  1.00  0.00           H  
ATOM    104  C   LEU     6      43.330  72.510  50.029  1.00  0.00           C  
ATOM    105  O   LEU     6      44.094  71.568  50.235  1.00  0.00           O  
ATOM    106  N   VAL     7      42.013  72.393  50.221  1.00  0.00           N  
ATOM    107  H   VAL     7      41.431  73.213  50.075  1.00  0.00           H  
ATOM    108  CA  VAL     7      41.368  71.119  50.607  1.00  0.00           C  
ATOM    109  HA  VAL     7      41.951  70.682  51.417  1.00  0.00           H  
ATOM    110  CB  VAL     7      39.943  71.350  51.151  1.00  0.00           C  
ATOM    111  HB  VAL     7      39.349  71.870  50.399  1.00  0.00           H  
ATOM    112  CG1 VAL     7      39.242  70.038  51.524  1.00  0.00           C  
ATOM    113 HG11 VAL     7      39.843  69.488  52.247  1.00  0.00           H  
ATOM    114 HG12 VAL     7      38.261  70.250  51.953  1.00  0.00           H  
ATOM    115 HG13 VAL     7      39.104  69.423  50.637  1.00  0.00           H  
ATOM    116  CG2 VAL     7      39.987  72.192  52.430  1.00  0.00           C  
ATOM    117 HG21 VAL     7      40.492  73.135  52.245  1.00  0.00           H  
ATOM    118 HG22 VAL     7      38.973  72.401  52.772  1.00  0.00           H  
ATOM    119 HG23 VAL     7      40.518  71.650  53.213  1.00  0.00           H  
ATOM    120  C   VAL     7      41.396  70.108  49.459  1.00  0.00           C  
ATOM    121  O   VAL     7      41.543  68.911  49.705  1.00  0.00           O  
ATOM    122  N   GLN     8      41.361  70.545  48.191  1.00  0.00           N  
ATOM    123  H   GLN     8      41.208  71.534  48.023  1.00  0.00           H  
ATOM    124  CA  GLN     8      41.606  69.664  47.047  1.00  0.00           C  
ATOM    125  HA  GLN     8      40.917  68.820  47.103  1.00  0.00           H  
ATOM    126  CB  GLN     8      41.335  70.411  45.732  1.00  0.00           C  
ATOM    127  HB2 GLN     8      40.335  70.845  45.758  1.00  0.00           H  
ATOM    128  HB3 GLN     8      42.058  71.212  45.629  1.00  0.00           H  
ATOM    129  CG  GLN     8      41.450  69.514  44.492  1.00  0.00           C  
ATOM    130  HG2 GLN     8      42.368  68.930  44.540  1.00  0.00           H  
ATOM    131  HG3 GLN     8      40.612  68.818  44.462  1.00  0.00           H  
ATOM    132  CD  GLN     8      41.487  70.310  43.197  1.00  0.00           C  
ATOM    133  OE1 GLN     8      41.221  71.506  43.143  1.00  0.00           O  
ATOM    134  NE2 GLN     8      41.822  69.668  42.101  1.00  0.00           N  
ATOM    135 HE21 GLN     8      41.905  70.175  41.234  1.00  0.00           H  
ATOM    136 HE22 GLN     8      41.900  68.650  42.139  1.00  0.00           H  
ATOM    137  C   GLN     8      43.038  69.098  47.092  1.00  0.00           C  
ATOM    138  O   GLN     8      43.214  67.897  46.907  1.00  0.00           O  
ATOM    139  N   LYS     9      44.047  69.916  47.417  1.00  0.00           N  
ATOM    140  H   LYS     9      43.855  70.911  47.502  1.00  0.00           H  
ATOM    141  CA  LYS     9      45.433  69.452  47.618  1.00  0.00           C  
ATOM    142  HA  LYS     9      45.763  68.969  46.698  1.00  0.00           H  
ATOM    143  CB  LYS     9      46.357  70.652  47.894  1.00  0.00           C  
ATOM    144  HB2 LYS     9      46.089  71.482  47.240  1.00  0.00           H  
ATOM    145  HB3 LYS     9      46.238  70.979  48.927  1.00  0.00           H  
ATOM    146  CG  LYS     9      47.825  70.279  47.640  1.00  0.00           C  
ATOM    147  HG2 LYS     9      48.076  69.399  48.229  1.00  0.00           H  
ATOM    148  HG3 LYS     9      47.960  70.040  46.584  1.00  0.00           H  
ATOM    149  CD  LYS     9      48.771  71.422  48.024  1.00  0.00           C  
ATOM    150  HD2 LYS     9      48.561  72.294  47.403  1.00  0.00           H  
ATOM    151  HD3 LYS     9      48.606  71.684  49.070  1.00  0.00           H  
ATOM    152  CE  LYS     9      50.227  70.984  47.825  1.00  0.00           C  
ATOM    153  HE2 LYS     9      50.395  70.046  48.359  1.00  0.00           H  
ATOM    154  HE3 LYS     9      50.403  70.809  46.760  1.00  0.00           H  
ATOM    155  NZ  LYS     9      51.166  72.011  48.323  1.00  0.00           N  
ATOM    156  HZ1 LYS     9      51.017  72.879  47.814  1.00  0.00           H  
ATOM    157  HZ2 LYS     9      51.017  72.201  49.310  1.00  0.00           H  
ATOM    158  HZ3 LYS     9      52.133  71.720  48.204  1.00  0.00           H  
ATOM    159  C   LYS     9      45.519  68.400  48.729  1.00  0.00           C  
ATOM    160  O   LYS     9      46.173  67.377  48.543  1.00  0.00           O  
ATOM    161  N   ALA    10      44.788  68.582  49.835  1.00  0.00           N  
ATOM    162  H   ALA    10      44.311  69.468  49.949  1.00  0.00           H  
ATOM    163  CA  ALA    10      44.675  67.569  50.888  1.00  0.00           C  
ATOM    164  HA  ALA    10      45.681  67.306  51.219  1.00  0.00           H  
ATOM    165  CB  ALA    10      43.929  68.167  52.088  1.00  0.00           C  
ATOM    166  HB1 ALA    10      42.895  68.384  51.831  1.00  0.00           H  
ATOM    167  HB2 ALA    10      43.936  67.457  52.914  1.00  0.00           H  
ATOM    168  HB3 ALA    10      44.408  69.089  52.414  1.00  0.00           H  
ATOM    169  C   ALA    10      44.001  66.271  50.395  1.00  0.00           C  
ATOM    170  O   ALA    10      44.520  65.181  50.632  1.00  0.00           O  
ATOM    171  N   ARG    11      42.878  66.369  49.667  1.00  0.00           N  
ATOM    172  H   ARG    11      42.496  67.303  49.527  1.00  0.00           H  
ATOM    173  CA  ARG    11      42.137  65.225  49.098  1.00  0.00           C  
ATOM    174  HA  ARG    11      41.952  64.491  49.886  1.00  0.00           H  
ATOM    175  CB  ARG    11      40.785  65.719  48.549  1.00  0.00           C  
ATOM    176  HB2 ARG    11      40.947  66.599  47.922  1.00  0.00           H  
ATOM    177  HB3 ARG    11      40.345  64.934  47.931  1.00  0.00           H  
ATOM    178  CG  ARG    11      39.787  66.054  49.672  1.00  0.00           C  
ATOM    179  HG2 ARG    11      39.503  65.127  50.172  1.00  0.00           H  
ATOM    180  HG3 ARG    11      40.252  66.711  50.406  1.00  0.00           H  
ATOM    181  CD  ARG    11      38.528  66.745  49.128  1.00  0.00           C  
ATOM    182  HD2 ARG    11      38.799  67.739  48.770  1.00  0.00           H  
ATOM    183  HD3 ARG    11      38.142  66.167  48.290  1.00  0.00           H  
ATOM    184  NE  ARG    11      37.476  66.821  50.158  1.00  0.00           N  
ATOM    185  HE  ARG    11      37.353  66.008  50.751  1.00  0.00           H  
ATOM    186  CZ  ARG    11      36.611  67.787  50.400  1.00  0.00           C  
ATOM    187  NH1 ARG    11      36.573  68.913  49.746  1.00  0.00           N  
ATOM    188 HH11 ARG    11      37.263  69.122  49.041  1.00  0.00           H  
ATOM    189 HH12 ARG    11      35.968  69.664  50.072  1.00  0.00           H  
ATOM    190  NH2 ARG    11      35.750  67.605  51.352  1.00  0.00           N  
ATOM    191 HH21 ARG    11      35.762  66.714  51.838  1.00  0.00           H  
ATOM    192 HH22 ARG    11      35.030  68.302  51.535  1.00  0.00           H  
ATOM    193  C   ARG    11      42.926  64.470  48.013  1.00  0.00           C  
ATOM    194  O   ARG    11      42.741  63.263  47.872  1.00  0.00           O  
ATOM    195  N   LEU    12      43.827  65.150  47.302  1.00  0.00           N  
ATOM    196  H   LEU    12      43.833  66.157  47.408  1.00  0.00           H  
ATOM    197  CA  LEU    12      44.804  64.555  46.376  1.00  0.00           C  
ATOM    198  HA  LEU    12      44.313  63.777  45.791  1.00  0.00           H  
ATOM    199  CB  LEU    12      45.336  65.646  45.427  1.00  0.00           C  
ATOM    200  HB2 LEU    12      45.634  66.509  46.023  1.00  0.00           H  
ATOM    201  HB3 LEU    12      46.232  65.273  44.927  1.00  0.00           H  
ATOM    202  CG  LEU    12      44.329  66.092  44.351  1.00  0.00           C  
ATOM    203  HG  LEU    12      43.354  66.278  44.800  1.00  0.00           H  
ATOM    204  CD1 LEU    12      44.825  67.386  43.708  1.00  0.00           C  
ATOM    205 HD11 LEU    12      44.882  68.167  44.465  1.00  0.00           H  
ATOM    206 HD12 LEU    12      45.814  67.234  43.280  1.00  0.00           H  
ATOM    207 HD13 LEU    12      44.128  67.701  42.934  1.00  0.00           H  
ATOM    208  CD2 LEU    12      44.178  65.033  43.257  1.00  0.00           C  
ATOM    209 HD21 LEU    12      43.496  65.396  42.489  1.00  0.00           H  
ATOM    210 HD22 LEU    12      45.147  64.825  42.806  1.00  0.00           H  
ATOM    211 HD23 LEU    12      43.764  64.116  43.674  1.00  0.00           H  
ATOM    212  C   LEU    12      45.960  63.882  47.123  1.00  0.00           C  
ATOM    213  O   LEU    12      46.287  62.735  46.826  1.00  0.00           O  
ATOM    214  N   ALA    13      46.538  64.537  48.135  1.00  0.00           N  
ATOM    215  H   ALA    13      46.258  65.497  48.313  1.00  0.00           H  
ATOM    216  CA  ALA    13      47.580  63.961  48.984  1.00  0.00           C  
ATOM    217  HA  ALA    13      48.426  63.685  48.355  1.00  0.00           H  
ATOM    218  CB  ALA    13      48.036  65.041  49.969  1.00  0.00           C  
ATOM    219  HB1 ALA    13      48.845  64.646  50.578  1.00  0.00           H  
ATOM    220  HB2 ALA    13      48.390  65.919  49.430  1.00  0.00           H  
ATOM    221  HB3 ALA    13      47.208  65.333  50.612  1.00  0.00           H  
ATOM    222  C   ALA    13      47.111  62.686  49.717  1.00  0.00           C  
ATOM    223  O   ALA    13      47.869  61.723  49.843  1.00  0.00           O  
ATOM    224  N   GLU    14      45.839  62.647  50.121  1.00  0.00           N  
ATOM    225  H   GLU    14      45.304  63.509  50.069  1.00  0.00           H  
ATOM    226  CA  GLU    14      45.159  61.464  50.656  1.00  0.00           C  
ATOM    227  HA  GLU    14      45.677  61.143  51.559  1.00  0.00           H  
ATOM    228  CB  GLU    14      43.724  61.875  51.036  1.00  0.00           C  
ATOM    229  HB2 GLU    14      43.764  62.742  51.697  1.00  0.00           H  
ATOM    230  HB3 GLU    14      43.192  62.160  50.131  1.00  0.00           H  
ATOM    231  CG  GLU    14      42.946  60.762  51.745  1.00  0.00           C  
ATOM    232  HG2 GLU    14      42.903  59.883  51.100  1.00  0.00           H  
ATOM    233  HG3 GLU    14      43.495  60.495  52.650  1.00  0.00           H  
ATOM    234  CD  GLU    14      41.509  61.163  52.116  1.00  0.00           C  
ATOM    235  OE1 GLU    14      40.853  61.936  51.376  1.00  0.00           O  
ATOM    236  OE2 GLU    14      40.985  60.609  53.113  1.00  0.00           O  
ATOM    237  C   GLU    14      45.174  60.285  49.658  1.00  0.00           C  
ATOM    238  O   GLU    14      45.517  59.163  50.034  1.00  0.00           O  
ATOM    239  N   GLN    15      44.859  60.527  48.380  1.00  0.00           N  
ATOM    240  H   GLN    15      44.618  61.477  48.127  1.00  0.00           H  
ATOM    241  CA  GLN    15      44.860  59.507  47.312  1.00  0.00           C  
ATOM    242  HA  GLN    15      44.384  58.597  47.681  1.00  0.00           H  
ATOM    243  CB  GLN    15      44.051  60.031  46.110  1.00  0.00           C  
ATOM    244  HB2 GLN    15      44.446  61.001  45.808  1.00  0.00           H  
ATOM    245  HB3 GLN    15      44.172  59.352  45.267  1.00  0.00           H  
ATOM    246  CG  GLN    15      42.553  60.187  46.406  1.00  0.00           C  
ATOM    247  HG2 GLN    15      42.433  60.798  47.294  1.00  0.00           H  
ATOM    248  HG3 GLN    15      42.079  60.717  45.583  1.00  0.00           H  
ATOM    249  CD  GLN    15      41.810  58.869  46.612  1.00  0.00           C  
ATOM    250  OE1 GLN    15      42.206  57.810  46.148  1.00  0.00           O  
ATOM    251  NE2 GLN    15      40.704  58.899  47.315  1.00  0.00           N  
ATOM    252 HE21 GLN    15      40.200  58.036  47.442  1.00  0.00           H  
ATOM    253 HE22 GLN    15      40.399  59.762  47.752  1.00  0.00           H  
ATOM    254  C   GLN    15      46.278  59.114  46.864  1.00  0.00           C  
ATOM    255  O   GLN    15      46.528  57.964  46.499  1.00  0.00           O  
ATOM    256  N   ALA    16      47.240  60.039  46.945  1.00  0.00           N  
ATOM    257  H   ALA    16      46.964  60.988  47.180  1.00  0.00           H  
ATOM    258  CA  ALA    16      48.658  59.774  46.714  1.00  0.00           C  
ATOM    259  HA  ALA    16      48.752  59.150  45.822  1.00  0.00           H  
ATOM    260  CB  ALA    16      49.350  61.115  46.439  1.00  0.00           C  
ATOM    261  HB1 ALA    16      49.314  61.742  47.329  1.00  0.00           H  
ATOM    262  HB2 ALA    16      50.391  60.944  46.166  1.00  0.00           H  
ATOM    263  HB3 ALA    16      48.851  61.631  45.618  1.00  0.00           H  
ATOM    264  C   ALA    16      49.335  59.011  47.878  1.00  0.00           C  
ATOM    265  O   ALA    16      50.516  58.674  47.787  1.00  0.00           O  
ATOM    266  N   GLU    17      48.612  58.759  48.974  1.00  0.00           N  
ATOM    267  H   GLU    17      47.647  59.060  48.979  1.00  0.00           H  
ATOM    268  CA  GLU    17      49.131  58.152  50.210  1.00  0.00           C  
ATOM    269  HA  GLU    17      48.321  58.223  50.935  1.00  0.00           H  
ATOM    270  CB  GLU    17      49.391  56.652  49.978  1.00  0.00           C  
ATOM    271  HB2 GLU    17      48.612  56.263  49.320  1.00  0.00           H  
ATOM    272  HB3 GLU    17      50.353  56.511  49.485  1.00  0.00           H  
ATOM    273  CG  GLU    17      49.345  55.829  51.267  1.00  0.00           C  
ATOM    274  HG2 GLU    17      50.156  56.125  51.927  1.00  0.00           H  
ATOM    275  HG3 GLU    17      48.401  56.024  51.778  1.00  0.00           H  
ATOM    276  CD  GLU    17      49.453  54.338  50.960  1.00  0.00           C  
ATOM    277  OE1 GLU    17      50.497  53.879  50.436  1.00  0.00           O  
ATOM    278  OE2 GLU    17      48.498  53.587  51.254  1.00  0.00           O  
ATOM    279  C   GLU    17      50.303  58.956  50.818  1.00  0.00           C  
ATOM    280  O   GLU    17      51.259  58.408  51.377  1.00  0.00           O  
ATOM    281  N   ARG    18      50.221  60.290  50.706  1.00  0.00           N  
ATOM    282  H   ARG    18      49.386  60.653  50.249  1.00  0.00           H  
ATOM    283  CA  ARG    18      51.196  61.285  51.184  1.00  0.00           C  
ATOM    284  HA  ARG    18      52.092  60.782  51.552  1.00  0.00           H  
ATOM    285  CB  ARG    18      51.613  62.203  50.019  1.00  0.00           C  
ATOM    286  HB2 ARG    18      50.727  62.626  49.543  1.00  0.00           H  
ATOM    287  HB3 ARG    18      52.213  63.024  50.411  1.00  0.00           H  
ATOM    288  CG  ARG    18      52.456  61.459  48.983  1.00  0.00           C  
ATOM    289  HG2 ARG    18      53.349  61.068  49.472  1.00  0.00           H  
ATOM    290  HG3 ARG    18      51.892  60.623  48.582  1.00  0.00           H  
ATOM    291  CD  ARG    18      52.871  62.371  47.828  1.00  0.00           C  
ATOM    292  HD2 ARG    18      51.987  62.673  47.263  1.00  0.00           H  
ATOM    293  HD3 ARG    18      53.352  63.259  48.248  1.00  0.00           H  
ATOM    294  NE  ARG    18      53.812  61.656  46.953  1.00  0.00           N  
ATOM    295  HE  ARG    18      53.765  60.640  46.948  1.00  0.00           H  
ATOM    296  CZ  ARG    18      54.891  62.150  46.386  1.00  0.00           C  
ATOM    297  NH1 ARG    18      55.123  63.427  46.263  1.00  0.00           N  
ATOM    298 HH11 ARG    18      54.395  64.098  46.498  1.00  0.00           H  
ATOM    299 HH12 ARG    18      55.992  63.757  45.845  1.00  0.00           H  
ATOM    300  NH2 ARG    18      55.782  61.316  45.956  1.00  0.00           N  
ATOM    301 HH21 ARG    18      55.628  60.332  46.152  1.00  0.00           H  
ATOM    302 HH22 ARG    18      56.705  61.675  45.724  1.00  0.00           H  
ATOM    303  C   ARG    18      50.621  62.062  52.367  1.00  0.00           C  
ATOM    304  O   ARG    18      50.342  63.258  52.282  1.00  0.00           O  
ATOM    305  N   TYR    19      50.416  61.386  53.494  1.00  0.00           N  
ATOM    306  H   TYR    19      50.715  60.420  53.538  1.00  0.00           H  
ATOM    307  CA  TYR    19      49.737  61.970  54.650  1.00  0.00           C  
ATOM    308  HA  TYR    19      48.802  62.401  54.297  1.00  0.00           H  
ATOM    309  CB  TYR    19      49.353  60.862  55.631  1.00  0.00           C  
ATOM    310  HB2 TYR    19      50.206  60.210  55.805  1.00  0.00           H  
ATOM    311  HB3 TYR    19      49.092  61.308  56.589  1.00  0.00           H  
ATOM    312  CG  TYR    19      48.164  60.052  55.145  1.00  0.00           C  
ATOM    313  CD1 TYR    19      46.860  60.484  55.443  1.00  0.00           C  
ATOM    314  HD1 TYR    19      46.714  61.369  56.041  1.00  0.00           H  
ATOM    315  CE1 TYR    19      45.743  59.786  54.948  1.00  0.00           C  
ATOM    316  HE1 TYR    19      44.748  60.127  55.178  1.00  0.00           H  
ATOM    317  CZ  TYR    19      45.926  58.654  54.134  1.00  0.00           C  
ATOM    318  OH  TYR    19      44.859  57.961  53.653  1.00  0.00           O  
ATOM    319  HH  TYR    19      44.012  58.353  53.963  1.00  0.00           H  
ATOM    320  CE2 TYR    19      47.232  58.217  53.843  1.00  0.00           C  
ATOM    321  HE2 TYR    19      47.371  57.345  53.233  1.00  0.00           H  
ATOM    322  CD2 TYR    19      48.348  58.905  54.353  1.00  0.00           C  
ATOM    323  HD2 TYR    19      49.343  58.556  54.127  1.00  0.00           H  
ATOM    324  C   TYR    19      50.518  63.125  55.311  1.00  0.00           C  
ATOM    325  O   TYR    19      49.895  64.029  55.858  1.00  0.00           O  
ATOM    326  N   ASP    20      51.844  63.182  55.162  1.00  0.00           N  
ATOM    327  H   ASP    20      52.312  62.425  54.679  1.00  0.00           H  
ATOM    328  CA  ASP    20      52.660  64.341  55.574  1.00  0.00           C  
ATOM    329  HA  ASP    20      52.362  64.633  56.581  1.00  0.00           H  
ATOM    330  CB  ASP    20      54.140  63.945  55.615  1.00  0.00           C  
ATOM    331  HB2 ASP    20      54.448  63.602  54.628  1.00  0.00           H  
ATOM    332  HB3 ASP    20      54.736  64.824  55.858  1.00  0.00           H  
ATOM    333  CG  ASP    20      54.426  62.869  56.658  1.00  0.00           C  
ATOM    334  OD1 ASP    20      54.534  61.675  56.283  1.00  0.00           O  
ATOM    335  OD2 ASP    20      54.564  63.214  57.854  1.00  0.00           O  
ATOM    336  C   ASP    20      52.475  65.574  54.668  1.00  0.00           C  
ATOM    337  O   ASP    20      52.774  66.697  55.077  1.00  0.00           O  
ATOM    338  N   ASP    21      51.972  65.392  53.443  1.00  0.00           N  
ATOM    339  H   ASP    21      51.751  64.444  53.165  1.00  0.00           H  
ATOM    340  CA  ASP    21      51.570  66.464  52.527  1.00  0.00           C  
ATOM    341  HA  ASP    21      52.175  67.350  52.724  1.00  0.00           H  
ATOM    342  CB  ASP    21      51.859  66.005  51.085  1.00  0.00           C  
ATOM    343  HB2 ASP    21      52.802  65.457  51.069  1.00  0.00           H  
ATOM    344  HB3 ASP    21      51.079  65.321  50.752  1.00  0.00           H  
ATOM    345  CG  ASP    21      51.985  67.163  50.096  1.00  0.00           C  
ATOM    346  OD1 ASP    21      53.050  67.825  50.077  1.00  0.00           O  
ATOM    347  OD2 ASP    21      51.040  67.399  49.307  1.00  0.00           O  
ATOM    348  C   ASP    21      50.094  66.844  52.759  1.00  0.00           C  
ATOM    349  O   ASP    21      49.741  68.024  52.742  1.00  0.00           O  
ATOM    350  N   MET    22      49.237  65.865  53.076  1.00  0.00           N  
ATOM    351  H   MET    22      49.581  64.911  53.019  1.00  0.00           H  
ATOM    352  CA  MET    22      47.843  66.080  53.492  1.00  0.00           C  
ATOM    353  HA  MET    22      47.317  66.629  52.712  1.00  0.00           H  
ATOM    354  CB  MET    22      47.167  64.714  53.680  1.00  0.00           C  
ATOM    355  HB2 MET    22      47.312  64.104  52.788  1.00  0.00           H  
ATOM    356  HB3 MET    22      47.639  64.203  54.514  1.00  0.00           H  
ATOM    357  CG  MET    22      45.670  64.784  53.976  1.00  0.00           C  
ATOM    358  HG2 MET    22      45.492  65.482  54.792  1.00  0.00           H  
ATOM    359  HG3 MET    22      45.147  65.156  53.097  1.00  0.00           H  
ATOM    360  SD  MET    22      45.001  63.165  54.441  1.00  0.00           S  
ATOM    361  CE  MET    22      43.267  63.607  54.717  1.00  0.00           C  
ATOM    362  HE1 MET    22      42.712  62.728  55.045  1.00  0.00           H  
ATOM    363  HE2 MET    22      43.183  64.375  55.482  1.00  0.00           H  
ATOM    364  HE3 MET    22      42.823  63.972  53.793  1.00  0.00           H  
ATOM    365  C   MET    22      47.760  66.898  54.792  1.00  0.00           C  
ATOM    366  O   MET    22      46.983  67.849  54.871  1.00  0.00           O  
ATOM    367  N   ALA    23      48.586  66.566  55.788  1.00  0.00           N  
ATOM    368  H   ALA    23      49.164  65.738  55.688  1.00  0.00           H  
ATOM    369  CA  ALA    23      48.666  67.304  57.049  1.00  0.00           C  
ATOM    370  HA  ALA    23      47.662  67.388  57.472  1.00  0.00           H  
ATOM    371  CB  ALA    23      49.532  66.513  58.030  1.00  0.00           C  
ATOM    372  HB1 ALA    23      50.539  66.384  57.630  1.00  0.00           H  
ATOM    373  HB2 ALA    23      49.596  67.049  58.979  1.00  0.00           H  
ATOM    374  HB3 ALA    23      49.081  65.538  58.211  1.00  0.00           H  
ATOM    375  C   ALA    23      49.198  68.729  56.853  1.00  0.00           C  
ATOM    376  O   ALA    23      48.665  69.650  57.464  1.00  0.00           O  
ATOM    377  N   ALA    24      50.162  68.945  55.946  1.00  0.00           N  
ATOM    378  H   ALA    24      50.578  68.160  55.469  1.00  0.00           H  
ATOM    379  CA  ALA    24      50.638  70.287  55.617  1.00  0.00           C  
ATOM    380  HA  ALA    24      51.015  70.742  56.531  1.00  0.00           H  
ATOM    381  CB  ALA    24      51.810  70.179  54.632  1.00  0.00           C  
ATOM    382  HB1 ALA    24      52.200  71.171  54.415  1.00  0.00           H  
ATOM    383  HB2 ALA    24      52.610  69.577  55.067  1.00  0.00           H  
ATOM    384  HB3 ALA    24      51.484  69.724  53.699  1.00  0.00           H  
ATOM    385  C   ALA    24      49.505  71.188  55.083  1.00  0.00           C  
ATOM    386  O   ALA    24      49.335  72.314  55.564  1.00  0.00           O  
ATOM    387  N   ALA    25      48.679  70.667  54.167  1.00  0.00           N  
ATOM    388  H   ALA    25      48.880  69.742  53.811  1.00  0.00           H  
ATOM    389  CA  ALA    25      47.509  71.375  53.649  1.00  0.00           C  
ATOM    390  HA  ALA    25      47.831  72.356  53.297  1.00  0.00           H  
ATOM    391  CB  ALA    25      46.940  70.606  52.453  1.00  0.00           C  
ATOM    392  HB1 ALA    25      46.018  71.082  52.118  1.00  0.00           H  
ATOM    393  HB2 ALA    25      47.653  70.628  51.631  1.00  0.00           H  
ATOM    394  HB3 ALA    25      46.735  69.570  52.729  1.00  0.00           H  
ATOM    395  C   ALA    25      46.441  71.612  54.734  1.00  0.00           C  
ATOM    396  O   ALA    25      46.026  72.751  54.940  1.00  0.00           O  
ATOM    397  N   MET    26      46.030  70.580  55.483  1.00  0.00           N  
ATOM    398  H   MET    26      46.403  69.656  55.283  1.00  0.00           H  
ATOM    399  CA  MET    26      44.991  70.723  56.519  1.00  0.00           C  
ATOM    400  HA  MET    26      44.148  71.251  56.073  1.00  0.00           H  
ATOM    401  CB  MET    26      44.495  69.346  56.990  1.00  0.00           C  
ATOM    402  HB2 MET    26      45.341  68.748  57.341  1.00  0.00           H  
ATOM    403  HB3 MET    26      43.805  69.492  57.820  1.00  0.00           H  
ATOM    404  CG  MET    26      43.736  68.567  55.906  1.00  0.00           C  
ATOM    405  HG2 MET    26      44.440  68.279  55.133  1.00  0.00           H  
ATOM    406  HG3 MET    26      43.359  67.644  56.351  1.00  0.00           H  
ATOM    407  SD  MET    26      42.367  69.420  55.068  1.00  0.00           S  
ATOM    408  CE  MET    26      41.300  69.828  56.488  1.00  0.00           C  
ATOM    409  HE1 MET    26      41.772  70.557  57.144  1.00  0.00           H  
ATOM    410  HE2 MET    26      40.364  70.252  56.153  1.00  0.00           H  
ATOM    411  HE3 MET    26      41.070  68.944  57.076  1.00  0.00           H  
ATOM    412  C   MET    26      45.445  71.591  57.709  1.00  0.00           C  
ATOM    413  O   MET    26      44.636  72.328  58.281  1.00  0.00           O  
ATOM    414  N   LYS    27      46.743  71.603  58.034  1.00  0.00           N  
ATOM    415  H   LYS    27      47.369  70.940  57.585  1.00  0.00           H  
ATOM    416  CA  LYS    27      47.326  72.584  58.959  1.00  0.00           C  
ATOM    417  HA  LYS    27      46.743  72.573  59.881  1.00  0.00           H  
ATOM    418  CB  LYS    27      48.771  72.199  59.326  1.00  0.00           C  
ATOM    419  HB2 LYS    27      48.755  71.240  59.845  1.00  0.00           H  
ATOM    420  HB3 LYS    27      49.368  72.094  58.421  1.00  0.00           H  
ATOM    421  CG  LYS    27      49.413  73.261  60.235  1.00  0.00           C  
ATOM    422  HG2 LYS    27      49.661  74.132  59.631  1.00  0.00           H  
ATOM    423  HG3 LYS    27      48.679  73.574  60.972  1.00  0.00           H  
ATOM    424  CD  LYS    27      50.670  72.806  60.989  1.00  0.00           C  
ATOM    425  HD2 LYS    27      51.122  73.684  61.456  1.00  0.00           H  
ATOM    426  HD3 LYS    27      50.373  72.120  61.782  1.00  0.00           H  
ATOM    427  CE  LYS    27      51.707  72.118  60.096  1.00  0.00           C  
ATOM    428  HE2 LYS    27      51.273  71.200  59.687  1.00  0.00           H  
ATOM    429  HE3 LYS    27      51.965  72.774  59.261  1.00  0.00           H  
ATOM    430  NZ  LYS    27      52.923  71.788  60.868  1.00  0.00           N  
ATOM    431  HZ1 LYS    27      53.589  71.241  60.325  1.00  0.00           H  
ATOM    432  HZ2 LYS    27      53.411  72.620  61.189  1.00  0.00           H  
ATOM    433  HZ3 LYS    27      52.686  71.243  61.696  1.00  0.00           H  
ATOM    434  C   LYS    27      47.216  73.999  58.399  1.00  0.00           C  
ATOM    435  O   LYS    27      46.813  74.889  59.138  1.00  0.00           O  
ATOM    436  N   ASN    28      47.455  74.236  57.107  1.00  0.00           N  
ATOM    437  H   ASN    28      47.765  73.476  56.511  1.00  0.00           H  
ATOM    438  CA  ASN    28      47.290  75.574  56.532  1.00  0.00           C  
ATOM    439  HA  ASN    28      47.735  76.271  57.242  1.00  0.00           H  
ATOM    440  CB  ASN    28      48.121  75.681  55.244  1.00  0.00           C  
ATOM    441  HB2 ASN    28      49.084  75.192  55.391  1.00  0.00           H  
ATOM    442  HB3 ASN    28      47.615  75.178  54.422  1.00  0.00           H  
ATOM    443  CG  ASN    28      48.406  77.124  54.870  1.00  0.00           C  
ATOM    444  OD1 ASN    28      47.942  77.635  53.859  1.00  0.00           O  
ATOM    445  ND2 ASN    28      49.206  77.820  55.646  1.00  0.00           N  
ATOM    446 HD21 ASN    28      49.418  78.780  55.386  1.00  0.00           H  
ATOM    447 HD22 ASN    28      49.587  77.427  56.503  1.00  0.00           H  
ATOM    448  C   ASN    28      45.807  76.009  56.400  1.00  0.00           C  
ATOM    449  O   ASN    28      45.501  77.183  56.592  1.00  0.00           O  
ATOM    450  N   VAL    29      44.863  75.068  56.238  1.00  0.00           N  
ATOM    451  H   VAL    29      45.176  74.132  55.994  1.00  0.00           H  
ATOM    452  CA  VAL    29      43.405  75.294  56.429  1.00  0.00           C  
ATOM    453  HA  VAL    29      43.099  76.131  55.801  1.00  0.00           H  
ATOM    454  CB  VAL    29      42.591  74.047  55.998  1.00  0.00           C  
ATOM    455  HB  VAL    29      42.949  73.182  56.552  1.00  0.00           H  
ATOM    456  CG1 VAL    29      41.081  74.160  56.243  1.00  0.00           C  
ATOM    457 HG11 VAL    29      40.695  75.081  55.812  1.00  0.00           H  
ATOM    458 HG12 VAL    29      40.559  73.310  55.801  1.00  0.00           H  
ATOM    459 HG13 VAL    29      40.873  74.155  57.310  1.00  0.00           H  
ATOM    460  CG2 VAL    29      42.756  73.758  54.501  1.00  0.00           C  
ATOM    461 HG21 VAL    29      42.317  74.560  53.909  1.00  0.00           H  
ATOM    462 HG22 VAL    29      43.808  73.663  54.255  1.00  0.00           H  
ATOM    463 HG23 VAL    29      42.272  72.815  54.256  1.00  0.00           H  
ATOM    464  C   VAL    29      43.070  75.689  57.885  1.00  0.00           C  
ATOM    465  O   VAL    29      42.057  76.339  58.139  1.00  0.00           O  
ATOM    466  N   THR    30      43.945  75.361  58.838  1.00  0.00           N  
ATOM    467  H   THR    30      44.757  74.825  58.567  1.00  0.00           H  
ATOM    468  CA  THR    30      43.845  75.772  60.252  1.00  0.00           C  
ATOM    469  HA  THR    30      42.794  75.932  60.489  1.00  0.00           H  
ATOM    470  CB  THR    30      44.330  74.636  61.169  1.00  0.00           C  
ATOM    471  HB  THR    30      45.404  74.496  61.063  1.00  0.00           H  
ATOM    472  CG2 THR    30      44.025  74.926  62.634  1.00  0.00           C  
ATOM    473 HG21 THR    30      44.729  75.668  63.003  1.00  0.00           H  
ATOM    474 HG22 THR    30      43.009  75.304  62.735  1.00  0.00           H  
ATOM    475 HG23 THR    30      44.124  74.016  63.224  1.00  0.00           H  
ATOM    476  OG1 THR    30      43.686  73.423  60.842  1.00  0.00           O  
ATOM    477  HG1 THR    30      43.965  73.151  59.954  1.00  0.00           H  
ATOM    478  C   THR    30      44.572  77.099  60.530  1.00  0.00           C  
ATOM    479  O   THR    30      44.059  77.933  61.277  1.00  0.00           O  
ATOM    480  N   GLU    31      45.699  77.385  59.855  1.00  0.00           N  
ATOM    481  H   GLU    31      46.113  76.637  59.306  1.00  0.00           H  
ATOM    482  CA  GLU    31      46.366  78.701  59.843  1.00  0.00           C  
ATOM    483  HA  GLU    31      46.529  79.013  60.873  1.00  0.00           H  
ATOM    484  CB  GLU    31      47.736  78.632  59.145  1.00  0.00           C  
ATOM    485  HB2 GLU    31      47.602  78.295  58.119  1.00  0.00           H  
ATOM    486  HB3 GLU    31      48.156  79.637  59.110  1.00  0.00           H  
ATOM    487  CG  GLU    31      48.762  77.736  59.844  1.00  0.00           C  
ATOM    488  HG2 GLU    31      48.819  78.012  60.897  1.00  0.00           H  
ATOM    489  HG3 GLU    31      48.451  76.695  59.792  1.00  0.00           H  
ATOM    490  CD  GLU    31      50.141  77.891  59.199  1.00  0.00           C  
ATOM    491  OE1 GLU    31      50.430  77.226  58.173  1.00  0.00           O  
ATOM    492  OE2 GLU    31      50.970  78.669  59.732  1.00  0.00           O  
ATOM    493  C   GLU    31      45.526  79.815  59.169  1.00  0.00           C  
ATOM    494  O   GLU    31      45.854  80.998  59.280  1.00  0.00           O  
ATOM    495  N   LEU    32      44.437  79.440  58.507  1.00  0.00           N  
ATOM    496  H   LEU    32      44.306  78.448  58.370  1.00  0.00           H  
ATOM    497  CA  LEU    32      43.409  80.330  57.949  1.00  0.00           C  
ATOM    498  HA  LEU    32      43.895  81.012  57.252  1.00  0.00           H  
ATOM    499  CB  LEU    32      42.413  79.417  57.201  1.00  0.00           C  
ATOM    500  HB2 LEU    32      42.911  78.490  56.914  1.00  0.00           H  
ATOM    501  HB3 LEU    32      41.605  79.154  57.887  1.00  0.00           H  
ATOM    502  CG  LEU    32      41.809  80.008  55.921  1.00  0.00           C  
ATOM    503  HG  LEU    32      41.415  81.002  56.128  1.00  0.00           H  
ATOM    504  CD1 LEU    32      42.849  80.084  54.796  1.00  0.00           C  
ATOM    505 HD11 LEU    32      43.632  80.794  55.061  1.00  0.00           H  
ATOM    506 HD12 LEU    32      43.295  79.101  54.637  1.00  0.00           H  
ATOM    507 HD13 LEU    32      42.371  80.414  53.876  1.00  0.00           H  
ATOM    508  CD2 LEU    32      40.676  79.101  55.441  1.00  0.00           C  
ATOM    509 HD21 LEU    32      40.264  79.481  54.507  1.00  0.00           H  
ATOM    510 HD22 LEU    32      41.049  78.088  55.291  1.00  0.00           H  
ATOM    511 HD23 LEU    32      39.881  79.080  56.185  1.00  0.00           H  
ATOM    512  C   LEU    32      42.701  81.178  59.029  1.00  0.00           C  
ATOM    513  O   LEU    32      42.210  82.270  58.742  1.00  0.00           O  
ATOM    514  N   ASN    33      42.683  80.692  60.281  1.00  0.00           N  
ATOM    515  H   ASN    33      43.116  79.784  60.408  1.00  0.00           H  
ATOM    516  CA  ASN    33      42.041  81.280  61.455  1.00  0.00           C  
ATOM    517  HA  ASN    33      42.078  80.493  62.204  1.00  0.00           H  
ATOM    518  CB  ASN    33      42.877  82.433  62.052  1.00  0.00           C  
ATOM    519  HB2 ASN    33      43.938  82.195  61.983  1.00  0.00           H  
ATOM    520  HB3 ASN    33      42.693  83.352  61.496  1.00  0.00           H  
ATOM    521  CG  ASN    33      42.536  82.625  63.521  1.00  0.00           C  
ATOM    522  OD1 ASN    33      42.634  81.706  64.327  1.00  0.00           O  
ATOM    523  ND2 ASN    33      42.112  83.791  63.948  1.00  0.00           N  
ATOM    524 HD21 ASN    33      41.740  83.829  64.887  1.00  0.00           H  
ATOM    525 HD22 ASN    33      42.065  84.586  63.317  1.00  0.00           H  
ATOM    526  C   ASN    33      40.527  81.564  61.303  1.00  0.00           C  
ATOM    527  O   ASN    33      40.048  82.664  61.597  1.00  0.00           O  
ATOM    528  N   GLU    34      39.769  80.550  60.885  1.00  0.00           N  
ATOM    529  H   GLU    34      40.235  79.685  60.634  1.00  0.00           H  
ATOM    530  CA  GLU    34      38.299  80.494  61.007  1.00  0.00           C  
ATOM    531  HA  GLU    34      37.997  81.233  61.749  1.00  0.00           H  
ATOM    532  CB  GLU    34      37.615  80.892  59.687  1.00  0.00           C  
ATOM    533  HB2 GLU    34      36.539  80.912  59.859  1.00  0.00           H  
ATOM    534  HB3 GLU    34      37.919  81.903  59.415  1.00  0.00           H  
ATOM    535  CG  GLU    34      37.898  79.955  58.505  1.00  0.00           C  
ATOM    536  HG2 GLU    34      38.927  80.102  58.166  1.00  0.00           H  
ATOM    537  HG3 GLU    34      37.789  78.914  58.810  1.00  0.00           H  
ATOM    538  CD  GLU    34      36.921  80.221  57.359  1.00  0.00           C  
ATOM    539  OE1 GLU    34      37.139  81.162  56.574  1.00  0.00           O  
ATOM    540  OE2 GLU    34      35.926  79.473  57.190  1.00  0.00           O  
ATOM    541  C   GLU    34      37.800  79.107  61.484  1.00  0.00           C  
ATOM    542  O   GLU    34      38.452  78.098  61.192  1.00  0.00           O  
ATOM    543  N   PRO    35      36.644  79.022  62.172  1.00  0.00           N  
ATOM    544  CD  PRO    35      35.910  80.132  62.764  1.00  0.00           C  
ATOM    545  HD2 PRO    35      35.295  80.609  62.003  1.00  0.00           H  
ATOM    546  HD3 PRO    35      36.572  80.860  63.232  1.00  0.00           H  
ATOM    547  CG  PRO    35      35.019  79.507  63.829  1.00  0.00           C  
ATOM    548  HG2 PRO    35      34.127  80.105  63.997  1.00  0.00           H  
ATOM    549  HG3 PRO    35      35.580  79.385  64.755  1.00  0.00           H  
ATOM    550  CB  PRO    35      34.695  78.138  63.242  1.00  0.00           C  
ATOM    551  HB2 PRO    35      33.878  78.240  62.527  1.00  0.00           H  
ATOM    552  HB3 PRO    35      34.435  77.417  64.016  1.00  0.00           H  
ATOM    553  CA  PRO    35      35.989  77.754  62.513  1.00  0.00           C  
ATOM    554  HA  PRO    35      36.633  77.211  63.206  1.00  0.00           H  
ATOM    555  C   PRO    35      35.697  76.866  61.296  1.00  0.00           C  
ATOM    556  O   PRO    35      35.443  77.359  60.191  1.00  0.00           O  
ATOM    557  N   LEU    36      35.696  75.543  61.494  1.00  0.00           N  
ATOM    558  H   LEU    36      35.810  75.210  62.449  1.00  0.00           H  
ATOM    559  CA  LEU    36      35.571  74.537  60.435  1.00  0.00           C  
ATOM    560  HA  LEU    36      35.369  75.039  59.489  1.00  0.00           H  
ATOM    561  CB  LEU    36      36.899  73.763  60.288  1.00  0.00           C  
ATOM    562  HB2 LEU    36      37.112  73.266  61.237  1.00  0.00           H  
ATOM    563  HB3 LEU    36      36.770  72.991  59.529  1.00  0.00           H  
ATOM    564  CG  LEU    36      38.127  74.616  59.898  1.00  0.00           C  
ATOM    565  HG  LEU    36      38.300  75.374  60.660  1.00  0.00           H  
ATOM    566  CD1 LEU    36      39.365  73.721  59.827  1.00  0.00           C  
ATOM    567 HD11 LEU    36      39.262  72.996  59.021  1.00  0.00           H  
ATOM    568 HD12 LEU    36      40.250  74.336  59.655  1.00  0.00           H  
ATOM    569 HD13 LEU    36      39.491  73.194  60.772  1.00  0.00           H  
ATOM    570  CD2 LEU    36      37.974  75.308  58.541  1.00  0.00           C  
ATOM    571 HD21 LEU    36      38.900  75.825  58.285  1.00  0.00           H  
ATOM    572 HD22 LEU    36      37.743  74.580  57.765  1.00  0.00           H  
ATOM    573 HD23 LEU    36      37.182  76.053  58.591  1.00  0.00           H  
ATOM    574  C   LEU    36      34.380  73.581  60.662  1.00  0.00           C  
ATOM    575  O   LEU    36      33.884  73.414  61.780  1.00  0.00           O  
ATOM    576  N   SER    37      33.936  72.953  59.578  1.00  0.00           N  
ATOM    577  H   SER    37      34.393  73.132  58.698  1.00  0.00           H  
ATOM    578  CA  SER    37      32.819  71.993  59.571  1.00  0.00           C  
ATOM    579  HA  SER    37      32.016  72.397  60.190  1.00  0.00           H  
ATOM    580  CB  SER    37      32.280  71.878  58.144  1.00  0.00           C  
ATOM    581  HB2 SER    37      31.403  71.247  58.124  1.00  0.00           H  
ATOM    582  HB3 SER    37      32.001  72.870  57.799  1.00  0.00           H  
ATOM    583  OG  SER    37      33.274  71.344  57.285  1.00  0.00           O  
ATOM    584  HG  SER    37      33.788  72.109  56.930  1.00  0.00           H  
ATOM    585  C   SER    37      33.189  70.611  60.120  1.00  0.00           C  
ATOM    586  O   SER    37      34.370  70.271  60.227  1.00  0.00           O  
ATOM    587  N   ASN    38      32.187  69.766  60.421  1.00  0.00           N  
ATOM    588  H   ASN    38      31.232  70.102  60.324  1.00  0.00           H  
ATOM    589  CA  ASN    38      32.385  68.348  60.760  1.00  0.00           C  
ATOM    590  HA  ASN    38      32.976  68.274  61.673  1.00  0.00           H  
ATOM    591  CB  ASN    38      31.003  67.712  61.017  1.00  0.00           C  
ATOM    592  HB2 ASN    38      30.550  68.190  61.888  1.00  0.00           H  
ATOM    593  HB3 ASN    38      30.363  67.897  60.157  1.00  0.00           H  
ATOM    594  CG  ASN    38      31.033  66.212  61.274  1.00  0.00           C  
ATOM    595  OD1 ASN    38      31.869  65.683  61.996  1.00  0.00           O  
ATOM    596  ND2 ASN    38      30.132  65.465  60.676  1.00  0.00           N  
ATOM    597 HD21 ASN    38      29.991  64.510  60.989  1.00  0.00           H  
ATOM    598 HD22 ASN    38      29.476  65.920  60.050  1.00  0.00           H  
ATOM    599  C   ASN    38      33.159  67.601  59.648  1.00  0.00           C  
ATOM    600  O   ASN    38      34.081  66.838  59.937  1.00  0.00           O  
ATOM    601  N   GLU    39      32.833  67.880  58.383  1.00  0.00           N  
ATOM    602  H   GLU    39      32.053  68.504  58.208  1.00  0.00           H  
ATOM    603  CA  GLU    39      33.527  67.336  57.208  1.00  0.00           C  
ATOM    604  HA  GLU    39      33.422  66.254  57.217  1.00  0.00           H  
ATOM    605  CB  GLU    39      32.832  67.886  55.947  1.00  0.00           C  
ATOM    606  HB2 GLU    39      31.766  67.669  55.997  1.00  0.00           H  
ATOM    607  HB3 GLU    39      32.939  68.969  55.943  1.00  0.00           H  
ATOM    608  CG  GLU    39      33.363  67.361  54.607  1.00  0.00           C  
ATOM    609  HG2 GLU    39      33.088  68.083  53.840  1.00  0.00           H  
ATOM    610  HG3 GLU    39      34.451  67.315  54.618  1.00  0.00           H  
ATOM    611  CD  GLU    39      32.779  66.001  54.220  1.00  0.00           C  
ATOM    612  OE1 GLU    39      33.100  64.984  54.881  1.00  0.00           O  
ATOM    613  OE2 GLU    39      32.017  65.918  53.226  1.00  0.00           O  
ATOM    614  C   GLU    39      35.030  67.679  57.213  1.00  0.00           C  
ATOM    615  O   GLU    39      35.872  66.790  57.050  1.00  0.00           O  
ATOM    616  N   GLU    40      35.374  68.954  57.432  1.00  0.00           N  
ATOM    617  H   GLU    40      34.624  69.625  57.579  1.00  0.00           H  
ATOM    618  CA  GLU    40      36.749  69.464  57.355  1.00  0.00           C  
ATOM    619  HA  GLU    40      37.253  69.003  56.503  1.00  0.00           H  
ATOM    620  CB  GLU    40      36.714  70.986  57.122  1.00  0.00           C  
ATOM    621  HB2 GLU    40      36.054  71.434  57.865  1.00  0.00           H  
ATOM    622  HB3 GLU    40      37.716  71.400  57.256  1.00  0.00           H  
ATOM    623  CG  GLU    40      36.224  71.349  55.707  1.00  0.00           C  
ATOM    624  HG2 GLU    40      37.014  71.124  54.991  1.00  0.00           H  
ATOM    625  HG3 GLU    40      35.365  70.730  55.442  1.00  0.00           H  
ATOM    626  CD  GLU    40      35.812  72.820  55.588  1.00  0.00           C  
ATOM    627  OE1 GLU    40      36.381  73.581  54.773  1.00  0.00           O  
ATOM    628  OE2 GLU    40      34.844  73.224  56.278  1.00  0.00           O  
ATOM    629  C   GLU    40      37.586  69.108  58.600  1.00  0.00           C  
ATOM    630  O   GLU    40      38.753  68.729  58.466  1.00  0.00           O  
ATOM    631  N   ARG    41      37.005  69.156  59.808  1.00  0.00           N  
ATOM    632  H   ARG    41      36.044  69.487  59.869  1.00  0.00           H  
ATOM    633  CA  ARG    41      37.714  68.792  61.053  1.00  0.00           C  
ATOM    634  HA  ARG    41      38.704  69.249  61.006  1.00  0.00           H  
ATOM    635  CB  ARG    41      37.000  69.401  62.278  1.00  0.00           C  
ATOM    636  HB2 ARG    41      37.713  69.461  63.102  1.00  0.00           H  
ATOM    637  HB3 ARG    41      36.676  70.417  62.037  1.00  0.00           H  
ATOM    638  CG  ARG    41      35.798  68.569  62.742  1.00  0.00           C  
ATOM    639  HG2 ARG    41      35.170  68.334  61.886  1.00  0.00           H  
ATOM    640  HG3 ARG    41      36.163  67.633  63.169  1.00  0.00           H  
ATOM    641  CD  ARG    41      34.944  69.286  63.791  1.00  0.00           C  
ATOM    642  HD2 ARG    41      35.586  69.708  64.566  1.00  0.00           H  
ATOM    643  HD3 ARG    41      34.404  70.093  63.300  1.00  0.00           H  
ATOM    644  NE  ARG    41      34.010  68.324  64.395  1.00  0.00           N  
ATOM    645  HE  ARG    41      34.214  67.346  64.248  1.00  0.00           H  
ATOM    646  CZ  ARG    41      32.959  68.532  65.161  1.00  0.00           C  
ATOM    647  NH1 ARG    41      32.495  69.696  65.505  1.00  0.00           N  
ATOM    648 HH11 ARG    41      32.876  70.542  65.086  1.00  0.00           H  
ATOM    649 HH12 ARG    41      31.642  69.734  66.059  1.00  0.00           H  
ATOM    650  NH2 ARG    41      32.334  67.486  65.591  1.00  0.00           N  
ATOM    651 HH21 ARG    41      32.624  66.575  65.263  1.00  0.00           H  
ATOM    652 HH22 ARG    41      31.498  67.588  66.166  1.00  0.00           H  
ATOM    653  C   ARG    41      37.961  67.282  61.169  1.00  0.00           C  
ATOM    654  O   ARG    41      38.976  66.870  61.728  1.00  0.00           O  
ATOM    655  N   ASN    42      37.098  66.444  60.582  1.00  0.00           N  
ATOM    656  H   ASN    42      36.251  66.824  60.173  1.00  0.00           H  
ATOM    657  CA  ASN    42      37.374  65.014  60.424  1.00  0.00           C  
ATOM    658  HA  ASN    42      37.666  64.596  61.390  1.00  0.00           H  
ATOM    659  CB  ASN    42      36.100  64.296  59.958  1.00  0.00           C  
ATOM    660  HB2 ASN    42      35.343  64.373  60.736  1.00  0.00           H  
ATOM    661  HB3 ASN    42      35.719  64.785  59.064  1.00  0.00           H  
ATOM    662  CG  ASN    42      36.341  62.822  59.670  1.00  0.00           C  
ATOM    663  OD1 ASN    42      36.689  62.038  60.541  1.00  0.00           O  
ATOM    664  ND2 ASN    42      36.182  62.389  58.443  1.00  0.00           N  
ATOM    665 HD21 ASN    42      36.297  61.400  58.256  1.00  0.00           H  
ATOM    666 HD22 ASN    42      35.862  63.023  57.718  1.00  0.00           H  
ATOM    667  C   ASN    42      38.553  64.781  59.461  1.00  0.00           C  
ATOM    668  O   ASN    42      39.438  63.990  59.772  1.00  0.00           O  
ATOM    669  N   LEU    43      38.626  65.514  58.344  1.00  0.00           N  
ATOM    670  H   LEU    43      37.874  66.156  58.124  1.00  0.00           H  
ATOM    671  CA  LEU    43      39.737  65.397  57.389  1.00  0.00           C  
ATOM    672  HA  LEU    43      39.821  64.346  57.115  1.00  0.00           H  
ATOM    673  CB  LEU    43      39.372  66.213  56.130  1.00  0.00           C  
ATOM    674  HB2 LEU    43      38.330  66.019  55.872  1.00  0.00           H  
ATOM    675  HB3 LEU    43      39.463  67.275  56.364  1.00  0.00           H  
ATOM    676  CG  LEU    43      40.230  65.904  54.886  1.00  0.00           C  
ATOM    677  HG  LEU    43      41.287  66.045  55.122  1.00  0.00           H  
ATOM    678  CD1 LEU    43      39.999  64.483  54.366  1.00  0.00           C  
ATOM    679 HD11 LEU    43      38.936  64.316  54.194  1.00  0.00           H  
ATOM    680 HD12 LEU    43      40.535  64.337  53.428  1.00  0.00           H  
ATOM    681 HD13 LEU    43      40.365  63.753  55.089  1.00  0.00           H  
ATOM    682  CD2 LEU    43      39.855  66.864  53.760  1.00  0.00           C  
ATOM    683 HD21 LEU    43      40.500  66.701  52.901  1.00  0.00           H  
ATOM    684 HD22 LEU    43      38.819  66.715  53.461  1.00  0.00           H  
ATOM    685 HD23 LEU    43      39.979  67.893  54.091  1.00  0.00           H  
ATOM    686  C   LEU    43      41.089  65.811  58.016  1.00  0.00           C  
ATOM    687  O   LEU    43      42.100  65.142  57.802  1.00  0.00           O  
ATOM    688  N   LEU    44      41.088  66.844  58.869  1.00  0.00           N  
ATOM    689  H   LEU    44      40.230  67.382  58.948  1.00  0.00           H  
ATOM    690  CA  LEU    44      42.224  67.228  59.725  1.00  0.00           C  
ATOM    691  HA  LEU    44      43.084  67.432  59.089  1.00  0.00           H  
ATOM    692  CB  LEU    44      41.829  68.521  60.473  1.00  0.00           C  
ATOM    693  HB2 LEU    44      41.547  69.280  59.742  1.00  0.00           H  
ATOM    694  HB3 LEU    44      40.947  68.307  61.069  1.00  0.00           H  
ATOM    695  CG  LEU    44      42.893  69.118  61.415  1.00  0.00           C  
ATOM    696  HG  LEU    44      43.255  68.351  62.097  1.00  0.00           H  
ATOM    697  CD1 LEU    44      44.076  69.703  60.646  1.00  0.00           C  
ATOM    698 HD11 LEU    44      43.716  70.453  59.943  1.00  0.00           H  
ATOM    699 HD12 LEU    44      44.758  70.190  61.342  1.00  0.00           H  
ATOM    700 HD13 LEU    44      44.611  68.913  60.121  1.00  0.00           H  
ATOM    701  CD2 LEU    44      42.272  70.240  62.248  1.00  0.00           C  
ATOM    702 HD21 LEU    44      41.903  71.034  61.597  1.00  0.00           H  
ATOM    703 HD22 LEU    44      41.449  69.849  62.846  1.00  0.00           H  
ATOM    704 HD23 LEU    44      43.022  70.660  62.920  1.00  0.00           H  
ATOM    705  C   LEU    44      42.623  66.102  60.701  1.00  0.00           C  
ATOM    706  O   LEU    44      43.809  65.812  60.866  1.00  0.00           O  
ATOM    707  N   SER    45      41.643  65.437  61.324  1.00  0.00           N  
ATOM    708  H   SER    45      40.690  65.745  61.164  1.00  0.00           H  
ATOM    709  CA  SER    45      41.865  64.333  62.267  1.00  0.00           C  
ATOM    710  HA  SER    45      42.599  64.652  63.005  1.00  0.00           H  
ATOM    711  CB  SER    45      40.560  64.026  63.005  1.00  0.00           C  
ATOM    712  HB2 SER    45      40.151  64.952  63.410  1.00  0.00           H  
ATOM    713  HB3 SER    45      39.835  63.595  62.314  1.00  0.00           H  
ATOM    714  OG  SER    45      40.786  63.124  64.069  1.00  0.00           O  
ATOM    715  HG  SER    45      39.899  62.881  64.433  1.00  0.00           H  
ATOM    716  C   SER    45      42.425  63.071  61.590  1.00  0.00           C  
ATOM    717  O   SER    45      43.390  62.490  62.082  1.00  0.00           O  
ATOM    718  N   VAL    46      41.894  62.670  60.430  1.00  0.00           N  
ATOM    719  H   VAL    46      41.086  63.174  60.074  1.00  0.00           H  
ATOM    720  CA  VAL    46      42.395  61.510  59.660  1.00  0.00           C  
ATOM    721  HA  VAL    46      42.455  60.655  60.332  1.00  0.00           H  
ATOM    722  CB  VAL    46      41.420  61.140  58.520  1.00  0.00           C  
ATOM    723  HB  VAL    46      41.268  62.010  57.881  1.00  0.00           H  
ATOM    724  CG1 VAL    46      41.939  59.981  57.655  1.00  0.00           C  
ATOM    725 HG11 VAL    46      41.180  59.698  56.924  1.00  0.00           H  
ATOM    726 HG12 VAL    46      42.831  60.284  57.107  1.00  0.00           H  
ATOM    727 HG13 VAL    46      42.171  59.121  58.283  1.00  0.00           H  
ATOM    728  CG2 VAL    46      40.064  60.687  59.079  1.00  0.00           C  
ATOM    729 HG21 VAL    46      40.186  59.798  59.698  1.00  0.00           H  
ATOM    730 HG22 VAL    46      39.613  61.471  59.682  1.00  0.00           H  
ATOM    731 HG23 VAL    46      39.381  60.461  58.260  1.00  0.00           H  
ATOM    732  C   VAL    46      43.819  61.752  59.135  1.00  0.00           C  
ATOM    733  O   VAL    46      44.617  60.811  59.086  1.00  0.00           O  
ATOM    734  N   ALA    47      44.173  63.005  58.815  1.00  0.00           N  
ATOM    735  H   ALA    47      43.467  63.731  58.830  1.00  0.00           H  
ATOM    736  CA  ALA    47      45.545  63.385  58.481  1.00  0.00           C  
ATOM    737  HA  ALA    47      45.898  62.724  57.690  1.00  0.00           H  
ATOM    738  CB  ALA    47      45.559  64.818  57.931  1.00  0.00           C  
ATOM    739  HB1 ALA    47      44.874  64.898  57.088  1.00  0.00           H  
ATOM    740  HB2 ALA    47      45.255  65.526  58.701  1.00  0.00           H  
ATOM    741  HB3 ALA    47      46.566  65.066  57.595  1.00  0.00           H  
ATOM    742  C   ALA    47      46.496  63.210  59.680  1.00  0.00           C  
ATOM    743  O   ALA    47      47.474  62.465  59.578  1.00  0.00           O  
ATOM    744  N   TYR    48      46.198  63.818  60.836  1.00  0.00           N  
ATOM    745  H   TYR    48      45.382  64.420  60.883  1.00  0.00           H  
ATOM    746  CA  TYR    48      47.075  63.720  62.012  1.00  0.00           C  
ATOM    747  HA  TYR    48      48.088  63.945  61.680  1.00  0.00           H  
ATOM    748  CB  TYR    48      46.707  64.775  63.067  1.00  0.00           C  
ATOM    749  HB2 TYR    48      45.624  64.902  63.106  1.00  0.00           H  
ATOM    750  HB3 TYR    48      47.027  64.416  64.046  1.00  0.00           H  
ATOM    751  CG  TYR    48      47.397  66.109  62.841  1.00  0.00           C  
ATOM    752  CD1 TYR    48      48.797  66.196  62.985  1.00  0.00           C  
ATOM    753  HD1 TYR    48      49.370  65.320  63.258  1.00  0.00           H  
ATOM    754  CE1 TYR    48      49.460  67.423  62.787  1.00  0.00           C  
ATOM    755  HE1 TYR    48      50.532  67.485  62.901  1.00  0.00           H  
ATOM    756  CZ  TYR    48      48.718  68.577  62.461  1.00  0.00           C  
ATOM    757  OH  TYR    48      49.337  69.777  62.313  1.00  0.00           O  
ATOM    758  HH  TYR    48      50.302  69.715  62.461  1.00  0.00           H  
ATOM    759  CE2 TYR    48      47.318  68.490  62.315  1.00  0.00           C  
ATOM    760  HE2 TYR    48      46.766  69.381  62.066  1.00  0.00           H  
ATOM    761  CD2 TYR    48      46.657  67.258  62.498  1.00  0.00           C  
ATOM    762  HD2 TYR    48      45.584  67.196  62.379  1.00  0.00           H  
ATOM    763  C   TYR    48      47.152  62.303  62.601  1.00  0.00           C  
ATOM    764  O   TYR    48      48.252  61.860  62.939  1.00  0.00           O  
ATOM    765  N   LYS    49      46.056  61.529  62.619  1.00  0.00           N  
ATOM    766  H   LYS    49      45.162  61.951  62.377  1.00  0.00           H  
ATOM    767  CA  LYS    49      46.085  60.115  63.038  1.00  0.00           C  
ATOM    768  HA  LYS    49      46.541  60.064  64.029  1.00  0.00           H  
ATOM    769  CB  LYS    49      44.664  59.534  63.135  1.00  0.00           C  
ATOM    770  HB2 LYS    49      44.103  59.780  62.233  1.00  0.00           H  
ATOM    771  HB3 LYS    49      44.731  58.447  63.214  1.00  0.00           H  
ATOM    772  CG  LYS    49      43.937  60.056  64.384  1.00  0.00           C  
ATOM    773  HG2 LYS    49      44.551  59.849  65.262  1.00  0.00           H  
ATOM    774  HG3 LYS    49      43.809  61.132  64.301  1.00  0.00           H  
ATOM    775  CD  LYS    49      42.562  59.417  64.605  1.00  0.00           C  
ATOM    776  HD2 LYS    49      42.657  58.330  64.614  1.00  0.00           H  
ATOM    777  HD3 LYS    49      42.189  59.742  65.578  1.00  0.00           H  
ATOM    778  CE  LYS    49      41.577  59.852  63.517  1.00  0.00           C  
ATOM    779  HE2 LYS    49      41.559  60.945  63.486  1.00  0.00           H  
ATOM    780  HE3 LYS    49      41.928  59.489  62.548  1.00  0.00           H  
ATOM    781  NZ  LYS    49      40.218  59.337  63.783  1.00  0.00           N  
ATOM    782  HZ1 LYS    49      39.549  59.753  63.140  1.00  0.00           H  
ATOM    783  HZ2 LYS    49      40.162  58.333  63.635  1.00  0.00           H  
ATOM    784  HZ3 LYS    49      39.918  59.551  64.731  1.00  0.00           H  
ATOM    785  C   LYS    49      46.966  59.245  62.134  1.00  0.00           C  
ATOM    786  O   LYS    49      47.580  58.306  62.636  1.00  0.00           O  
ATOM    787  N   ASN    50      47.083  59.571  60.846  1.00  0.00           N  
ATOM    788  H   ASN    50      46.545  60.352  60.497  1.00  0.00           H  
ATOM    789  CA  ASN    50      48.043  58.920  59.943  1.00  0.00           C  
ATOM    790  HA  ASN    50      48.050  57.846  60.148  1.00  0.00           H  
ATOM    791  CB  ASN    50      47.617  59.133  58.481  1.00  0.00           C  
ATOM    792  HB2 ASN    50      47.111  60.090  58.359  1.00  0.00           H  
ATOM    793  HB3 ASN    50      48.503  59.147  57.850  1.00  0.00           H  
ATOM    794  CG  ASN    50      46.748  58.010  57.963  1.00  0.00           C  
ATOM    795  OD1 ASN    50      47.239  56.957  57.568  1.00  0.00           O  
ATOM    796  ND2 ASN    50      45.447  58.180  57.968  1.00  0.00           N  
ATOM    797 HD21 ASN    50      44.901  57.487  57.466  1.00  0.00           H  
ATOM    798 HD22 ASN    50      45.072  59.083  58.243  1.00  0.00           H  
ATOM    799  C   ASN    50      49.480  59.403  60.166  1.00  0.00           C  
ATOM    800  O   ASN    50      50.397  58.581  60.193  1.00  0.00           O  
ATOM    801  N   VAL    51      49.713  60.714  60.330  1.00  0.00           N  
ATOM    802  H   VAL    51      48.924  61.351  60.251  1.00  0.00           H  
ATOM    803  CA  VAL    51      51.059  61.287  60.497  1.00  0.00           C  
ATOM    804  HA  VAL    51      51.707  60.881  59.717  1.00  0.00           H  
ATOM    805  CB  VAL    51      51.015  62.820  60.314  1.00  0.00           C  
ATOM    806  HB  VAL    51      50.151  63.220  60.848  1.00  0.00           H  
ATOM    807  CG1 VAL    51      52.255  63.572  60.807  1.00  0.00           C  
ATOM    808 HG11 VAL    51      52.369  63.447  61.881  1.00  0.00           H  
ATOM    809 HG12 VAL    51      53.149  63.221  60.299  1.00  0.00           H  
ATOM    810 HG13 VAL    51      52.141  64.640  60.613  1.00  0.00           H  
ATOM    811  CG2 VAL    51      50.868  63.121  58.819  1.00  0.00           C  
ATOM    812 HG21 VAL    51      50.905  64.195  58.658  1.00  0.00           H  
ATOM    813 HG22 VAL    51      51.679  62.659  58.257  1.00  0.00           H  
ATOM    814 HG23 VAL    51      49.913  62.747  58.453  1.00  0.00           H  
ATOM    815  C   VAL    51      51.702  60.867  61.826  1.00  0.00           C  
ATOM    816  O   VAL    51      52.874  60.493  61.829  1.00  0.00           O  
ATOM    817  N   VAL    52      50.936  60.844  62.918  1.00  0.00           N  
ATOM    818  H   VAL    52      49.989  61.204  62.852  1.00  0.00           H  
ATOM    819  CA  VAL    52      51.379  60.298  64.219  1.00  0.00           C  
ATOM    820  HA  VAL    52      52.392  60.644  64.412  1.00  0.00           H  
ATOM    821  CB  VAL    52      50.484  60.811  65.371  1.00  0.00           C  
ATOM    822  HB  VAL    52      49.446  60.536  65.174  1.00  0.00           H  
ATOM    823  CG1 VAL    52      50.881  60.189  66.715  1.00  0.00           C  
ATOM    824 HG11 VAL    52      50.705  59.112  66.707  1.00  0.00           H  
ATOM    825 HG12 VAL    52      51.932  60.378  66.923  1.00  0.00           H  
ATOM    826 HG13 VAL    52      50.272  60.610  67.513  1.00  0.00           H  
ATOM    827  CG2 VAL    52      50.572  62.343  65.489  1.00  0.00           C  
ATOM    828 HG21 VAL    52      49.833  62.803  64.834  1.00  0.00           H  
ATOM    829 HG22 VAL    52      50.368  62.669  66.509  1.00  0.00           H  
ATOM    830 HG23 VAL    52      51.559  62.700  65.204  1.00  0.00           H  
ATOM    831  C   VAL    52      51.445  58.771  64.180  1.00  0.00           C  
ATOM    832  O   VAL    52      52.474  58.187  64.533  1.00  0.00           O  
ATOM    833  N   GLY    53      50.388  58.102  63.695  1.00  0.00           N  
ATOM    834  H   GLY    53      49.574  58.627  63.400  1.00  0.00           H  
ATOM    835  CA  GLY    53      50.298  56.641  63.652  1.00  0.00           C  
ATOM    836  HA2 GLY    53      50.282  56.244  64.667  1.00  0.00           H  
ATOM    837  HA3 GLY    53      49.365  56.366  63.163  1.00  0.00           H  
ATOM    838  C   GLY    53      51.443  55.971  62.881  1.00  0.00           C  
ATOM    839  O   GLY    53      52.010  54.989  63.354  1.00  0.00           O  
ATOM    840  N   ALA    54      51.864  56.564  61.764  1.00  0.00           N  
ATOM    841  H   ALA    54      51.344  57.360  61.411  1.00  0.00           H  
ATOM    842  CA  ALA    54      52.984  56.082  60.951  1.00  0.00           C  
ATOM    843  HA  ALA    54      52.816  55.028  60.727  1.00  0.00           H  
ATOM    844  CB  ALA    54      52.964  56.861  59.637  1.00  0.00           C  
ATOM    845  HB1 ALA    54      52.050  56.617  59.100  1.00  0.00           H  
ATOM    846  HB2 ALA    54      53.012  57.934  59.827  1.00  0.00           H  
ATOM    847  HB3 ALA    54      53.817  56.578  59.025  1.00  0.00           H  
ATOM    848  C   ALA    54      54.362  56.186  61.624  1.00  0.00           C  
ATOM    849  O   ALA    54      55.302  55.516  61.189  1.00  0.00           O  
ATOM    850  N   ARG    55      54.512  57.008  62.677  1.00  0.00           N  
ATOM    851  H   ARG    55      53.698  57.541  62.967  1.00  0.00           H  
ATOM    852  CA  ARG    55      55.709  57.031  63.537  1.00  0.00           C  
ATOM    853  HA  ARG    55      56.563  56.622  62.990  1.00  0.00           H  
ATOM    854  CB  ARG    55      56.061  58.470  63.967  1.00  0.00           C  
ATOM    855  HB2 ARG    55      55.145  59.013  64.213  1.00  0.00           H  
ATOM    856  HB3 ARG    55      56.671  58.420  64.870  1.00  0.00           H  
ATOM    857  CG  ARG    55      56.871  59.275  62.933  1.00  0.00           C  
ATOM    858  HG2 ARG    55      57.018  60.277  63.336  1.00  0.00           H  
ATOM    859  HG3 ARG    55      57.848  58.810  62.790  1.00  0.00           H  
ATOM    860  CD  ARG    55      56.167  59.385  61.578  1.00  0.00           C  
ATOM    861  HD2 ARG    55      56.222  58.423  61.064  1.00  0.00           H  
ATOM    862  HD3 ARG    55      55.122  59.618  61.762  1.00  0.00           H  
ATOM    863  NE  ARG    55      56.769  60.419  60.721  1.00  0.00           N  
ATOM    864  HE  ARG    55      57.781  60.515  60.741  1.00  0.00           H  
ATOM    865  CZ  ARG    55      56.126  61.198  59.871  1.00  0.00           C  
ATOM    866  NH1 ARG    55      54.833  61.209  59.755  1.00  0.00           N  
ATOM    867 HH11 ARG    55      54.252  60.715  60.416  1.00  0.00           H  
ATOM    868 HH12 ARG    55      54.442  61.849  59.067  1.00  0.00           H  
ATOM    869  NH2 ARG    55      56.750  62.021  59.089  1.00  0.00           N  
ATOM    870 HH21 ARG    55      57.749  62.185  59.153  1.00  0.00           H  
ATOM    871 HH22 ARG    55      56.177  62.627  58.510  1.00  0.00           H  
ATOM    872  C   ARG    55      55.526  56.111  64.747  1.00  0.00           C  
ATOM    873  O   ARG    55      56.479  55.436  65.124  1.00  0.00           O  
ATOM    874  N   ARG    56      54.312  56.017  65.304  1.00  0.00           N  
ATOM    875  H   ARG    56      53.583  56.626  64.946  1.00  0.00           H  
ATOM    876  CA  ARG    56      53.970  55.101  66.413  1.00  0.00           C  
ATOM    877  HA  ARG    56      54.633  55.309  67.250  1.00  0.00           H  
ATOM    878  CB  ARG    56      52.524  55.364  66.870  1.00  0.00           C  
ATOM    879  HB2 ARG    56      52.372  56.442  66.961  1.00  0.00           H  
ATOM    880  HB3 ARG    56      51.829  54.988  66.118  1.00  0.00           H  
ATOM    881  CG  ARG    56      52.205  54.721  68.231  1.00  0.00           C  
ATOM    882  HG2 ARG    56      52.388  53.646  68.194  1.00  0.00           H  
ATOM    883  HG3 ARG    56      52.850  55.167  68.990  1.00  0.00           H  
ATOM    884  CD  ARG    56      50.737  54.966  68.603  1.00  0.00           C  
ATOM    885  HD2 ARG    56      50.507  56.022  68.440  1.00  0.00           H  
ATOM    886  HD3 ARG    56      50.099  54.380  67.942  1.00  0.00           H  
ATOM    887  NE  ARG    56      50.465  54.657  70.020  1.00  0.00           N  
ATOM    888  HE  ARG    56      51.009  55.170  70.704  1.00  0.00           H  
ATOM    889  CZ  ARG    56      49.417  54.020  70.511  1.00  0.00           C  
ATOM    890  NH1 ARG    56      48.624  53.273  69.807  1.00  0.00           N  
ATOM    891 HH11 ARG    56      48.955  52.916  68.915  1.00  0.00           H  
ATOM    892 HH12 ARG    56      47.758  52.942  70.213  1.00  0.00           H  
ATOM    893  NH2 ARG    56      49.156  54.130  71.772  1.00  0.00           N  
ATOM    894 HH21 ARG    56      49.803  54.663  72.344  1.00  0.00           H  
ATOM    895 HH22 ARG    56      48.374  53.642  72.200  1.00  0.00           H  
ATOM    896  C   ARG    56      54.197  53.636  66.035  1.00  0.00           C  
ATOM    897  O   ARG    56      54.847  52.920  66.795  1.00  0.00           O  
ATOM    898  N   SER    57      53.769  53.215  64.842  1.00  0.00           N  
ATOM    899  H   SER    57      53.221  53.856  64.276  1.00  0.00           H  
ATOM    900  CA  SER    57      53.984  51.858  64.323  1.00  0.00           C  
ATOM    901  HA  SER    57      53.553  51.151  65.031  1.00  0.00           H  
ATOM    902  CB  SER    57      53.249  51.681  62.990  1.00  0.00           C  
ATOM    903  HB2 SER    57      53.368  50.653  62.646  1.00  0.00           H  
ATOM    904  HB3 SER    57      52.187  51.874  63.145  1.00  0.00           H  
ATOM    905  OG  SER    57      53.726  52.569  61.995  1.00  0.00           O  
ATOM    906  HG  SER    57      53.019  52.605  61.312  1.00  0.00           H  
ATOM    907  C   SER    57      55.470  51.519  64.171  1.00  0.00           C  
ATOM    908  O   SER    57      55.928  50.502  64.701  1.00  0.00           O  
ATOM    909  N   SER    58      56.232  52.411  63.527  1.00  0.00           N  
ATOM    910  H   SER    58      55.746  53.160  63.048  1.00  0.00           H  
ATOM    911  CA  SER    58      57.686  52.320  63.343  1.00  0.00           C  
ATOM    912  HA  SER    58      57.918  51.400  62.810  1.00  0.00           H  
ATOM    913  CB  SER    58      58.175  53.502  62.501  1.00  0.00           C  
ATOM    914  HB2 SER    58      57.895  54.434  62.992  1.00  0.00           H  
ATOM    915  HB3 SER    58      59.262  53.471  62.420  1.00  0.00           H  
ATOM    916  OG  SER    58      57.606  53.481  61.205  1.00  0.00           O  
ATOM    917  HG  SER    58      58.027  52.768  60.683  1.00  0.00           H  
ATOM    918  C   SER    58      58.451  52.308  64.672  1.00  0.00           C  
ATOM    919  O   SER    58      59.388  51.533  64.838  1.00  0.00           O  
ATOM    920  N   TRP    59      58.050  53.127  65.646  1.00  0.00           N  
ATOM    921  H   TRP    59      57.300  53.784  65.454  1.00  0.00           H  
ATOM    922  CA  TRP    59      58.674  53.163  66.971  1.00  0.00           C  
ATOM    923  HA  TRP    59      59.756  53.212  66.856  1.00  0.00           H  
ATOM    924  CB  TRP    59      58.221  54.433  67.698  1.00  0.00           C  
ATOM    925  HB2 TRP    59      58.625  55.305  67.185  1.00  0.00           H  
ATOM    926  HB3 TRP    59      57.136  54.501  67.636  1.00  0.00           H  
ATOM    927  CG  TRP    59      58.594  54.515  69.142  1.00  0.00           C  
ATOM    928  CD1 TRP    59      59.836  54.708  69.643  1.00  0.00           C  
ATOM    929  HD1 TRP    59      60.733  54.846  69.056  1.00  0.00           H  
ATOM    930  NE1 TRP    59      59.785  54.697  71.024  1.00  0.00           N  
ATOM    931  HE1 TRP    59      60.585  54.876  71.633  1.00  0.00           H  
ATOM    932  CE2 TRP    59      58.503  54.494  71.475  1.00  0.00           C  
ATOM    933  CZ2 TRP    59      57.945  54.405  72.753  1.00  0.00           C  
ATOM    934  HZ2 TRP    59      58.576  54.487  73.616  1.00  0.00           H  
ATOM    935  CH2 TRP    59      56.562  54.231  72.898  1.00  0.00           C  
ATOM    936  HH2 TRP    59      56.126  54.181  73.887  1.00  0.00           H  
ATOM    937  CZ3 TRP    59      55.753  54.141  71.756  1.00  0.00           C  
ATOM    938  HZ3 TRP    59      54.683  54.032  71.868  1.00  0.00           H  
ATOM    939  CE3 TRP    59      56.324  54.209  70.471  1.00  0.00           C  
ATOM    940  HE3 TRP    59      55.689  54.150  69.603  1.00  0.00           H  
ATOM    941  CD2 TRP    59      57.712  54.391  70.296  1.00  0.00           C  
ATOM    942  C   TRP    59      58.372  51.892  67.780  1.00  0.00           C  
ATOM    943  O   TRP    59      59.281  51.338  68.404  1.00  0.00           O  
ATOM    944  N   ARG    60      57.136  51.372  67.723  1.00  0.00           N  
ATOM    945  H   ARG    60      56.424  51.888  67.211  1.00  0.00           H  
ATOM    946  CA  ARG    60      56.732  50.142  68.427  1.00  0.00           C  
ATOM    947  HA  ARG    60      57.040  50.223  69.471  1.00  0.00           H  
ATOM    948  CB  ARG    60      55.203  49.988  68.394  1.00  0.00           C  
ATOM    949  HB2 ARG    60      54.817  50.236  67.406  1.00  0.00           H  
ATOM    950  HB3 ARG    60      54.949  48.947  68.598  1.00  0.00           H  
ATOM    951  CG  ARG    60      54.532  50.862  69.462  1.00  0.00           C  
ATOM    952  HG2 ARG    60      54.959  50.614  70.433  1.00  0.00           H  
ATOM    953  HG3 ARG    60      54.716  51.916  69.258  1.00  0.00           H  
ATOM    954  CD  ARG    60      53.026  50.602  69.511  1.00  0.00           C  
ATOM    955  HD2 ARG    60      52.563  51.008  68.609  1.00  0.00           H  
ATOM    956  HD3 ARG    60      52.860  49.522  69.539  1.00  0.00           H  
ATOM    957  NE  ARG    60      52.418  51.213  70.705  1.00  0.00           N  
ATOM    958  HE  ARG    60      53.014  51.760  71.312  1.00  0.00           H  
ATOM    959  CZ  ARG    60      51.216  50.954  71.179  1.00  0.00           C  
ATOM    960  NH1 ARG    60      50.394  50.124  70.601  1.00  0.00           N  
ATOM    961 HH11 ARG    60      50.628  49.749  69.691  1.00  0.00           H  
ATOM    962 HH12 ARG    60      49.517  49.876  71.045  1.00  0.00           H  
ATOM    963  NH2 ARG    60      50.826  51.538  72.269  1.00  0.00           N  
ATOM    964 HH21 ARG    60      51.383  52.282  72.684  1.00  0.00           H  
ATOM    965 HH22 ARG    60      49.881  51.391  72.613  1.00  0.00           H  
ATOM    966  C   ARG    60      57.420  48.880  67.905  1.00  0.00           C  
ATOM    967  O   ARG    60      57.814  48.045  68.722  1.00  0.00           O  
ATOM    968  N   VAL    61      57.645  48.744  66.594  1.00  0.00           N  
ATOM    969  H   VAL    61      57.268  49.438  65.960  1.00  0.00           H  
ATOM    970  CA  VAL    61      58.390  47.584  66.061  1.00  0.00           C  
ATOM    971  HA  VAL    61      57.952  46.689  66.509  1.00  0.00           H  
ATOM    972  CB  VAL    61      58.235  47.392  64.535  1.00  0.00           C  
ATOM    973  HB  VAL    61      57.181  47.214  64.335  1.00  0.00           H  
ATOM    974  CG1 VAL    61      58.657  48.593  63.692  1.00  0.00           C  
ATOM    975 HG11 VAL    61      58.130  49.478  64.032  1.00  0.00           H  
ATOM    976 HG12 VAL    61      59.732  48.754  63.756  1.00  0.00           H  
ATOM    977 HG13 VAL    61      58.379  48.418  62.655  1.00  0.00           H  
ATOM    978  CG2 VAL    61      59.009  46.165  64.036  1.00  0.00           C  
ATOM    979 HG21 VAL    61      58.679  45.275  64.576  1.00  0.00           H  
ATOM    980 HG22 VAL    61      58.830  46.022  62.973  1.00  0.00           H  
ATOM    981 HG23 VAL    61      60.080  46.299  64.186  1.00  0.00           H  
ATOM    982  C   VAL    61      59.847  47.609  66.524  1.00  0.00           C  
ATOM    983  O   VAL    61      60.306  46.623  67.093  1.00  0.00           O  
ATOM    984  N   ILE    62      60.555  48.739  66.412  1.00  0.00           N  
ATOM    985  H   ILE    62      60.133  49.544  65.960  1.00  0.00           H  
ATOM    986  CA  ILE    62      61.958  48.830  66.869  1.00  0.00           C  
ATOM    987  HA  ILE    62      62.504  47.984  66.453  1.00  0.00           H  
ATOM    988  CB  ILE    62      62.628  50.119  66.339  1.00  0.00           C  
ATOM    989  HB  ILE    62      62.120  50.978  66.783  1.00  0.00           H  
ATOM    990  CG2 ILE    62      64.106  50.182  66.758  1.00  0.00           C  
ATOM    991 HG21 ILE    62      64.558  51.109  66.408  1.00  0.00           H  
ATOM    992 HG22 ILE    62      64.197  50.153  67.840  1.00  0.00           H  
ATOM    993 HG23 ILE    62      64.660  49.336  66.354  1.00  0.00           H  
ATOM    994  CG1 ILE    62      62.532  50.259  64.800  1.00  0.00           C  
ATOM    995 HG12 ILE    62      61.488  50.352  64.517  1.00  0.00           H  
ATOM    996 HG13 ILE    62      63.019  51.186  64.496  1.00  0.00           H  
ATOM    997  CD1 ILE    62      63.116  49.104  63.973  1.00  0.00           C  
ATOM    998 HD11 ILE    62      62.898  49.277  62.923  1.00  0.00           H  
ATOM    999 HD12 ILE    62      64.196  49.055  64.101  1.00  0.00           H  
ATOM   1000 HD13 ILE    62      62.663  48.155  64.256  1.00  0.00           H  
ATOM   1001  C   ILE    62      62.063  48.679  68.398  1.00  0.00           C  
ATOM   1002  O   ILE    62      62.956  47.987  68.888  1.00  0.00           O  
ATOM   1003  N   SER    63      61.105  49.212  69.165  1.00  0.00           N  
ATOM   1004  H   SER    63      60.406  49.801  68.728  1.00  0.00           H  
ATOM   1005  CA  SER    63      61.021  48.990  70.618  1.00  0.00           C  
ATOM   1006  HA  SER    63      61.984  49.243  71.060  1.00  0.00           H  
ATOM   1007  CB  SER    63      59.973  49.913  71.247  1.00  0.00           C  
ATOM   1008  HB2 SER    63      58.980  49.659  70.876  1.00  0.00           H  
ATOM   1009  HB3 SER    63      59.986  49.784  72.329  1.00  0.00           H  
ATOM   1010  OG  SER    63      60.268  51.262  70.940  1.00  0.00           O  
ATOM   1011  HG  SER    63      59.894  51.457  70.064  1.00  0.00           H  
ATOM   1012  C   SER    63      60.726  47.523  70.986  1.00  0.00           C  
ATOM   1013  O   SER    63      61.166  47.056  72.038  1.00  0.00           O  
ATOM   1014  N   SER    64      60.061  46.770  70.103  1.00  0.00           N  
ATOM   1015  H   SER    64      59.711  47.214  69.263  1.00  0.00           H  
ATOM   1016  CA  SER    64      59.875  45.313  70.230  1.00  0.00           C  
ATOM   1017  HA  SER    64      59.600  45.092  71.261  1.00  0.00           H  
ATOM   1018  CB  SER    64      58.731  44.812  69.338  1.00  0.00           C  
ATOM   1019  HB2 SER    64      58.989  44.940  68.289  1.00  0.00           H  
ATOM   1020  HB3 SER    64      58.591  43.745  69.519  1.00  0.00           H  
ATOM   1021  OG  SER    64      57.511  45.485  69.610  1.00  0.00           O  
ATOM   1022  HG  SER    64      57.613  46.423  69.346  1.00  0.00           H  
ATOM   1023  C   SER    64      61.164  44.535  69.924  1.00  0.00           C  
ATOM   1024  O   SER    64      61.460  43.562  70.616  1.00  0.00           O  
ATOM   1025  N   ILE    65      61.994  44.990  68.971  1.00  0.00           N  
ATOM   1026  H   ILE    65      61.690  45.768  68.395  1.00  0.00           H  
ATOM   1027  CA  ILE    65      63.351  44.439  68.769  1.00  0.00           C  
ATOM   1028  HA  ILE    65      63.265  43.358  68.665  1.00  0.00           H  
ATOM   1029  CB  ILE    65      64.024  44.990  67.485  1.00  0.00           C  
ATOM   1030  HB  ILE    65      64.248  46.045  67.643  1.00  0.00           H  
ATOM   1031  CG2 ILE    65      65.365  44.275  67.235  1.00  0.00           C  
ATOM   1032 HG21 ILE    65      65.819  44.643  66.314  1.00  0.00           H  
ATOM   1033 HG22 ILE    65      66.062  44.466  68.050  1.00  0.00           H  
ATOM   1034 HG23 ILE    65      65.212  43.197  67.146  1.00  0.00           H  
ATOM   1035  CG1 ILE    65      63.159  44.897  66.207  1.00  0.00           C  
ATOM   1036 HG12 ILE    65      62.391  45.661  66.248  1.00  0.00           H  
ATOM   1037 HG13 ILE    65      63.778  45.143  65.344  1.00  0.00           H  
ATOM   1038  CD1 ILE    65      62.474  43.548  65.947  1.00  0.00           C  
ATOM   1039 HD11 ILE    65      61.987  43.576  64.973  1.00  0.00           H  
ATOM   1040 HD12 ILE    65      63.208  42.745  65.954  1.00  0.00           H  
ATOM   1041 HD13 ILE    65      61.719  43.354  66.709  1.00  0.00           H  
ATOM   1042  C   ILE    65      64.220  44.703  70.009  1.00  0.00           C  
ATOM   1043  O   ILE    65      64.945  43.821  70.474  1.00  0.00           O  
ATOM   1044  N   GLU    66      64.096  45.885  70.624  1.00  0.00           N  
ATOM   1045  H   GLU    66      63.554  46.610  70.159  1.00  0.00           H  
ATOM   1046  CA  GLU    66      64.767  46.210  71.887  1.00  0.00           C  
ATOM   1047  HA  GLU    66      65.833  46.024  71.774  1.00  0.00           H  
ATOM   1048  CB  GLU    66      64.599  47.706  72.186  1.00  0.00           C  
ATOM   1049  HB2 GLU    66      64.568  48.279  71.260  1.00  0.00           H  
ATOM   1050  HB3 GLU    66      63.661  47.873  72.704  1.00  0.00           H  
ATOM   1051  CG  GLU    66      65.751  48.242  73.032  1.00  0.00           C  
ATOM   1052  HG2 GLU    66      66.010  47.520  73.804  1.00  0.00           H  
ATOM   1053  HG3 GLU    66      66.633  48.368  72.403  1.00  0.00           H  
ATOM   1054  CD  GLU    66      65.377  49.566  73.695  1.00  0.00           C  
ATOM   1055  OE1 GLU    66      64.884  49.520  74.849  1.00  0.00           O  
ATOM   1056  OE2 GLU    66      65.624  50.644  73.116  1.00  0.00           O  
ATOM   1057  C   GLU    66      64.259  45.341  73.067  1.00  0.00           C  
ATOM   1058  O   GLU    66      65.030  45.002  73.969  1.00  0.00           O  
ATOM   1059  N   GLN    67      62.982  44.944  73.049  1.00  0.00           N  
ATOM   1060  H   GLN    67      62.382  45.296  72.314  1.00  0.00           H  
ATOM   1061  CA  GLN    67      62.401  44.017  74.034  1.00  0.00           C  
ATOM   1062  HA  GLN    67      62.679  44.364  75.026  1.00  0.00           H  
ATOM   1063  CB  GLN    67      60.860  44.049  73.942  1.00  0.00           C  
ATOM   1064  HB2 GLN    67      60.520  45.083  73.967  1.00  0.00           H  
ATOM   1065  HB3 GLN    67      60.539  43.616  72.998  1.00  0.00           H  
ATOM   1066  CG  GLN    67      60.156  43.294  75.080  1.00  0.00           C  
ATOM   1067  HG2 GLN    67      60.508  42.267  75.112  1.00  0.00           H  
ATOM   1068  HG3 GLN    67      60.407  43.761  76.030  1.00  0.00           H  
ATOM   1069  CD  GLN    67      58.640  43.267  74.910  1.00  0.00           C  
ATOM   1070  OE1 GLN    67      58.092  42.499  74.128  1.00  0.00           O  
ATOM   1071  NE2 GLN    67      57.898  44.079  75.628  1.00  0.00           N  
ATOM   1072 HE21 GLN    67      56.900  44.070  75.485  1.00  0.00           H  
ATOM   1073 HE22 GLN    67      58.302  44.672  76.341  1.00  0.00           H  
ATOM   1074  C   GLN    67      62.965  42.598  73.864  1.00  0.00           C  
ATOM   1075  O   GLN    67      63.399  41.988  74.850  1.00  0.00           O  
ATOM   1076  N   LYS    68      63.021  42.076  72.624  1.00  0.00           N  
ATOM   1077  H   LYS    68      62.621  42.626  71.866  1.00  0.00           H  
ATOM   1078  CA  LYS    68      63.554  40.741  72.314  1.00  0.00           C  
ATOM   1079  HA  LYS    68      63.109  40.014  72.997  1.00  0.00           H  
ATOM   1080  CB  LYS    68      63.185  40.333  70.879  1.00  0.00           C  
ATOM   1081  HB2 LYS    68      63.400  41.153  70.192  1.00  0.00           H  
ATOM   1082  HB3 LYS    68      63.805  39.482  70.592  1.00  0.00           H  
ATOM   1083  CG  LYS    68      61.713  39.910  70.751  1.00  0.00           C  
ATOM   1084  HG2 LYS    68      61.509  39.120  71.476  1.00  0.00           H  
ATOM   1085  HG3 LYS    68      61.060  40.761  70.958  1.00  0.00           H  
ATOM   1086  CD  LYS    68      61.447  39.389  69.331  1.00  0.00           C  
ATOM   1087  HD2 LYS    68      61.584  40.212  68.623  1.00  0.00           H  
ATOM   1088  HD3 LYS    68      62.167  38.605  69.085  1.00  0.00           H  
ATOM   1089  CE  LYS    68      60.034  38.825  69.148  1.00  0.00           C  
ATOM   1090  HE2 LYS    68      59.293  39.583  69.403  1.00  0.00           H  
ATOM   1091  HE3 LYS    68      59.904  38.594  68.090  1.00  0.00           H  
ATOM   1092  NZ  LYS    68      59.802  37.589  69.925  1.00  0.00           N  
ATOM   1093  HZ1 LYS    68      59.656  37.779  70.911  1.00  0.00           H  
ATOM   1094  HZ2 LYS    68      58.971  37.097  69.593  1.00  0.00           H  
ATOM   1095  HZ3 LYS    68      60.597  36.966  69.858  1.00  0.00           H  
ATOM   1096  C   LYS    68      65.071  40.623  72.523  1.00  0.00           C  
ATOM   1097  O   LYS    68      65.517  39.621  73.071  1.00  0.00           O  
ATOM   1098  N   THR    69      65.847  41.641  72.171  1.00  0.00           N  
ATOM   1099  H   THR    69      65.426  42.419  71.679  1.00  0.00           H  
ATOM   1100  CA  THR    69      67.308  41.664  72.438  1.00  0.00           C  
ATOM   1101  HA  THR    69      67.735  40.724  72.084  1.00  0.00           H  
ATOM   1102  CB  THR    69      68.018  42.801  71.687  1.00  0.00           C  
ATOM   1103  HB  THR    69      69.024  42.918  72.088  1.00  0.00           H  
ATOM   1104  CG2 THR    69      68.136  42.529  70.190  1.00  0.00           C  
ATOM   1105 HG21 THR    69      68.599  43.382  69.695  1.00  0.00           H  
ATOM   1106 HG22 THR    69      68.763  41.655  70.024  1.00  0.00           H  
ATOM   1107 HG23 THR    69      67.158  42.346  69.749  1.00  0.00           H  
ATOM   1108  OG1 THR    69      67.324  44.016  71.830  1.00  0.00           O  
ATOM   1109  HG1 THR    69      66.559  43.967  71.232  1.00  0.00           H  
ATOM   1110  C   THR    69      67.620  41.750  73.931  1.00  0.00           C  
ATOM   1111  O   THR    69      68.560  41.104  74.399  1.00  0.00           O  
ATOM   1112  N   SER    70      66.793  42.452  74.729  1.00  0.00           N  
ATOM   1113  H   SER    70      66.072  43.012  74.289  1.00  0.00           H  
ATOM   1114  CA  SER    70      66.894  42.437  76.194  1.00  0.00           C  
ATOM   1115  HA  SER    70      67.911  42.702  76.483  1.00  0.00           H  
ATOM   1116  CB  SER    70      65.949  43.464  76.828  1.00  0.00           C  
ATOM   1117  HB2 SER    70      64.917  43.214  76.586  1.00  0.00           H  
ATOM   1118  HB3 SER    70      66.060  43.435  77.910  1.00  0.00           H  
ATOM   1119  OG  SER    70      66.236  44.773  76.372  1.00  0.00           O  
ATOM   1120  HG  SER    70      65.944  44.828  75.439  1.00  0.00           H  
ATOM   1121  C   SER    70      66.599  41.042  76.784  1.00  0.00           C  
ATOM   1122  O   SER    70      67.330  40.573  77.657  1.00  0.00           O  
ATOM   1123  N   ALA    71      65.591  40.351  76.253  1.00  0.00           N  
ATOM   1124  H   ALA    71      65.010  40.791  75.553  1.00  0.00           H  
ATOM   1125  CA  ALA    71      65.266  38.962  76.618  1.00  0.00           C  
ATOM   1126  HA  ALA    71      65.310  38.877  77.707  1.00  0.00           H  
ATOM   1127  CB  ALA    71      63.820  38.684  76.194  1.00  0.00           C  
ATOM   1128  HB1 ALA    71      63.142  39.368  76.705  1.00  0.00           H  
ATOM   1129  HB2 ALA    71      63.710  38.809  75.118  1.00  0.00           H  
ATOM   1130  HB3 ALA    71      63.546  37.663  76.464  1.00  0.00           H  
ATOM   1131  C   ALA    71      66.256  37.923  76.054  1.00  0.00           C  
ATOM   1132  O   ALA    71      66.211  36.751  76.438  1.00  0.00           O  
ATOM   1133  N   ASP    72      67.189  38.324  75.174  1.00  0.00           N  
ATOM   1134  H   ASP    72      67.101  39.262  74.807  1.00  0.00           H  
ATOM   1135  CA  ASP    72      68.341  37.528  74.731  1.00  0.00           C  
ATOM   1136  HA  ASP    72      68.119  36.483  74.919  1.00  0.00           H  
ATOM   1137  CB  ASP    72      68.519  37.687  73.208  1.00  0.00           C  
ATOM   1138  HB2 ASP    72      67.539  37.629  72.729  1.00  0.00           H  
ATOM   1139  HB3 ASP    72      68.945  38.670  72.995  1.00  0.00           H  
ATOM   1140  CG  ASP    72      69.398  36.586  72.606  1.00  0.00           C  
ATOM   1141  OD1 ASP    72      70.418  36.907  71.945  1.00  0.00           O  
ATOM   1142  OD2 ASP    72      69.060  35.389  72.784  1.00  0.00           O  
ATOM   1143  C   ASP    72      69.635  37.844  75.525  1.00  0.00           C  
ATOM   1144  O   ASP    72      70.699  37.277  75.259  1.00  0.00           O  
ATOM   1145  N   GLY    73      69.559  38.760  76.498  1.00  0.00           N  
ATOM   1146  H   GLY    73      68.665  39.199  76.680  1.00  0.00           H  
ATOM   1147  CA  GLY    73      70.693  39.179  77.328  1.00  0.00           C  
ATOM   1148  HA2 GLY    73      70.328  39.813  78.132  1.00  0.00           H  
ATOM   1149  HA3 GLY    73      71.144  38.298  77.775  1.00  0.00           H  
ATOM   1150  C   GLY    73      71.783  39.948  76.572  1.00  0.00           C  
ATOM   1151  O   GLY    73      72.938  39.942  77.007  1.00  0.00           O  
ATOM   1152  N   ASN    74      71.436  40.562  75.439  1.00  0.00           N  
ATOM   1153  H   ASN    74      70.458  40.560  75.181  1.00  0.00           H  
ATOM   1154  CA  ASN    74      72.385  41.118  74.473  1.00  0.00           C  
ATOM   1155  HA  ASN    74      73.043  40.306  74.158  1.00  0.00           H  
ATOM   1156  CB  ASN    74      71.585  41.571  73.238  1.00  0.00           C  
ATOM   1157  HB2 ASN    74      70.874  40.796  72.958  1.00  0.00           H  
ATOM   1158  HB3 ASN    74      71.017  42.465  73.478  1.00  0.00           H  
ATOM   1159  CG  ASN    74      72.475  41.855  72.045  1.00  0.00           C  
ATOM   1160  OD1 ASN    74      73.169  42.859  71.989  1.00  0.00           O  
ATOM   1161  ND2 ASN    74      72.494  40.982  71.068  1.00  0.00           N  
ATOM   1162 HD21 ASN    74      73.288  40.976  70.444  1.00  0.00           H  
ATOM   1163 HD22 ASN    74      71.833  40.207  71.037  1.00  0.00           H  
ATOM   1164  C   ASN    74      73.273  42.238  75.058  1.00  0.00           C  
ATOM   1165  O   ASN    74      72.818  43.071  75.851  1.00  0.00           O  
ATOM   1166  N   GLU    75      74.541  42.272  74.632  1.00  0.00           N  
ATOM   1167  H   GLU    75      74.835  41.518  74.014  1.00  0.00           H  
ATOM   1168  CA  GLU    75      75.529  43.314  74.936  1.00  0.00           C  
ATOM   1169  HA  GLU    75      75.062  44.113  75.510  1.00  0.00           H  
ATOM   1170  CB  GLU    75      76.683  42.731  75.775  1.00  0.00           C  
ATOM   1171  HB2 GLU    75      77.180  41.952  75.199  1.00  0.00           H  
ATOM   1172  HB3 GLU    75      77.410  43.522  75.959  1.00  0.00           H  
ATOM   1173  CG  GLU    75      76.277  42.152  77.133  1.00  0.00           C  
ATOM   1174  HG2 GLU    75      75.723  42.907  77.693  1.00  0.00           H  
ATOM   1175  HG3 GLU    75      75.621  41.296  76.987  1.00  0.00           H  
ATOM   1176  CD  GLU    75      77.512  41.714  77.931  1.00  0.00           C  
ATOM   1177  OE1 GLU    75      77.989  40.561  77.773  1.00  0.00           O  
ATOM   1178  OE2 GLU    75      78.004  42.506  78.768  1.00  0.00           O  
ATOM   1179  C   GLU    75      76.144  43.955  73.670  1.00  0.00           C  
ATOM   1180  O   GLU    75      76.636  45.085  73.744  1.00  0.00           O  
ATOM   1181  N   LYS    76      76.159  43.234  72.540  1.00  0.00           N  
ATOM   1182  H   LYS    76      75.718  42.320  72.574  1.00  0.00           H  
ATOM   1183  CA  LYS    76      76.966  43.545  71.338  1.00  0.00           C  
ATOM   1184  HA  LYS    76      77.764  44.235  71.613  1.00  0.00           H  
ATOM   1185  CB  LYS    76      77.626  42.248  70.837  1.00  0.00           C  
ATOM   1186  HB2 LYS    76      76.845  41.534  70.590  1.00  0.00           H  
ATOM   1187  HB3 LYS    76      78.168  42.468  69.917  1.00  0.00           H  
ATOM   1188  CG  LYS    76      78.607  41.594  71.829  1.00  0.00           C  
ATOM   1189  HG2 LYS    76      79.423  42.290  72.034  1.00  0.00           H  
ATOM   1190  HG3 LYS    76      78.093  41.360  72.763  1.00  0.00           H  
ATOM   1191  CD  LYS    76      79.174  40.296  71.229  1.00  0.00           C  
ATOM   1192  HD2 LYS    76      78.360  39.587  71.058  1.00  0.00           H  
ATOM   1193  HD3 LYS    76      79.645  40.533  70.274  1.00  0.00           H  
ATOM   1194  CE  LYS    76      80.215  39.651  72.155  1.00  0.00           C  
ATOM   1195  HE2 LYS    76      80.959  40.403  72.424  1.00  0.00           H  
ATOM   1196  HE3 LYS    76      79.729  39.324  73.076  1.00  0.00           H  
ATOM   1197  NZ  LYS    76      80.891  38.507  71.500  1.00  0.00           N  
ATOM   1198  HZ1 LYS    76      80.238  37.765  71.261  1.00  0.00           H  
ATOM   1199  HZ2 LYS    76      81.341  38.812  70.641  1.00  0.00           H  
ATOM   1200  HZ3 LYS    76      81.611  38.095  72.094  1.00  0.00           H  
ATOM   1201  C   LYS    76      76.200  44.231  70.197  1.00  0.00           C  
ATOM   1202  O   LYS    76      76.808  44.955  69.403  1.00  0.00           O  
ATOM   1203  N   LYS    77      74.875  44.055  70.104  1.00  0.00           N  
ATOM   1204  H   LYS    77      74.455  43.452  70.802  1.00  0.00           H  
ATOM   1205  CA  LYS    77      73.990  44.682  69.091  1.00  0.00           C  
ATOM   1206  HA  LYS    77      74.593  45.166  68.318  1.00  0.00           H  
ATOM   1207  CB  LYS    77      73.120  43.607  68.406  1.00  0.00           C  
ATOM   1208  HB2 LYS    77      72.438  43.181  69.146  1.00  0.00           H  
ATOM   1209  HB3 LYS    77      72.524  44.102  67.635  1.00  0.00           H  
ATOM   1210  CG  LYS    77      73.915  42.466  67.748  1.00  0.00           C  
ATOM   1211  HG2 LYS    77      74.639  42.878  67.046  1.00  0.00           H  
ATOM   1212  HG3 LYS    77      74.448  41.905  68.514  1.00  0.00           H  
ATOM   1213  CD  LYS    77      72.962  41.520  67.006  1.00  0.00           C  
ATOM   1214  HD2 LYS    77      72.234  41.118  67.714  1.00  0.00           H  
ATOM   1215  HD3 LYS    77      72.427  42.078  66.236  1.00  0.00           H  
ATOM   1216  CE  LYS    77      73.728  40.367  66.351  1.00  0.00           C  
ATOM   1217  HE2 LYS    77      74.446  40.775  65.632  1.00  0.00           H  
ATOM   1218  HE3 LYS    77      74.280  39.829  67.126  1.00  0.00           H  
ATOM   1219  NZ  LYS    77      72.802  39.431  65.671  1.00  0.00           N  
ATOM   1220  HZ1 LYS    77      73.317  38.670  65.238  1.00  0.00           H  
ATOM   1221  HZ2 LYS    77      72.141  39.022  66.334  1.00  0.00           H  
ATOM   1222  HZ3 LYS    77      72.269  39.901  64.946  1.00  0.00           H  
ATOM   1223  C   LYS    77      73.083  45.773  69.665  1.00  0.00           C  
ATOM   1224  O   LYS    77      72.674  46.691  68.949  1.00  0.00           O  
ATOM   1225  N   ILE    78      72.732  45.662  70.949  1.00  0.00           N  
ATOM   1226  H   ILE    78      73.094  44.875  71.460  1.00  0.00           H  
ATOM   1227  CA  ILE    78      71.631  46.418  71.566  1.00  0.00           C  
ATOM   1228  HA  ILE    78      70.749  46.271  70.917  1.00  0.00           H  
ATOM   1229  CB  ILE    78      71.276  45.786  72.918  1.00  0.00           C  
ATOM   1230  HB  ILE    78      71.192  44.697  72.769  1.00  0.00           H  
ATOM   1231  CG2 ILE    78      72.404  46.015  73.942  1.00  0.00           C  
ATOM   1232 HG21 ILE    78      72.531  47.060  74.190  1.00  0.00           H  
ATOM   1233 HG22 ILE    78      72.202  45.479  74.865  1.00  0.00           H  
ATOM   1234 HG23 ILE    78      73.351  45.635  73.573  1.00  0.00           H  
ATOM   1235  CG1 ILE    78      69.918  46.329  73.427  1.00  0.00           C  
ATOM   1236 HG12 ILE    78      70.007  47.371  73.759  1.00  0.00           H  
ATOM   1237 HG13 ILE    78      69.181  46.229  72.604  1.00  0.00           H  
ATOM   1238  CD1 ILE    78      69.353  45.497  74.598  1.00  0.00           C  
ATOM   1239 HD11 ILE    78      69.990  45.564  75.480  1.00  0.00           H  
ATOM   1240 HD12 ILE    78      68.380  45.876  74.868  1.00  0.00           H  
ATOM   1241 HD13 ILE    78      69.244  44.440  74.334  1.00  0.00           H  
ATOM   1242  C   ILE    78      71.838  47.945  71.614  1.00  0.00           C  
ATOM   1243  O   ILE    78      70.863  48.687  71.549  1.00  0.00           O  
ATOM   1244  N   GLU    79      73.073  48.448  71.666  1.00  0.00           N  
ATOM   1245  H   GLU    79      73.875  47.821  71.613  1.00  0.00           H  
ATOM   1246  CA  GLU    79      73.342  49.907  71.707  1.00  0.00           C  
ATOM   1247  HA  GLU    79      72.723  50.356  72.478  1.00  0.00           H  
ATOM   1248  CB  GLU    79      74.818  50.192  72.043  1.00  0.00           C  
ATOM   1249  HB2 GLU    79      75.439  49.750  71.262  1.00  0.00           H  
ATOM   1250  HB3 GLU    79      74.977  51.270  72.015  1.00  0.00           H  
ATOM   1251  CG  GLU    79      75.277  49.653  73.408  1.00  0.00           C  
ATOM   1252  HG2 GLU    79      74.930  48.628  73.559  1.00  0.00           H  
ATOM   1253  HG3 GLU    79      76.369  49.633  73.403  1.00  0.00           H  
ATOM   1254  CD  GLU    79      74.823  50.543  74.573  1.00  0.00           C  
ATOM   1255  OE1 GLU    79      73.602  50.590  74.887  1.00  0.00           O  
ATOM   1256  OE2 GLU    79      75.666  51.204  75.220  1.00  0.00           O  
ATOM   1257  C   GLU    79      72.960  50.577  70.380  1.00  0.00           C  
ATOM   1258  O   GLU    79      72.449  51.704  70.374  1.00  0.00           O  
ATOM   1259  N   MET    80      73.122  49.862  69.253  1.00  0.00           N  
ATOM   1260  H   MET    80      73.532  48.938  69.342  1.00  0.00           H  
ATOM   1261  CA  MET    80      72.707  50.309  67.925  1.00  0.00           C  
ATOM   1262  HA  MET    80      73.095  51.316  67.747  1.00  0.00           H  
ATOM   1263  CB  MET    80      73.298  49.361  66.868  1.00  0.00           C  
ATOM   1264  HB2 MET    80      74.361  49.199  67.081  1.00  0.00           H  
ATOM   1265  HB3 MET    80      72.783  48.398  66.914  1.00  0.00           H  
ATOM   1266  CG  MET    80      73.174  49.921  65.446  1.00  0.00           C  
ATOM   1267  HG2 MET    80      72.193  50.380  65.312  1.00  0.00           H  
ATOM   1268  HG3 MET    80      73.930  50.690  65.299  1.00  0.00           H  
ATOM   1269  SD  MET    80      73.360  48.689  64.136  1.00  0.00           S  
ATOM   1270  CE  MET    80      74.972  47.967  64.539  1.00  0.00           C  
ATOM   1271  HE1 MET    80      74.904  47.439  65.499  1.00  0.00           H  
ATOM   1272  HE2 MET    80      75.272  47.267  63.770  1.00  0.00           H  
ATOM   1273  HE3 MET    80      75.708  48.769  64.630  1.00  0.00           H  
ATOM   1274  C   MET    80      71.172  50.353  67.809  1.00  0.00           C  
ATOM   1275  O   MET    80      70.627  51.324  67.279  1.00  0.00           O  
ATOM   1276  N   VAL    81      70.488  49.333  68.343  1.00  0.00           N  
ATOM   1277  H   VAL    81      71.020  48.573  68.751  1.00  0.00           H  
ATOM   1278  CA  VAL    81      69.008  49.253  68.389  1.00  0.00           C  
ATOM   1279  HA  VAL    81      68.621  49.368  67.375  1.00  0.00           H  
ATOM   1280  CB  VAL    81      68.521  47.893  68.946  1.00  0.00           C  
ATOM   1281  HB  VAL    81      68.841  47.792  69.986  1.00  0.00           H  
ATOM   1282  CG1 VAL    81      66.991  47.776  68.902  1.00  0.00           C  
ATOM   1283 HG11 VAL    81      66.682  46.810  69.297  1.00  0.00           H  
ATOM   1284 HG12 VAL    81      66.527  48.549  69.515  1.00  0.00           H  
ATOM   1285 HG13 VAL    81      66.629  47.873  67.878  1.00  0.00           H  
ATOM   1286  CG2 VAL    81      69.081  46.707  68.151  1.00  0.00           C  
ATOM   1287 HG21 VAL    81      68.707  45.773  68.569  1.00  0.00           H  
ATOM   1288 HG22 VAL    81      68.787  46.776  67.105  1.00  0.00           H  
ATOM   1289 HG23 VAL    81      70.169  46.688  68.215  1.00  0.00           H  
ATOM   1290  C   VAL    81      68.445  50.399  69.230  1.00  0.00           C  
ATOM   1291  O   VAL    81      67.554  51.111  68.772  1.00  0.00           O  
ATOM   1292  N   ARG    82      69.009  50.635  70.425  1.00  0.00           N  
ATOM   1293  H   ARG    82      69.730  49.988  70.733  1.00  0.00           H  
ATOM   1294  CA  ARG    82      68.657  51.746  71.327  1.00  0.00           C  
ATOM   1295  HA  ARG    82      67.610  51.658  71.631  1.00  0.00           H  
ATOM   1296  CB  ARG    82      69.553  51.654  72.575  1.00  0.00           C  
ATOM   1297  HB2 ARG    82      70.579  51.461  72.263  1.00  0.00           H  
ATOM   1298  HB3 ARG    82      69.546  52.604  73.105  1.00  0.00           H  
ATOM   1299  CG  ARG    82      69.100  50.565  73.557  1.00  0.00           C  
ATOM   1300  HG2 ARG    82      68.209  50.905  74.081  1.00  0.00           H  
ATOM   1301  HG3 ARG    82      68.860  49.647  73.026  1.00  0.00           H  
ATOM   1302  CD  ARG    82      70.221  50.288  74.559  1.00  0.00           C  
ATOM   1303  HD2 ARG    82      71.076  49.884  74.012  1.00  0.00           H  
ATOM   1304  HD3 ARG    82      70.521  51.228  75.025  1.00  0.00           H  
ATOM   1305  NE  ARG    82      69.804  49.340  75.607  1.00  0.00           N  
ATOM   1306  HE  ARG    82      68.806  49.234  75.786  1.00  0.00           H  
ATOM   1307  CZ  ARG    82      70.617  48.690  76.415  1.00  0.00           C  
ATOM   1308  NH1 ARG    82      71.909  48.822  76.350  1.00  0.00           N  
ATOM   1309 HH11 ARG    82      72.332  49.472  75.691  1.00  0.00           H  
ATOM   1310 HH12 ARG    82      72.471  48.443  77.098  1.00  0.00           H  
ATOM   1311  NH2 ARG    82      70.160  47.879  77.323  1.00  0.00           N  
ATOM   1312 HH21 ARG    82      69.164  47.689  77.401  1.00  0.00           H  
ATOM   1313 HH22 ARG    82      70.799  47.393  77.930  1.00  0.00           H  
ATOM   1314  C   ARG    82      68.811  53.120  70.669  1.00  0.00           C  
ATOM   1315  O   ARG    82      67.958  53.988  70.870  1.00  0.00           O  
ATOM   1316  N   ALA    83      69.857  53.314  69.860  1.00  0.00           N  
ATOM   1317  H   ALA    83      70.550  52.578  69.793  1.00  0.00           H  
ATOM   1318  CA  ALA    83      70.079  54.543  69.104  1.00  0.00           C  
ATOM   1319  HA  ALA    83      69.938  55.392  69.771  1.00  0.00           H  
ATOM   1320  CB  ALA    83      71.528  54.573  68.611  1.00  0.00           C  
ATOM   1321  HB1 ALA    83      71.663  55.381  67.891  1.00  0.00           H  
ATOM   1322  HB2 ALA    83      72.199  54.747  69.446  1.00  0.00           H  
ATOM   1323  HB3 ALA    83      71.793  53.623  68.154  1.00  0.00           H  
ATOM   1324  C   ALA    83      69.073  54.723  67.948  1.00  0.00           C  
ATOM   1325  O   ALA    83      68.508  55.809  67.806  1.00  0.00           O  
ATOM   1326  N   TYR    84      68.786  53.673  67.174  1.00  0.00           N  
ATOM   1327  H   TYR    84      69.287  52.801  67.303  1.00  0.00           H  
ATOM   1328  CA  TYR    84      67.779  53.765  66.103  1.00  0.00           C  
ATOM   1329  HA  TYR    84      68.011  54.648  65.504  1.00  0.00           H  
ATOM   1330  CB  TYR    84      67.857  52.549  65.166  1.00  0.00           C  
ATOM   1331  HB2 TYR    84      68.904  52.307  64.981  1.00  0.00           H  
ATOM   1332  HB3 TYR    84      67.405  51.684  65.649  1.00  0.00           H  
ATOM   1333  CG  TYR    84      67.194  52.800  63.822  1.00  0.00           C  
ATOM   1334  CD1 TYR    84      67.881  53.526  62.834  1.00  0.00           C  
ATOM   1335  HD1 TYR    84      68.890  53.854  63.017  1.00  0.00           H  
ATOM   1336  CE1 TYR    84      67.253  53.869  61.624  1.00  0.00           C  
ATOM   1337  HE1 TYR    84      67.783  54.457  60.894  1.00  0.00           H  
ATOM   1338  CZ  TYR    84      65.925  53.473  61.379  1.00  0.00           C  
ATOM   1339  OH  TYR    84      65.287  53.862  60.245  1.00  0.00           O  
ATOM   1340  HH  TYR    84      65.890  54.356  59.652  1.00  0.00           H  
ATOM   1341  CE2 TYR    84      65.256  52.691  62.342  1.00  0.00           C  
ATOM   1342  HE2 TYR    84      64.248  52.377  62.146  1.00  0.00           H  
ATOM   1343  CD2 TYR    84      65.882  52.367  63.562  1.00  0.00           C  
ATOM   1344  HD2 TYR    84      65.344  51.807  64.307  1.00  0.00           H  
ATOM   1345  C   TYR    84      66.372  53.963  66.683  1.00  0.00           C  
ATOM   1346  O   TYR    84      65.597  54.771  66.174  1.00  0.00           O  
ATOM   1347  N   ARG    85      66.051  53.318  67.819  1.00  0.00           N  
ATOM   1348  H   ARG    85      66.721  52.644  68.180  1.00  0.00           H  
ATOM   1349  CA  ARG    85      64.804  53.530  68.567  1.00  0.00           C  
ATOM   1350  HA  ARG    85      63.969  53.334  67.893  1.00  0.00           H  
ATOM   1351  CB  ARG    85      64.733  52.535  69.742  1.00  0.00           C  
ATOM   1352  HB2 ARG    85      64.957  51.541  69.358  1.00  0.00           H  
ATOM   1353  HB3 ARG    85      65.511  52.768  70.470  1.00  0.00           H  
ATOM   1354  CG  ARG    85      63.351  52.464  70.422  1.00  0.00           C  
ATOM   1355  HG2 ARG    85      62.570  52.715  69.701  1.00  0.00           H  
ATOM   1356  HG3 ARG    85      63.183  51.434  70.743  1.00  0.00           H  
ATOM   1357  CD  ARG    85      63.207  53.364  71.659  1.00  0.00           C  
ATOM   1358  HD2 ARG    85      63.395  54.403  71.391  1.00  0.00           H  
ATOM   1359  HD3 ARG    85      62.184  53.282  72.028  1.00  0.00           H  
ATOM   1360  NE  ARG    85      64.130  52.938  72.720  1.00  0.00           N  
ATOM   1361  HE  ARG    85      64.606  52.046  72.598  1.00  0.00           H  
ATOM   1362  CZ  ARG    85      64.432  53.535  73.853  1.00  0.00           C  
ATOM   1363  NH1 ARG    85      65.301  52.953  74.616  1.00  0.00           N  
ATOM   1364 HH11 ARG    85      65.630  52.035  74.319  1.00  0.00           H  
ATOM   1365 HH12 ARG    85      65.524  53.322  75.535  1.00  0.00           H  
ATOM   1366  NH2 ARG    85      63.906  54.656  74.248  1.00  0.00           N  
ATOM   1367 HH21 ARG    85      63.128  55.052  73.722  1.00  0.00           H  
ATOM   1368 HH22 ARG    85      64.129  55.011  75.163  1.00  0.00           H  
ATOM   1369  C   ARG    85      64.653  54.980  69.029  1.00  0.00           C  
ATOM   1370  O   ARG    85      63.576  55.545  68.859  1.00  0.00           O  
ATOM   1371  N   GLU    86      65.722  55.599  69.536  1.00  0.00           N  
ATOM   1372  H   GLU    86      66.567  55.060  69.680  1.00  0.00           H  
ATOM   1373  CA  GLU    86      65.721  57.017  69.929  1.00  0.00           C  
ATOM   1374  HA  GLU    86      64.898  57.169  70.627  1.00  0.00           H  
ATOM   1375  CB  GLU    86      67.028  57.362  70.675  1.00  0.00           C  
ATOM   1376  HB2 GLU    86      67.196  56.611  71.448  1.00  0.00           H  
ATOM   1377  HB3 GLU    86      67.867  57.341  69.981  1.00  0.00           H  
ATOM   1378  CG  GLU    86      66.959  58.737  71.360  1.00  0.00           C  
ATOM   1379  HG2 GLU    86      66.888  59.516  70.599  1.00  0.00           H  
ATOM   1380  HG3 GLU    86      66.052  58.775  71.963  1.00  0.00           H  
ATOM   1381  CD  GLU    86      68.179  59.024  72.249  1.00  0.00           C  
ATOM   1382  OE1 GLU    86      68.033  59.078  73.506  1.00  0.00           O  
ATOM   1383  OE2 GLU    86      69.285  59.272  71.735  1.00  0.00           O  
ATOM   1384  C   GLU    86      65.455  57.952  68.733  1.00  0.00           C  
ATOM   1385  O   GLU    86      64.703  58.915  68.879  1.00  0.00           O  
ATOM   1386  N   LYS    87      65.958  57.630  67.527  1.00  0.00           N  
ATOM   1387  H   LYS    87      66.572  56.825  67.465  1.00  0.00           H  
ATOM   1388  CA  LYS    87      65.662  58.387  66.291  1.00  0.00           C  
ATOM   1389  HA  LYS    87      65.999  59.419  66.433  1.00  0.00           H  
ATOM   1390  CB  LYS    87      66.434  57.776  65.096  1.00  0.00           C  
ATOM   1391  HB2 LYS    87      67.473  57.616  65.394  1.00  0.00           H  
ATOM   1392  HB3 LYS    87      65.992  56.814  64.827  1.00  0.00           H  
ATOM   1393  CG  LYS    87      66.432  58.668  63.840  1.00  0.00           C  
ATOM   1394  HG2 LYS    87      65.411  58.903  63.550  1.00  0.00           H  
ATOM   1395  HG3 LYS    87      66.940  59.600  64.070  1.00  0.00           H  
ATOM   1396  CD  LYS    87      67.139  57.975  62.662  1.00  0.00           C  
ATOM   1397  HD2 LYS    87      68.126  57.641  62.995  1.00  0.00           H  
ATOM   1398  HD3 LYS    87      66.556  57.107  62.350  1.00  0.00           H  
ATOM   1399  CE  LYS    87      67.315  58.924  61.469  1.00  0.00           C  
ATOM   1400  HE2 LYS    87      66.339  59.282  61.133  1.00  0.00           H  
ATOM   1401  HE3 LYS    87      67.879  59.789  61.814  1.00  0.00           H  
ATOM   1402  NZ  LYS    87      68.059  58.286  60.356  1.00  0.00           N  
ATOM   1403  HZ1 LYS    87      67.483  57.644  59.825  1.00  0.00           H  
ATOM   1404  HZ2 LYS    87      68.407  58.977  59.693  1.00  0.00           H  
ATOM   1405  HZ3 LYS    87      68.846  57.744  60.716  1.00  0.00           H  
ATOM   1406  C   LYS    87      64.154  58.442  66.017  1.00  0.00           C  
ATOM   1407  O   LYS    87      63.618  59.519  65.749  1.00  0.00           O  
ATOM   1408  N   ILE    88      63.449  57.309  66.130  1.00  0.00           N  
ATOM   1409  H   ILE    88      63.951  56.457  66.350  1.00  0.00           H  
ATOM   1410  CA  ILE    88      61.993  57.261  65.889  1.00  0.00           C  
ATOM   1411  HA  ILE    88      61.788  57.890  65.018  1.00  0.00           H  
ATOM   1412  CB  ILE    88      61.463  55.837  65.576  1.00  0.00           C  
ATOM   1413  HB  ILE    88      61.191  55.366  66.525  1.00  0.00           H  
ATOM   1414  CG2 ILE    88      60.179  55.960  64.732  1.00  0.00           C  
ATOM   1415 HG21 ILE    88      59.787  54.969  64.519  1.00  0.00           H  
ATOM   1416 HG22 ILE    88      59.414  56.527  65.268  1.00  0.00           H  
ATOM   1417 HG23 ILE    88      60.388  56.466  63.789  1.00  0.00           H  
ATOM   1418  CG1 ILE    88      62.449  54.878  64.882  1.00  0.00           C  
ATOM   1419 HG12 ILE    88      63.272  54.692  65.569  1.00  0.00           H  
ATOM   1420 HG13 ILE    88      61.946  53.924  64.701  1.00  0.00           H  
ATOM   1421  CD1 ILE    88      63.015  55.389  63.549  1.00  0.00           C  
ATOM   1422 HD11 ILE    88      63.849  54.758  63.258  1.00  0.00           H  
ATOM   1423 HD12 ILE    88      62.256  55.334  62.777  1.00  0.00           H  
ATOM   1424 HD13 ILE    88      63.378  56.410  63.619  1.00  0.00           H  
ATOM   1425  C   ILE    88      61.220  57.877  67.063  1.00  0.00           C  
ATOM   1426  O   ILE    88      60.227  58.564  66.849  1.00  0.00           O  
ATOM   1427  N   GLU    89      61.690  57.693  68.300  1.00  0.00           N  
ATOM   1428  H   GLU    89      62.510  57.104  68.420  1.00  0.00           H  
ATOM   1429  CA  GLU    89      61.082  58.268  69.508  1.00  0.00           C  
ATOM   1430  HA  GLU    89      60.028  57.983  69.527  1.00  0.00           H  
ATOM   1431  CB  GLU    89      61.773  57.656  70.741  1.00  0.00           C  
ATOM   1432  HB2 GLU    89      61.941  56.597  70.552  1.00  0.00           H  
ATOM   1433  HB3 GLU    89      62.741  58.132  70.896  1.00  0.00           H  
ATOM   1434  CG  GLU    89      60.934  57.768  72.016  1.00  0.00           C  
ATOM   1435  HG2 GLU    89      60.859  58.816  72.308  1.00  0.00           H  
ATOM   1436  HG3 GLU    89      59.930  57.400  71.810  1.00  0.00           H  
ATOM   1437  CD  GLU    89      61.536  56.941  73.158  1.00  0.00           C  
ATOM   1438  OE1 GLU    89      61.962  57.535  74.176  1.00  0.00           O  
ATOM   1439  OE2 GLU    89      61.581  55.691  73.062  1.00  0.00           O  
ATOM   1440  C   GLU    89      61.141  59.810  69.516  1.00  0.00           C  
ATOM   1441  O   GLU    89      60.243  60.462  70.054  1.00  0.00           O  
ATOM   1442  N   LYS    90      62.161  60.401  68.879  1.00  0.00           N  
ATOM   1443  H   LYS    90      62.924  59.808  68.564  1.00  0.00           H  
ATOM   1444  CA  LYS    90      62.283  61.855  68.660  1.00  0.00           C  
ATOM   1445  HA  LYS    90      61.889  62.370  69.538  1.00  0.00           H  
ATOM   1446  CB  LYS    90      63.767  62.232  68.516  1.00  0.00           C  
ATOM   1447  HB2 LYS    90      64.285  61.515  67.876  1.00  0.00           H  
ATOM   1448  HB3 LYS    90      63.844  63.220  68.061  1.00  0.00           H  
ATOM   1449  CG  LYS    90      64.422  62.285  69.902  1.00  0.00           C  
ATOM   1450  HG2 LYS    90      63.846  62.973  70.520  1.00  0.00           H  
ATOM   1451  HG3 LYS    90      64.399  61.295  70.362  1.00  0.00           H  
ATOM   1452  CD  LYS    90      65.869  62.783  69.846  1.00  0.00           C  
ATOM   1453  HD2 LYS    90      66.492  62.048  69.334  1.00  0.00           H  
ATOM   1454  HD3 LYS    90      65.907  63.732  69.309  1.00  0.00           H  
ATOM   1455  CE  LYS    90      66.365  62.989  71.279  1.00  0.00           C  
ATOM   1456  HE2 LYS    90      65.684  63.672  71.793  1.00  0.00           H  
ATOM   1457  HE3 LYS    90      66.338  62.032  71.808  1.00  0.00           H  
ATOM   1458  NZ  LYS    90      67.731  63.543  71.308  1.00  0.00           N  
ATOM   1459  HZ1 LYS    90      67.780  64.440  70.834  1.00  0.00           H  
ATOM   1460  HZ2 LYS    90      68.033  63.696  72.266  1.00  0.00           H  
ATOM   1461  HZ3 LYS    90      68.385  62.892  70.877  1.00  0.00           H  
ATOM   1462  C   LYS    90      61.452  62.378  67.491  1.00  0.00           C  
ATOM   1463  O   LYS    90      60.926  63.488  67.583  1.00  0.00           O  
ATOM   1464  N   GLU    91      61.254  61.600  66.424  1.00  0.00           N  
ATOM   1465  H   GLU    91      61.731  60.710  66.374  1.00  0.00           H  
ATOM   1466  CA  GLU    91      60.319  61.992  65.360  1.00  0.00           C  
ATOM   1467  HA  GLU    91      60.478  63.049  65.142  1.00  0.00           H  
ATOM   1468  CB  GLU    91      60.605  61.214  64.064  1.00  0.00           C  
ATOM   1469  HB2 GLU    91      61.681  61.203  63.894  1.00  0.00           H  
ATOM   1470  HB3 GLU    91      60.262  60.184  64.160  1.00  0.00           H  
ATOM   1471  CG  GLU    91      59.931  61.881  62.855  1.00  0.00           C  
ATOM   1472  HG2 GLU    91      58.849  61.798  62.953  1.00  0.00           H  
ATOM   1473  HG3 GLU    91      60.187  62.943  62.842  1.00  0.00           H  
ATOM   1474  CD  GLU    91      60.378  61.255  61.533  1.00  0.00           C  
ATOM   1475  OE1 GLU    91      61.555  61.415  61.139  1.00  0.00           O  
ATOM   1476  OE2 GLU    91      59.564  60.580  60.856  1.00  0.00           O  
ATOM   1477  C   GLU    91      58.854  61.852  65.821  1.00  0.00           C  
ATOM   1478  O   GLU    91      58.024  62.695  65.491  1.00  0.00           O  
ATOM   1479  N   LEU    92      58.553  60.849  66.651  1.00  0.00           N  
ATOM   1480  H   LEU    92      59.270  60.161  66.853  1.00  0.00           H  
ATOM   1481  CA  LEU    92      57.238  60.664  67.277  1.00  0.00           C  
ATOM   1482  HA  LEU    92      56.502  60.679  66.478  1.00  0.00           H  
ATOM   1483  CB  LEU    92      57.185  59.265  67.915  1.00  0.00           C  
ATOM   1484  HB2 LEU    92      57.452  58.536  67.150  1.00  0.00           H  
ATOM   1485  HB3 LEU    92      57.941  59.208  68.697  1.00  0.00           H  
ATOM   1486  CG  LEU    92      55.821  58.860  68.512  1.00  0.00           C  
ATOM   1487  HG  LEU    92      55.628  59.457  69.402  1.00  0.00           H  
ATOM   1488  CD1 LEU    92      54.646  59.023  67.544  1.00  0.00           C  
ATOM   1489 HD11 LEU    92      54.498  60.073  67.302  1.00  0.00           H  
ATOM   1490 HD12 LEU    92      54.826  58.460  66.632  1.00  0.00           H  
ATOM   1491 HD13 LEU    92      53.732  58.658  68.016  1.00  0.00           H  
ATOM   1492  CD2 LEU    92      55.879  57.383  68.905  1.00  0.00           C  
ATOM   1493 HD21 LEU    92      56.680  57.215  69.623  1.00  0.00           H  
ATOM   1494 HD22 LEU    92      54.935  57.085  69.364  1.00  0.00           H  
ATOM   1495 HD23 LEU    92      56.073  56.775  68.024  1.00  0.00           H  
ATOM   1496  C   LEU    92      56.894  61.804  68.253  1.00  0.00           C  
ATOM   1497  O   LEU    92      55.758  62.279  68.257  1.00  0.00           O  
ATOM   1498  N   GLU    93      57.874  62.326  69.008  1.00  0.00           N  
ATOM   1499  H   GLU    93      58.772  61.857  69.017  1.00  0.00           H  
ATOM   1500  CA  GLU    93      57.732  63.592  69.744  1.00  0.00           C  
ATOM   1501  HA  GLU    93      56.925  63.494  70.471  1.00  0.00           H  
ATOM   1502  CB  GLU    93      59.041  63.911  70.503  1.00  0.00           C  
ATOM   1503  HB2 GLU    93      59.229  63.122  71.233  1.00  0.00           H  
ATOM   1504  HB3 GLU    93      59.867  63.919  69.796  1.00  0.00           H  
ATOM   1505  CG  GLU    93      59.013  65.268  71.228  1.00  0.00           C  
ATOM   1506  HG2 GLU    93      58.696  66.049  70.537  1.00  0.00           H  
ATOM   1507  HG3 GLU    93      58.278  65.216  72.034  1.00  0.00           H  
ATOM   1508  CD  GLU    93      60.381  65.686  71.788  1.00  0.00           C  
ATOM   1509  OE1 GLU    93      61.336  65.912  71.005  1.00  0.00           O  
ATOM   1510  OE2 GLU    93      60.508  65.876  73.020  1.00  0.00           O  
ATOM   1511  C   GLU    93      57.350  64.747  68.793  1.00  0.00           C  
ATOM   1512  O   GLU    93      56.372  65.456  69.041  1.00  0.00           O  
ATOM   1513  N   ALA    94      58.092  64.914  67.696  1.00  0.00           N  
ATOM   1514  H   ALA    94      58.866  64.283  67.530  1.00  0.00           H  
ATOM   1515  CA  ALA    94      57.939  66.053  66.790  1.00  0.00           C  
ATOM   1516  HA  ALA    94      57.990  66.959  67.393  1.00  0.00           H  
ATOM   1517  CB  ALA    94      59.122  66.069  65.817  1.00  0.00           C  
ATOM   1518  HB1 ALA    94      60.060  66.115  66.372  1.00  0.00           H  
ATOM   1519  HB2 ALA    94      59.110  65.175  65.195  1.00  0.00           H  
ATOM   1520  HB3 ALA    94      59.050  66.948  65.175  1.00  0.00           H  
ATOM   1521  C   ALA    94      56.591  66.084  66.047  1.00  0.00           C  
ATOM   1522  O   ALA    94      56.062  67.175  65.806  1.00  0.00           O  
ATOM   1523  N   VAL    95      56.004  64.928  65.707  1.00  0.00           N  
ATOM   1524  H   VAL    95      56.529  64.069  65.847  1.00  0.00           H  
ATOM   1525  CA  VAL    95      54.656  64.859  65.105  1.00  0.00           C  
ATOM   1526  HA  VAL    95      54.558  65.686  64.400  1.00  0.00           H  
ATOM   1527  CB  VAL    95      54.433  63.573  64.281  1.00  0.00           C  
ATOM   1528  HB  VAL    95      53.429  63.614  63.865  1.00  0.00           H  
ATOM   1529  CG1 VAL    95      55.418  63.464  63.110  1.00  0.00           C  
ATOM   1530 HG11 VAL    95      56.438  63.349  63.473  1.00  0.00           H  
ATOM   1531 HG12 VAL    95      55.162  62.603  62.492  1.00  0.00           H  
ATOM   1532 HG13 VAL    95      55.363  64.355  62.493  1.00  0.00           H  
ATOM   1533  CG2 VAL    95      54.546  62.289  65.104  1.00  0.00           C  
ATOM   1534 HG21 VAL    95      55.514  62.269  65.587  1.00  0.00           H  
ATOM   1535 HG22 VAL    95      53.765  62.248  65.863  1.00  0.00           H  
ATOM   1536 HG23 VAL    95      54.458  61.422  64.452  1.00  0.00           H  
ATOM   1537  C   VAL    95      53.537  65.064  66.137  1.00  0.00           C  
ATOM   1538  O   VAL    95      52.548  65.728  65.833  1.00  0.00           O  
ATOM   1539  N   CYS    96      53.695  64.582  67.378  1.00  0.00           N  
ATOM   1540  H   CYS    96      54.527  64.046  67.598  1.00  0.00           H  
ATOM   1541  CA  CYS    96      52.693  64.787  68.434  1.00  0.00           C  
ATOM   1542  HA  CYS    96      51.704  64.553  68.038  1.00  0.00           H  
ATOM   1543  CB  CYS    96      52.971  63.840  69.608  1.00  0.00           C  
ATOM   1544  HB2 CYS    96      53.988  63.984  69.970  1.00  0.00           H  
ATOM   1545  HB3 CYS    96      52.274  64.069  70.414  1.00  0.00           H  
ATOM   1546  SG  CYS    96      52.741  62.108  69.135  1.00  0.00           S  
ATOM   1547  HG  CYS    96      53.938  61.962  68.542  1.00  0.00           H  
ATOM   1548  C   CYS    96      52.643  66.244  68.930  1.00  0.00           C  
ATOM   1549  O   CYS    96      51.566  66.791  69.169  1.00  0.00           O  
ATOM   1550  N   GLN    97      53.805  66.890  69.071  1.00  0.00           N  
ATOM   1551  H   GLN    97      54.669  66.384  68.890  1.00  0.00           H  
ATOM   1552  CA  GLN    97      53.893  68.280  69.528  1.00  0.00           C  
ATOM   1553  HA  GLN    97      53.291  68.386  70.430  1.00  0.00           H  
ATOM   1554  CB  GLN    97      55.349  68.620  69.880  1.00  0.00           C  
ATOM   1555  HB2 GLN    97      55.997  68.287  69.069  1.00  0.00           H  
ATOM   1556  HB3 GLN    97      55.437  69.704  69.963  1.00  0.00           H  
ATOM   1557  CG  GLN    97      55.826  68.004  71.208  1.00  0.00           C  
ATOM   1558  HG2 GLN    97      55.183  68.353  72.016  1.00  0.00           H  
ATOM   1559  HG3 GLN    97      55.754  66.918  71.159  1.00  0.00           H  
ATOM   1560  CD  GLN    97      57.270  68.382  71.535  1.00  0.00           C  
ATOM   1561  OE1 GLN    97      57.984  68.994  70.751  1.00  0.00           O  
ATOM   1562  NE2 GLN    97      57.761  68.079  72.712  1.00  0.00           N  
ATOM   1563 HE21 GLN    97      58.715  68.332  72.912  1.00  0.00           H  
ATOM   1564 HE22 GLN    97      57.177  67.679  73.439  1.00  0.00           H  
ATOM   1565  C   GLN    97      53.338  69.297  68.513  1.00  0.00           C  
ATOM   1566  O   GLN    97      52.919  70.379  68.927  1.00  0.00           O  
ATOM   1567  N   ASP    98      53.289  68.972  67.215  1.00  0.00           N  
ATOM   1568  H   ASP    98      53.650  68.073  66.927  1.00  0.00           H  
ATOM   1569  CA  ASP    98      52.793  69.883  66.172  1.00  0.00           C  
ATOM   1570  HA  ASP    98      53.322  70.835  66.262  1.00  0.00           H  
ATOM   1571  CB  ASP    98      53.097  69.299  64.782  1.00  0.00           C  
ATOM   1572  HB2 ASP    98      54.172  69.141  64.688  1.00  0.00           H  
ATOM   1573  HB3 ASP    98      52.597  68.334  64.675  1.00  0.00           H  
ATOM   1574  CG  ASP    98      52.641  70.240  63.663  1.00  0.00           C  
ATOM   1575  OD1 ASP    98      52.977  71.444  63.704  1.00  0.00           O  
ATOM   1576  OD2 ASP    98      51.958  69.798  62.711  1.00  0.00           O  
ATOM   1577  C   ASP    98      51.293  70.175  66.318  1.00  0.00           C  
ATOM   1578  O   ASP    98      50.885  71.337  66.347  1.00  0.00           O  
ATOM   1579  N   VAL    99      50.468  69.135  66.470  1.00  0.00           N  
ATOM   1580  H   VAL    99      50.868  68.205  66.449  1.00  0.00           H  
ATOM   1581  CA  VAL    99      49.009  69.265  66.624  1.00  0.00           C  
ATOM   1582  HA  VAL    99      48.664  69.995  65.890  1.00  0.00           H  
ATOM   1583  CB  VAL    99      48.294  67.944  66.276  1.00  0.00           C  
ATOM   1584  HB  VAL    99      48.417  67.798  65.209  1.00  0.00           H  
ATOM   1585  CG1 VAL    99      48.896  66.717  66.966  1.00  0.00           C  
ATOM   1586 HG11 VAL    99      48.343  65.832  66.656  1.00  0.00           H  
ATOM   1587 HG12 VAL    99      49.933  66.572  66.664  1.00  0.00           H  
ATOM   1588 HG13 VAL    99      48.843  66.825  68.048  1.00  0.00           H  
ATOM   1589  CG2 VAL    99      46.785  67.988  66.540  1.00  0.00           C  
ATOM   1590 HG21 VAL    99      46.321  67.095  66.122  1.00  0.00           H  
ATOM   1591 HG22 VAL    99      46.582  68.023  67.610  1.00  0.00           H  
ATOM   1592 HG23 VAL    99      46.351  68.865  66.058  1.00  0.00           H  
ATOM   1593  C   VAL    99      48.611  69.832  67.992  1.00  0.00           C  
ATOM   1594  O   VAL    99      47.676  70.629  68.069  1.00  0.00           O  
ATOM   1595  N   LEU   100      49.367  69.547  69.058  1.00  0.00           N  
ATOM   1596  H   LEU   100      50.116  68.874  68.958  1.00  0.00           H  
ATOM   1597  CA  LEU   100      49.206  70.263  70.334  1.00  0.00           C  
ATOM   1598  HA  LEU   100      48.157  70.218  70.630  1.00  0.00           H  
ATOM   1599  CB  LEU   100      50.073  69.611  71.425  1.00  0.00           C  
ATOM   1600  HB2 LEU   100      51.085  69.473  71.031  1.00  0.00           H  
ATOM   1601  HB3 LEU   100      50.131  70.296  72.273  1.00  0.00           H  
ATOM   1602  CG  LEU   100      49.540  68.260  71.937  1.00  0.00           C  
ATOM   1603  HG  LEU   100      49.430  67.564  71.105  1.00  0.00           H  
ATOM   1604  CD1 LEU   100      50.550  67.689  72.926  1.00  0.00           C  
ATOM   1605 HD11 LEU   100      50.209  66.717  73.281  1.00  0.00           H  
ATOM   1606 HD12 LEU   100      51.505  67.561  72.417  1.00  0.00           H  
ATOM   1607 HD13 LEU   100      50.670  68.367  73.769  1.00  0.00           H  
ATOM   1608  CD2 LEU   100      48.193  68.398  72.650  1.00  0.00           C  
ATOM   1609 HD21 LEU   100      47.404  68.636  71.938  1.00  0.00           H  
ATOM   1610 HD22 LEU   100      47.932  67.465  73.138  1.00  0.00           H  
ATOM   1611 HD23 LEU   100      48.243  69.181  73.407  1.00  0.00           H  
ATOM   1612  C   LEU   100      49.540  71.756  70.191  1.00  0.00           C  
ATOM   1613  O   LEU   100      48.785  72.596  70.676  1.00  0.00           O  
ATOM   1614  N   SER   101      50.612  72.103  69.470  1.00  0.00           N  
ATOM   1615  H   SER   101      51.196  71.369  69.089  1.00  0.00           H  
ATOM   1616  CA  SER   101      50.984  73.501  69.186  1.00  0.00           C  
ATOM   1617  HA  SER   101      50.877  74.071  70.110  1.00  0.00           H  
ATOM   1618  CB  SER   101      52.452  73.609  68.753  1.00  0.00           C  
ATOM   1619  HB2 SER   101      52.579  73.153  67.771  1.00  0.00           H  
ATOM   1620  HB3 SER   101      52.726  74.661  68.692  1.00  0.00           H  
ATOM   1621  OG  SER   101      53.305  72.963  69.685  1.00  0.00           O  
ATOM   1622  HG  SER   101      53.257  72.010  69.475  1.00  0.00           H  
ATOM   1623  C   SER   101      50.064  74.177  68.151  1.00  0.00           C  
ATOM   1624  O   SER   101      50.174  75.382  67.921  1.00  0.00           O  
ATOM   1625  N   LEU   102      49.136  73.428  67.548  1.00  0.00           N  
ATOM   1626  H   LEU   102      49.153  72.433  67.724  1.00  0.00           H  
ATOM   1627  CA  LEU   102      48.034  73.939  66.731  1.00  0.00           C  
ATOM   1628  HA  LEU   102      48.353  74.873  66.271  1.00  0.00           H  
ATOM   1629  CB  LEU   102      47.737  72.906  65.620  1.00  0.00           C  
ATOM   1630  HB2 LEU   102      48.678  72.488  65.258  1.00  0.00           H  
ATOM   1631  HB3 LEU   102      47.156  72.089  66.049  1.00  0.00           H  
ATOM   1632  CG  LEU   102      46.971  73.456  64.405  1.00  0.00           C  
ATOM   1633  HG  LEU   102      46.079  73.990  64.740  1.00  0.00           H  
ATOM   1634  CD1 LEU   102      47.847  74.387  63.565  1.00  0.00           C  
ATOM   1635 HD11 LEU   102      48.133  75.266  64.139  1.00  0.00           H  
ATOM   1636 HD12 LEU   102      48.754  73.866  63.261  1.00  0.00           H  
ATOM   1637 HD13 LEU   102      47.299  74.719  62.684  1.00  0.00           H  
ATOM   1638  CD2 LEU   102      46.550  72.286  63.516  1.00  0.00           C  
ATOM   1639 HD21 LEU   102      46.034  72.646  62.631  1.00  0.00           H  
ATOM   1640 HD22 LEU   102      47.422  71.712  63.204  1.00  0.00           H  
ATOM   1641 HD23 LEU   102      45.873  71.629  64.061  1.00  0.00           H  
ATOM   1642  C   LEU   102      46.820  74.251  67.626  1.00  0.00           C  
ATOM   1643  O   LEU   102      46.364  75.397  67.676  1.00  0.00           O  
ATOM   1644  N   LEU   103      46.374  73.265  68.419  1.00  0.00           N  
ATOM   1645  H   LEU   103      46.847  72.368  68.341  1.00  0.00           H  
ATOM   1646  CA  LEU   103      45.270  73.348  69.389  1.00  0.00           C  
ATOM   1647  HA  LEU   103      44.495  73.979  68.949  1.00  0.00           H  
ATOM   1648  CB  LEU   103      44.655  71.949  69.621  1.00  0.00           C  
ATOM   1649  HB2 LEU   103      45.424  71.301  70.047  1.00  0.00           H  
ATOM   1650  HB3 LEU   103      43.857  72.045  70.356  1.00  0.00           H  
ATOM   1651  CG  LEU   103      44.067  71.261  68.371  1.00  0.00           C  
ATOM   1652  HG  LEU   103      44.864  71.063  67.655  1.00  0.00           H  
ATOM   1653  CD1 LEU   103      43.444  69.924  68.780  1.00  0.00           C  
ATOM   1654 HD11 LEU   103      42.622  70.088  69.477  1.00  0.00           H  
ATOM   1655 HD12 LEU   103      43.067  69.413  67.896  1.00  0.00           H  
ATOM   1656 HD13 LEU   103      44.197  69.294  69.252  1.00  0.00           H  
ATOM   1657  CD2 LEU   103      42.980  72.089  67.679  1.00  0.00           C  
ATOM   1658 HD21 LEU   103      43.410  73.004  67.271  1.00  0.00           H  
ATOM   1659 HD22 LEU   103      42.553  71.522  66.852  1.00  0.00           H  
ATOM   1660 HD23 LEU   103      42.190  72.345  68.384  1.00  0.00           H  
ATOM   1661  C   LEU   103      45.665  74.068  70.702  1.00  0.00           C  
ATOM   1662  O   LEU   103      45.331  73.637  71.808  1.00  0.00           O  
ATOM   1663  N   ASP   104      46.342  75.205  70.552  1.00  0.00           N  
ATOM   1664  H   ASP   104      46.585  75.430  69.597  1.00  0.00           H  
ATOM   1665  CA  ASP   104      46.513  76.246  71.579  1.00  0.00           C  
ATOM   1666  HA  ASP   104      45.778  76.088  72.365  1.00  0.00           H  
ATOM   1667  CB  ASP   104      47.903  76.122  72.218  1.00  0.00           C  
ATOM   1668  HB2 ASP   104      48.021  75.121  72.635  1.00  0.00           H  
ATOM   1669  HB3 ASP   104      48.657  76.247  71.448  1.00  0.00           H  
ATOM   1670  CG  ASP   104      48.135  77.161  73.320  1.00  0.00           C  
ATOM   1671  OD1 ASP   104      49.050  78.011  73.188  1.00  0.00           O  
ATOM   1672  OD2 ASP   104      47.398  77.121  74.333  1.00  0.00           O  
ATOM   1673  C   ASP   104      46.265  77.658  71.012  1.00  0.00           C  
ATOM   1674  O   ASP   104      45.756  78.517  71.735  1.00  0.00           O  
ATOM   1675  N   ASN   105      46.535  77.892  69.719  1.00  0.00           N  
ATOM   1676  H   ASN   105      46.955  77.151  69.179  1.00  0.00           H  
ATOM   1677  CA  ASN   105      46.251  79.152  69.013  1.00  0.00           C  
ATOM   1678  HA  ASN   105      46.114  79.948  69.744  1.00  0.00           H  
ATOM   1679  CB  ASN   105      47.496  79.496  68.171  1.00  0.00           C  
ATOM   1680  HB2 ASN   105      48.364  79.513  68.828  1.00  0.00           H  
ATOM   1681  HB3 ASN   105      47.663  78.713  67.435  1.00  0.00           H  
ATOM   1682  CG  ASN   105      47.472  80.835  67.433  1.00  0.00           C  
ATOM   1683  OD1 ASN   105      46.522  81.607  67.457  1.00  0.00           O  
ATOM   1684  ND2 ASN   105      48.544  81.164  66.763  1.00  0.00           N  
ATOM   1685 HD21 ASN   105      48.530  82.041  66.252  1.00  0.00           H  
ATOM   1686 HD22 ASN   105      49.374  80.579  66.763  1.00  0.00           H  
ATOM   1687  C   ASN   105      44.955  79.085  68.171  1.00  0.00           C  
ATOM   1688  O   ASN   105      44.242  80.086  68.057  1.00  0.00           O  
ATOM   1689  N   TYR   106      44.637  77.914  67.612  1.00  0.00           N  
ATOM   1690  H   TYR   106      45.230  77.112  67.786  1.00  0.00           H  
ATOM   1691  CA  TYR   106      43.591  77.734  66.598  1.00  0.00           C  
ATOM   1692  HA  TYR   106      43.120  78.694  66.380  1.00  0.00           H  
ATOM   1693  CB  TYR   106      44.246  77.223  65.309  1.00  0.00           C  
ATOM   1694  HB2 TYR   106      44.625  76.215  65.489  1.00  0.00           H  
ATOM   1695  HB3 TYR   106      43.473  77.134  64.549  1.00  0.00           H  
ATOM   1696  CG  TYR   106      45.370  78.070  64.743  1.00  0.00           C  
ATOM   1697  CD1 TYR   106      46.708  77.653  64.883  1.00  0.00           C  
ATOM   1698  HD1 TYR   106      46.932  76.760  65.446  1.00  0.00           H  
ATOM   1699  CE1 TYR   106      47.747  78.378  64.266  1.00  0.00           C  
ATOM   1700  HE1 TYR   106      48.771  78.046  64.343  1.00  0.00           H  
ATOM   1701  CZ  TYR   106      47.448  79.531  63.511  1.00  0.00           C  
ATOM   1702  OH  TYR   106      48.436  80.184  62.843  1.00  0.00           O  
ATOM   1703  HH  TYR   106      48.059  80.903  62.294  1.00  0.00           H  
ATOM   1704  CE2 TYR   106      46.112  79.974  63.413  1.00  0.00           C  
ATOM   1705  HE2 TYR   106      45.877  80.861  62.847  1.00  0.00           H  
ATOM   1706  CD2 TYR   106      45.078  79.242  64.025  1.00  0.00           C  
ATOM   1707  HD2 TYR   106      44.052  79.564  63.915  1.00  0.00           H  
ATOM   1708  C   TYR   106      42.497  76.748  67.028  1.00  0.00           C  
ATOM   1709  O   TYR   106      42.803  75.720  67.635  1.00  0.00           O  
ATOM   1710  N   LEU   107      41.245  77.022  66.627  1.00  0.00           N  
ATOM   1711  H   LEU   107      41.133  77.900  66.128  1.00  0.00           H  
ATOM   1712  CA  LEU   107      40.016  76.209  66.766  1.00  0.00           C  
ATOM   1713  HA  LEU   107      39.204  76.815  66.362  1.00  0.00           H  
ATOM   1714  CB  LEU   107      40.111  74.942  65.883  1.00  0.00           C  
ATOM   1715  HB2 LEU   107      40.919  74.313  66.271  1.00  0.00           H  
ATOM   1716  HB3 LEU   107      39.178  74.388  65.984  1.00  0.00           H  
ATOM   1717  CG  LEU   107      40.369  75.196  64.384  1.00  0.00           C  
ATOM   1718  HG  LEU   107      41.273  75.796  64.263  1.00  0.00           H  
ATOM   1719  CD1 LEU   107      40.572  73.869  63.655  1.00  0.00           C  
ATOM   1720 HD11 LEU   107      40.827  74.060  62.614  1.00  0.00           H  
ATOM   1721 HD12 LEU   107      41.402  73.324  64.115  1.00  0.00           H  
ATOM   1722 HD13 LEU   107      39.670  73.265  63.705  1.00  0.00           H  
ATOM   1723  CD2 LEU   107      39.205  75.923  63.712  1.00  0.00           C  
ATOM   1724 HD21 LEU   107      38.281  75.360  63.832  1.00  0.00           H  
ATOM   1725 HD22 LEU   107      39.079  76.917  64.134  1.00  0.00           H  
ATOM   1726 HD23 LEU   107      39.413  76.042  62.651  1.00  0.00           H  
ATOM   1727  C   LEU   107      39.560  75.850  68.200  1.00  0.00           C  
ATOM   1728  O   LEU   107      38.360  75.888  68.479  1.00  0.00           O  
ATOM   1729  N   ILE   108      40.487  75.519  69.100  1.00  0.00           N  
ATOM   1730  H   ILE   108      41.444  75.545  68.767  1.00  0.00           H  
ATOM   1731  CA  ILE   108      40.278  74.960  70.447  1.00  0.00           C  
ATOM   1732  HA  ILE   108      39.710  74.039  70.327  1.00  0.00           H  
ATOM   1733  CB  ILE   108      41.671  74.607  71.035  1.00  0.00           C  
ATOM   1734  HB  ILE   108      42.175  73.963  70.312  1.00  0.00           H  
ATOM   1735  CG2 ILE   108      42.563  75.848  71.220  1.00  0.00           C  
ATOM   1736 HG21 ILE   108      42.724  76.357  70.271  1.00  0.00           H  
ATOM   1737 HG22 ILE   108      42.123  76.544  71.929  1.00  0.00           H  
ATOM   1738 HG23 ILE   108      43.533  75.553  71.611  1.00  0.00           H  
ATOM   1739  CG1 ILE   108      41.630  73.836  72.369  1.00  0.00           C  
ATOM   1740 HG12 ILE   108      42.651  73.704  72.725  1.00  0.00           H  
ATOM   1741 HG13 ILE   108      41.094  74.415  73.121  1.00  0.00           H  
ATOM   1742  CD1 ILE   108      40.999  72.445  72.253  1.00  0.00           C  
ATOM   1743 HD11 ILE   108      41.533  71.858  71.506  1.00  0.00           H  
ATOM   1744 HD12 ILE   108      41.064  71.939  73.216  1.00  0.00           H  
ATOM   1745 HD13 ILE   108      39.949  72.526  71.974  1.00  0.00           H  
ATOM   1746  C   ILE   108      39.462  75.865  71.390  1.00  0.00           C  
ATOM   1747  O   ILE   108      38.730  75.357  72.242  1.00  0.00           O  
ATOM   1748  N   LYS   109      39.572  77.189  71.230  1.00  0.00           N  
ATOM   1749  H   LYS   109      40.235  77.499  70.523  1.00  0.00           H  
ATOM   1750  CA  LYS   109      38.856  78.238  71.988  1.00  0.00           C  
ATOM   1751  HA  LYS   109      38.166  77.774  72.695  1.00  0.00           H  
ATOM   1752  CB  LYS   109      39.880  79.075  72.781  1.00  0.00           C  
ATOM   1753  HB2 LYS   109      40.685  79.382  72.112  1.00  0.00           H  
ATOM   1754  HB3 LYS   109      39.392  79.979  73.153  1.00  0.00           H  
ATOM   1755  CG  LYS   109      40.467  78.327  73.990  1.00  0.00           C  
ATOM   1756  HG2 LYS   109      39.680  78.182  74.731  1.00  0.00           H  
ATOM   1757  HG3 LYS   109      40.838  77.349  73.687  1.00  0.00           H  
ATOM   1758  CD  LYS   109      41.623  79.122  74.613  1.00  0.00           C  
ATOM   1759  HD2 LYS   109      42.459  79.144  73.914  1.00  0.00           H  
ATOM   1760  HD3 LYS   109      41.303  80.144  74.808  1.00  0.00           H  
ATOM   1761  CE  LYS   109      42.065  78.480  75.931  1.00  0.00           C  
ATOM   1762  HE2 LYS   109      41.237  78.526  76.647  1.00  0.00           H  
ATOM   1763  HE3 LYS   109      42.297  77.427  75.750  1.00  0.00           H  
ATOM   1764  NZ  LYS   109      43.258  79.147  76.502  1.00  0.00           N  
ATOM   1765  HZ1 LYS   109      44.008  79.201  75.815  1.00  0.00           H  
ATOM   1766  HZ2 LYS   109      43.050  80.085  76.836  1.00  0.00           H  
ATOM   1767  HZ3 LYS   109      43.596  78.596  77.290  1.00  0.00           H  
ATOM   1768  C   LYS   109      37.999  79.136  71.082  1.00  0.00           C  
ATOM   1769  O   LYS   109      37.104  79.830  71.571  1.00  0.00           O  
ATOM   1770  N   ASN   110      38.227  79.105  69.768  1.00  0.00           N  
ATOM   1771  H   ASN   110      39.030  78.564  69.474  1.00  0.00           H  
ATOM   1772  CA  ASN   110      37.456  79.811  68.739  1.00  0.00           C  
ATOM   1773  HA  ASN   110      37.202  80.812  69.108  1.00  0.00           H  
ATOM   1774  CB  ASN   110      38.372  79.961  67.503  1.00  0.00           C  
ATOM   1775  HB2 ASN   110      39.311  80.413  67.821  1.00  0.00           H  
ATOM   1776  HB3 ASN   110      38.581  78.986  67.061  1.00  0.00           H  
ATOM   1777  CG  ASN   110      37.792  80.857  66.418  1.00  0.00           C  
ATOM   1778  OD1 ASN   110      36.676  81.344  66.497  1.00  0.00           O  
ATOM   1779  ND2 ASN   110      38.554  81.111  65.390  1.00  0.00           N  
ATOM   1780 HD21 ASN   110      38.224  81.789  64.701  1.00  0.00           H  
ATOM   1781 HD22 ASN   110      39.444  80.635  65.314  1.00  0.00           H  
ATOM   1782  C   ASN   110      36.122  79.072  68.450  1.00  0.00           C  
ATOM   1783  O   ASN   110      35.949  78.452  67.403  1.00  0.00           O  
ATOM   1784  N   CYS   111      35.204  79.080  69.415  1.00  0.00           N  
ATOM   1785  H   CYS   111      35.399  79.628  70.240  1.00  0.00           H  
ATOM   1786  CA  CYS   111      33.891  78.424  69.345  1.00  0.00           C  
ATOM   1787  HA  CYS   111      33.709  78.081  68.322  1.00  0.00           H  
ATOM   1788  CB  CYS   111      33.887  77.201  70.280  1.00  0.00           C  
ATOM   1789  HB2 CYS   111      34.217  77.497  71.279  1.00  0.00           H  
ATOM   1790  HB3 CYS   111      32.869  76.815  70.365  1.00  0.00           H  
ATOM   1791  SG  CYS   111      34.949  75.868  69.639  1.00  0.00           S  
ATOM   1792  HG  CYS   111      36.075  76.578  69.492  1.00  0.00           H  
ATOM   1793  C   CYS   111      32.752  79.396  69.710  1.00  0.00           C  
ATOM   1794  O   CYS   111      32.924  80.310  70.522  1.00  0.00           O  
ATOM   1795  N   SER   112      31.568  79.168  69.136  1.00  0.00           N  
ATOM   1796  H   SER   112      31.519  78.428  68.450  1.00  0.00           H  
ATOM   1797  CA  SER   112      30.332  79.896  69.453  1.00  0.00           C  
ATOM   1798  HA  SER   112      30.592  80.931  69.671  1.00  0.00           H  
ATOM   1799  CB  SER   112      29.420  79.906  68.217  1.00  0.00           C  
ATOM   1800  HB2 SER   112      29.950  80.366  67.383  1.00  0.00           H  
ATOM   1801  HB3 SER   112      29.164  78.884  67.945  1.00  0.00           H  
ATOM   1802  OG  SER   112      28.230  80.633  68.471  1.00  0.00           O  
ATOM   1803  HG  SER   112      27.691  80.673  67.657  1.00  0.00           H  
ATOM   1804  C   SER   112      29.600  79.336  70.690  1.00  0.00           C  
ATOM   1805  O   SER   112      29.836  78.205  71.130  1.00  0.00           O  
ATOM   1806  N   GLU   113      28.625  80.099  71.195  1.00  0.00           N  
ATOM   1807  H   GLU   113      28.466  80.986  70.732  1.00  0.00           H  
ATOM   1808  CA  GLU   113      27.583  79.626  72.121  1.00  0.00           C  
ATOM   1809  HA  GLU   113      28.071  79.237  73.020  1.00  0.00           H  
ATOM   1810  CB  GLU   113      26.695  80.812  72.555  1.00  0.00           C  
ATOM   1811  HB2 GLU   113      26.030  80.474  73.346  1.00  0.00           H  
ATOM   1812  HB3 GLU   113      27.338  81.572  72.989  1.00  0.00           H  
ATOM   1813  CG  GLU   113      25.846  81.470  71.448  1.00  0.00           C  
ATOM   1814  HG2 GLU   113      26.509  81.778  70.639  1.00  0.00           H  
ATOM   1815  HG3 GLU   113      25.154  80.727  71.049  1.00  0.00           H  
ATOM   1816  CD  GLU   113      25.041  82.700  71.919  1.00  0.00           C  
ATOM   1817  OE1 GLU   113      25.048  83.053  73.127  1.00  0.00           O  
ATOM   1818  OE2 GLU   113      24.388  83.362  71.076  1.00  0.00           O  
ATOM   1819  C   GLU   113      26.737  78.472  71.543  1.00  0.00           C  
ATOM   1820  O   GLU   113      26.081  77.748  72.289  1.00  0.00           O  
ATOM   1821  N   THR   114      26.777  78.262  70.222  1.00  0.00           N  
ATOM   1822  H   THR   114      27.282  78.937  69.656  1.00  0.00           H  
ATOM   1823  CA  THR   114      26.127  77.149  69.501  1.00  0.00           C  
ATOM   1824  HA  THR   114      25.297  76.776  70.100  1.00  0.00           H  
ATOM   1825  CB  THR   114      25.544  77.648  68.165  1.00  0.00           C  
ATOM   1826  HB  THR   114      25.055  76.818  67.654  1.00  0.00           H  
ATOM   1827  CG2 THR   114      24.518  78.761  68.372  1.00  0.00           C  
ATOM   1828 HG21 THR   114      23.990  78.941  67.441  1.00  0.00           H  
ATOM   1829 HG22 THR   114      23.794  78.462  69.128  1.00  0.00           H  
ATOM   1830 HG23 THR   114      25.011  79.680  68.688  1.00  0.00           H  
ATOM   1831  OG1 THR   114      26.574  78.166  67.348  1.00  0.00           O  
ATOM   1832  HG1 THR   114      26.216  78.267  66.448  1.00  0.00           H  
ATOM   1833  C   THR   114      27.049  75.945  69.242  1.00  0.00           C  
ATOM   1834  O   THR   114      26.680  75.046  68.485  1.00  0.00           O  
ATOM   1835  N   GLN   115      28.271  75.926  69.795  1.00  0.00           N  
ATOM   1836  H   GLN   115      28.528  76.699  70.399  1.00  0.00           H  
ATOM   1837  CA  GLN   115      29.349  75.010  69.375  1.00  0.00           C  
ATOM   1838  HA  GLN   115      28.904  74.161  68.854  1.00  0.00           H  
ATOM   1839  CB  GLN   115      30.264  75.735  68.371  1.00  0.00           C  
ATOM   1840  HB2 GLN   115      30.605  76.667  68.817  1.00  0.00           H  
ATOM   1841  HB3 GLN   115      31.139  75.123  68.162  1.00  0.00           H  
ATOM   1842  CG  GLN   115      29.579  76.019  67.023  1.00  0.00           C  
ATOM   1843  HG2 GLN   115      29.315  75.071  66.552  1.00  0.00           H  
ATOM   1844  HG3 GLN   115      28.664  76.581  67.185  1.00  0.00           H  
ATOM   1845  CD  GLN   115      30.441  76.819  66.064  1.00  0.00           C  
ATOM   1846  OE1 GLN   115      31.573  77.203  66.344  1.00  0.00           O  
ATOM   1847  NE2 GLN   115      29.946  77.122  64.884  1.00  0.00           N  
ATOM   1848 HE21 GLN   115      30.501  77.658  64.228  1.00  0.00           H  
ATOM   1849 HE22 GLN   115      29.027  76.767  64.628  1.00  0.00           H  
ATOM   1850  C   GLN   115      30.132  74.379  70.548  1.00  0.00           C  
ATOM   1851  O   GLN   115      31.337  74.135  70.447  1.00  0.00           O  
ATOM   1852  N   TYR   116      29.460  74.044  71.653  1.00  0.00           N  
ATOM   1853  H   TYR   116      28.456  74.165  71.661  1.00  0.00           H  
ATOM   1854  CA  TYR   116      30.071  73.235  72.725  1.00  0.00           C  
ATOM   1855  HA  TYR   116      30.985  73.729  73.055  1.00  0.00           H  
ATOM   1856  CB  TYR   116      29.122  73.157  73.925  1.00  0.00           C  
ATOM   1857  HB2 TYR   116      28.151  72.785  73.600  1.00  0.00           H  
ATOM   1858  HB3 TYR   116      29.517  72.428  74.633  1.00  0.00           H  
ATOM   1859  CG  TYR   116      28.949  74.469  74.660  1.00  0.00           C  
ATOM   1860  CD1 TYR   116      29.915  74.878  75.597  1.00  0.00           C  
ATOM   1861  HD1 TYR   116      30.787  74.268  75.780  1.00  0.00           H  
ATOM   1862  CE1 TYR   116      29.740  76.072  76.318  1.00  0.00           C  
ATOM   1863  HE1 TYR   116      30.475  76.371  77.046  1.00  0.00           H  
ATOM   1864  CZ  TYR   116      28.591  76.859  76.117  1.00  0.00           C  
ATOM   1865  OH  TYR   116      28.391  77.972  76.869  1.00  0.00           O  
ATOM   1866  HH  TYR   116      29.165  78.169  77.425  1.00  0.00           H  
ATOM   1867  CE2 TYR   116      27.641  76.466  75.155  1.00  0.00           C  
ATOM   1868  HE2 TYR   116      26.766  77.074  74.997  1.00  0.00           H  
ATOM   1869  CD2 TYR   116      27.821  75.276  74.425  1.00  0.00           C  
ATOM   1870  HD2 TYR   116      27.076  74.973  73.706  1.00  0.00           H  
ATOM   1871  C   TYR   116      30.457  71.827  72.237  1.00  0.00           C  
ATOM   1872  O   TYR   116      31.447  71.254  72.688  1.00  0.00           O  
ATOM   1873  N   GLU   117      29.740  71.294  71.246  1.00  0.00           N  
ATOM   1874  H   GLU   117      28.884  71.773  70.977  1.00  0.00           H  
ATOM   1875  CA  GLU   117      30.094  70.071  70.530  1.00  0.00           C  
ATOM   1876  HA  GLU   117      30.201  69.264  71.256  1.00  0.00           H  
ATOM   1877  CB  GLU   117      28.911  69.729  69.620  1.00  0.00           C  
ATOM   1878  HB2 GLU   117      28.022  69.682  70.254  1.00  0.00           H  
ATOM   1879  HB3 GLU   117      28.741  70.539  68.922  1.00  0.00           H  
ATOM   1880  CG  GLU   117      28.989  68.389  68.885  1.00  0.00           C  
ATOM   1881  HG2 GLU   117      29.421  67.653  69.562  1.00  0.00           H  
ATOM   1882  HG3 GLU   117      27.968  68.077  68.659  1.00  0.00           H  
ATOM   1883  CD  GLU   117      29.758  68.407  67.559  1.00  0.00           C  
ATOM   1884  OE1 GLU   117      30.040  69.479  66.966  1.00  0.00           O  
ATOM   1885  OE2 GLU   117      30.030  67.307  67.036  1.00  0.00           O  
ATOM   1886  C   GLU   117      31.446  70.185  69.795  1.00  0.00           C  
ATOM   1887  O   GLU   117      32.247  69.252  69.854  1.00  0.00           O  
ATOM   1888  N   SER   118      31.759  71.348  69.212  1.00  0.00           N  
ATOM   1889  H   SER   118      31.079  72.094  69.214  1.00  0.00           H  
ATOM   1890  CA  SER   118      33.098  71.640  68.663  1.00  0.00           C  
ATOM   1891  HA  SER   118      33.404  70.811  68.033  1.00  0.00           H  
ATOM   1892  CB  SER   118      33.107  72.908  67.805  1.00  0.00           C  
ATOM   1893  HB2 SER   118      32.947  73.780  68.434  1.00  0.00           H  
ATOM   1894  HB3 SER   118      34.087  73.009  67.345  1.00  0.00           H  
ATOM   1895  OG  SER   118      32.124  72.876  66.792  1.00  0.00           O  
ATOM   1896  HG  SER   118      32.424  73.506  66.102  1.00  0.00           H  
ATOM   1897  C   SER   118      34.137  71.798  69.773  1.00  0.00           C  
ATOM   1898  O   SER   118      35.211  71.198  69.700  1.00  0.00           O  
ATOM   1899  N   LYS   119      33.812  72.550  70.840  1.00  0.00           N  
ATOM   1900  H   LYS   119      32.918  73.034  70.812  1.00  0.00           H  
ATOM   1901  CA  LYS   119      34.681  72.761  72.013  1.00  0.00           C  
ATOM   1902  HA  LYS   119      35.563  73.318  71.694  1.00  0.00           H  
ATOM   1903  CB  LYS   119      33.916  73.583  73.075  1.00  0.00           C  
ATOM   1904  HB2 LYS   119      33.429  74.434  72.593  1.00  0.00           H  
ATOM   1905  HB3 LYS   119      33.130  72.954  73.495  1.00  0.00           H  
ATOM   1906  CG  LYS   119      34.766  74.100  74.251  1.00  0.00           C  
ATOM   1907  HG2 LYS   119      34.086  74.336  75.065  1.00  0.00           H  
ATOM   1908  HG3 LYS   119      35.441  73.313  74.594  1.00  0.00           H  
ATOM   1909  CD  LYS   119      35.565  75.363  73.893  1.00  0.00           C  
ATOM   1910  HD2 LYS   119      36.224  75.136  73.051  1.00  0.00           H  
ATOM   1911  HD3 LYS   119      34.875  76.152  73.585  1.00  0.00           H  
ATOM   1912  CE  LYS   119      36.423  75.860  75.064  1.00  0.00           C  
ATOM   1913  HE2 LYS   119      37.094  75.059  75.398  1.00  0.00           H  
ATOM   1914  HE3 LYS   119      37.037  76.686  74.702  1.00  0.00           H  
ATOM   1915  NZ  LYS   119      35.613  76.348  76.203  1.00  0.00           N  
ATOM   1916  HZ1 LYS   119      34.950  77.061  75.911  1.00  0.00           H  
ATOM   1917  HZ2 LYS   119      35.078  75.604  76.631  1.00  0.00           H  
ATOM   1918  HZ3 LYS   119      36.218  76.721  76.935  1.00  0.00           H  
ATOM   1919  C   LYS   119      35.167  71.427  72.593  1.00  0.00           C  
ATOM   1920  O   LYS   119      36.361  71.281  72.861  1.00  0.00           O  
ATOM   1921  N   VAL   120      34.267  70.444  72.714  1.00  0.00           N  
ATOM   1922  H   VAL   120      33.299  70.667  72.503  1.00  0.00           H  
ATOM   1923  CA  VAL   120      34.587  69.094  73.207  1.00  0.00           C  
ATOM   1924  HA  VAL   120      35.329  69.201  73.997  1.00  0.00           H  
ATOM   1925  CB  VAL   120      33.366  68.406  73.852  1.00  0.00           C  
ATOM   1926  HB  VAL   120      32.568  68.300  73.116  1.00  0.00           H  
ATOM   1927  CG1 VAL   120      33.725  67.024  74.412  1.00  0.00           C  
ATOM   1928 HG11 VAL   120      34.550  67.121  75.113  1.00  0.00           H  
ATOM   1929 HG12 VAL   120      32.869  66.586  74.924  1.00  0.00           H  
ATOM   1930 HG13 VAL   120      34.027  66.349  73.617  1.00  0.00           H  
ATOM   1931  CG2 VAL   120      32.851  69.213  75.052  1.00  0.00           C  
ATOM   1932 HG21 VAL   120      32.001  68.707  75.503  1.00  0.00           H  
ATOM   1933 HG22 VAL   120      33.640  69.328  75.794  1.00  0.00           H  
ATOM   1934 HG23 VAL   120      32.527  70.202  74.728  1.00  0.00           H  
ATOM   1935  C   VAL   120      35.245  68.216  72.135  1.00  0.00           C  
ATOM   1936  O   VAL   120      36.162  67.482  72.491  1.00  0.00           O  
ATOM   1937  N   PHE   121      34.885  68.303  70.845  1.00  0.00           N  
ATOM   1938  H   PHE   121      34.101  68.888  70.575  1.00  0.00           H  
ATOM   1939  CA  PHE   121      35.627  67.591  69.787  1.00  0.00           C  
ATOM   1940  HA  PHE   121      35.572  66.521  69.989  1.00  0.00           H  
ATOM   1941  CB  PHE   121      35.008  67.839  68.399  1.00  0.00           C  
ATOM   1942  HB2 PHE   121      33.997  67.431  68.379  1.00  0.00           H  
ATOM   1943  HB3 PHE   121      34.930  68.913  68.227  1.00  0.00           H  
ATOM   1944  CG  PHE   121      35.821  67.221  67.269  1.00  0.00           C  
ATOM   1945  CD1 PHE   121      36.792  67.990  66.597  1.00  0.00           C  
ATOM   1946  HD1 PHE   121      36.922  69.033  66.845  1.00  0.00           H  
ATOM   1947  CE1 PHE   121      37.618  67.399  65.624  1.00  0.00           C  
ATOM   1948  HE1 PHE   121      38.379  67.986  65.129  1.00  0.00           H  
ATOM   1949  CZ  PHE   121      37.464  66.040  65.302  1.00  0.00           C  
ATOM   1950  HZ  PHE   121      38.101  65.584  64.556  1.00  0.00           H  
ATOM   1951  CE2 PHE   121      36.487  65.272  65.956  1.00  0.00           C  
ATOM   1952  HE2 PHE   121      36.373  64.223  65.710  1.00  0.00           H  
ATOM   1953  CD2 PHE   121      35.673  65.860  66.941  1.00  0.00           C  
ATOM   1954  HD2 PHE   121      34.946  65.253  67.457  1.00  0.00           H  
ATOM   1955  C   PHE   121      37.115  67.972  69.787  1.00  0.00           C  
ATOM   1956  O   PHE   121      37.978  67.086  69.796  1.00  0.00           O  
ATOM   1957  N   TYR   122      37.434  69.272  69.842  1.00  0.00           N  
ATOM   1958  H   TYR   122      36.682  69.958  69.802  1.00  0.00           H  
ATOM   1959  CA  TYR   122      38.816  69.745  69.883  1.00  0.00           C  
ATOM   1960  HA  TYR   122      39.388  69.182  69.146  1.00  0.00           H  
ATOM   1961  CB  TYR   122      38.896  71.227  69.489  1.00  0.00           C  
ATOM   1962  HB2 TYR   122      38.320  71.811  70.209  1.00  0.00           H  
ATOM   1963  HB3 TYR   122      39.935  71.547  69.557  1.00  0.00           H  
ATOM   1964  CG  TYR   122      38.414  71.544  68.083  1.00  0.00           C  
ATOM   1965  CD1 TYR   122      39.010  70.926  66.963  1.00  0.00           C  
ATOM   1966  HD1 TYR   122      39.825  70.229  67.095  1.00  0.00           H  
ATOM   1967  CE1 TYR   122      38.546  71.217  65.664  1.00  0.00           C  
ATOM   1968  HE1 TYR   122      39.003  70.758  64.802  1.00  0.00           H  
ATOM   1969  CZ  TYR   122      37.491  72.135  65.475  1.00  0.00           C  
ATOM   1970  OH  TYR   122      37.057  72.424  64.221  1.00  0.00           O  
ATOM   1971  HH  TYR   122      36.421  73.165  64.222  1.00  0.00           H  
ATOM   1972  CE2 TYR   122      36.912  72.763  66.597  1.00  0.00           C  
ATOM   1973  HE2 TYR   122      36.114  73.474  66.462  1.00  0.00           H  
ATOM   1974  CD2 TYR   122      37.378  72.477  67.892  1.00  0.00           C  
ATOM   1975  HD2 TYR   122      36.931  72.975  68.741  1.00  0.00           H  
ATOM   1976  C   TYR   122      39.491  69.487  71.243  1.00  0.00           C  
ATOM   1977  O   TYR   122      40.678  69.175  71.261  1.00  0.00           O  
ATOM   1978  N   LEU   123      38.770  69.540  72.368  1.00  0.00           N  
ATOM   1979  H   LEU   123      37.810  69.864  72.330  1.00  0.00           H  
ATOM   1980  CA  LEU   123      39.351  69.212  73.684  1.00  0.00           C  
ATOM   1981  HA  LEU   123      40.309  69.727  73.749  1.00  0.00           H  
ATOM   1982  CB  LEU   123      38.448  69.757  74.804  1.00  0.00           C  
ATOM   1983  HB2 LEU   123      38.286  70.817  74.624  1.00  0.00           H  
ATOM   1984  HB3 LEU   123      37.482  69.254  74.756  1.00  0.00           H  
ATOM   1985  CG  LEU   123      39.016  69.597  76.229  1.00  0.00           C  
ATOM   1986  HG  LEU   123      39.060  68.540  76.481  1.00  0.00           H  
ATOM   1987  CD1 LEU   123      40.415  70.199  76.380  1.00  0.00           C  
ATOM   1988 HD11 LEU   123      40.421  71.222  76.006  1.00  0.00           H  
ATOM   1989 HD12 LEU   123      40.704  70.202  77.431  1.00  0.00           H  
ATOM   1990 HD13 LEU   123      41.140  69.601  75.831  1.00  0.00           H  
ATOM   1991  CD2 LEU   123      38.082  70.291  77.218  1.00  0.00           C  
ATOM   1992 HD21 LEU   123      38.016  71.354  76.985  1.00  0.00           H  
ATOM   1993 HD22 LEU   123      37.087  69.851  77.166  1.00  0.00           H  
ATOM   1994 HD23 LEU   123      38.464  70.175  78.230  1.00  0.00           H  
ATOM   1995  C   LEU   123      39.645  67.713  73.838  1.00  0.00           C  
ATOM   1996  O   LEU   123      40.700  67.348  74.356  1.00  0.00           O  
ATOM   1997  N   LYS   124      38.781  66.834  73.308  1.00  0.00           N  
ATOM   1998  H   LYS   124      37.912  67.199  72.925  1.00  0.00           H  
ATOM   1999  CA  LYS   124      39.064  65.403  73.140  1.00  0.00           C  
ATOM   2000  HA  LYS   124      39.297  64.963  74.111  1.00  0.00           H  
ATOM   2001  CB  LYS   124      37.821  64.700  72.555  1.00  0.00           C  
ATOM   2002  HB2 LYS   124      37.018  64.723  73.297  1.00  0.00           H  
ATOM   2003  HB3 LYS   124      37.492  65.240  71.664  1.00  0.00           H  
ATOM   2004  CG  LYS   124      38.081  63.239  72.151  1.00  0.00           C  
ATOM   2005  HG2 LYS   124      38.890  63.214  71.428  1.00  0.00           H  
ATOM   2006  HG3 LYS   124      38.389  62.654  73.016  1.00  0.00           H  
ATOM   2007  CD  LYS   124      36.842  62.600  71.516  1.00  0.00           C  
ATOM   2008  HD2 LYS   124      36.127  62.356  72.301  1.00  0.00           H  
ATOM   2009  HD3 LYS   124      36.359  63.315  70.850  1.00  0.00           H  
ATOM   2010  CE  LYS   124      37.173  61.337  70.715  1.00  0.00           C  
ATOM   2011  HE2 LYS   124      37.688  60.619  71.357  1.00  0.00           H  
ATOM   2012  HE3 LYS   124      36.230  60.885  70.385  1.00  0.00           H  
ATOM   2013  NZ  LYS   124      37.990  61.651  69.518  1.00  0.00           N  
ATOM   2014  HZ1 LYS   124      38.944  61.895  69.771  1.00  0.00           H  
ATOM   2015  HZ2 LYS   124      37.988  60.851  68.890  1.00  0.00           H  
ATOM   2016  HZ3 LYS   124      37.582  62.440  69.014  1.00  0.00           H  
ATOM   2017  C   LYS   124      40.308  65.208  72.267  1.00  0.00           C  
ATOM   2018  O   LYS   124      41.209  64.489  72.678  1.00  0.00           O  
ATOM   2019  N   MET   125      40.401  65.898  71.129  1.00  0.00           N  
ATOM   2020  H   MET   125      39.604  66.451  70.841  1.00  0.00           H  
ATOM   2021  CA  MET   125      41.558  65.823  70.223  1.00  0.00           C  
ATOM   2022  HA  MET   125      41.698  64.780  69.940  1.00  0.00           H  
ATOM   2023  CB  MET   125      41.231  66.622  68.950  1.00  0.00           C  
ATOM   2024  HB2 MET   125      40.235  66.343  68.607  1.00  0.00           H  
ATOM   2025  HB3 MET   125      41.228  67.687  69.174  1.00  0.00           H  
ATOM   2026  CG  MET   125      42.198  66.361  67.796  1.00  0.00           C  
ATOM   2027  HG2 MET   125      43.200  66.674  68.090  1.00  0.00           H  
ATOM   2028  HG3 MET   125      42.208  65.289  67.594  1.00  0.00           H  
ATOM   2029  SD  MET   125      41.731  67.232  66.272  1.00  0.00           S  
ATOM   2030  CE  MET   125      42.996  66.592  65.145  1.00  0.00           C  
ATOM   2031  HE1 MET   125      42.935  65.504  65.110  1.00  0.00           H  
ATOM   2032  HE2 MET   125      42.830  66.996  64.148  1.00  0.00           H  
ATOM   2033  HE3 MET   125      43.986  66.890  65.497  1.00  0.00           H  
ATOM   2034  C   MET   125      42.858  66.300  70.903  1.00  0.00           C  
ATOM   2035  O   MET   125      43.896  65.655  70.786  1.00  0.00           O  
ATOM   2036  N   LYS   126      42.807  67.376  71.700  1.00  0.00           N  
ATOM   2037  H   LYS   126      41.938  67.903  71.716  1.00  0.00           H  
ATOM   2038  CA  LYS   126      43.922  67.850  72.538  1.00  0.00           C  
ATOM   2039  HA  LYS   126      44.796  68.017  71.905  1.00  0.00           H  
ATOM   2040  CB  LYS   126      43.496  69.195  73.159  1.00  0.00           C  
ATOM   2041  HB2 LYS   126      43.143  69.846  72.357  1.00  0.00           H  
ATOM   2042  HB3 LYS   126      42.662  69.018  73.837  1.00  0.00           H  
ATOM   2043  CG  LYS   126      44.599  69.948  73.922  1.00  0.00           C  
ATOM   2044  HG2 LYS   126      44.987  69.318  74.725  1.00  0.00           H  
ATOM   2045  HG3 LYS   126      45.410  70.207  73.238  1.00  0.00           H  
ATOM   2046  CD  LYS   126      43.989  71.224  74.526  1.00  0.00           C  
ATOM   2047  HD2 LYS   126      43.560  71.833  73.731  1.00  0.00           H  
ATOM   2048  HD3 LYS   126      43.181  70.935  75.206  1.00  0.00           H  
ATOM   2049  CE  LYS   126      44.969  72.093  75.318  1.00  0.00           C  
ATOM   2050  HE2 LYS   126      44.383  72.795  75.909  1.00  0.00           H  
ATOM   2051  HE3 LYS   126      45.518  71.488  76.034  1.00  0.00           H  
ATOM   2052  NZ  LYS   126      45.902  72.868  74.474  1.00  0.00           N  
ATOM   2053  HZ1 LYS   126      46.621  72.288  74.048  1.00  0.00           H  
ATOM   2054  HZ2 LYS   126      45.424  73.348  73.716  1.00  0.00           H  
ATOM   2055  HZ3 LYS   126      46.405  73.560  75.032  1.00  0.00           H  
ATOM   2056  C   LYS   126      44.328  66.798  73.585  1.00  0.00           C  
ATOM   2057  O   LYS   126      45.512  66.496  73.721  1.00  0.00           O  
ATOM   2058  N   GLY   127      43.357  66.179  74.262  1.00  0.00           N  
ATOM   2059  H   GLY   127      42.402  66.484  74.111  1.00  0.00           H  
ATOM   2060  CA  GLY   127      43.584  65.052  75.175  1.00  0.00           C  
ATOM   2061  HA2 GLY   127      44.252  65.366  75.975  1.00  0.00           H  
ATOM   2062  HA3 GLY   127      42.630  64.761  75.614  1.00  0.00           H  
ATOM   2063  C   GLY   127      44.184  63.818  74.490  1.00  0.00           C  
ATOM   2064  O   GLY   127      45.074  63.184  75.059  1.00  0.00           O  
ATOM   2065  N   ASP   128      43.758  63.528  73.257  1.00  0.00           N  
ATOM   2066  H   ASP   128      42.983  64.074  72.896  1.00  0.00           H  
ATOM   2067  CA  ASP   128      44.253  62.432  72.416  1.00  0.00           C  
ATOM   2068  HA  ASP   128      44.204  61.504  72.984  1.00  0.00           H  
ATOM   2069  CB  ASP   128      43.371  62.265  71.155  1.00  0.00           C  
ATOM   2070  HB2 ASP   128      43.326  63.204  70.609  1.00  0.00           H  
ATOM   2071  HB3 ASP   128      43.856  61.539  70.501  1.00  0.00           H  
ATOM   2072  CG  ASP   128      41.940  61.761  71.411  1.00  0.00           C  
ATOM   2073  OD1 ASP   128      41.068  61.887  70.517  1.00  0.00           O  
ATOM   2074  OD2 ASP   128      41.704  61.096  72.448  1.00  0.00           O  
ATOM   2075  C   ASP   128      45.732  62.632  72.041  1.00  0.00           C  
ATOM   2076  O   ASP   128      46.529  61.708  72.199  1.00  0.00           O  
ATOM   2077  N   TYR   129      46.154  63.835  71.635  1.00  0.00           N  
ATOM   2078  H   TYR   129      45.470  64.568  71.474  1.00  0.00           H  
ATOM   2079  CA  TYR   129      47.566  64.073  71.298  1.00  0.00           C  
ATOM   2080  HA  TYR   129      47.944  63.158  70.845  1.00  0.00           H  
ATOM   2081  CB  TYR   129      47.704  65.141  70.211  1.00  0.00           C  
ATOM   2082  HB2 TYR   129      47.175  66.046  70.509  1.00  0.00           H  
ATOM   2083  HB3 TYR   129      48.758  65.389  70.082  1.00  0.00           H  
ATOM   2084  CG  TYR   129      47.170  64.615  68.893  1.00  0.00           C  
ATOM   2085  CD1 TYR   129      47.869  63.601  68.208  1.00  0.00           C  
ATOM   2086  HD1 TYR   129      48.832  63.270  68.569  1.00  0.00           H  
ATOM   2087  CE1 TYR   129      47.294  62.985  67.080  1.00  0.00           C  
ATOM   2088  HE1 TYR   129      47.799  62.182  66.571  1.00  0.00           H  
ATOM   2089  CZ  TYR   129      46.008  63.368  66.652  1.00  0.00           C  
ATOM   2090  OH  TYR   129      45.404  62.710  65.634  1.00  0.00           O  
ATOM   2091  HH  TYR   129      44.443  62.869  65.656  1.00  0.00           H  
ATOM   2092  CE2 TYR   129      45.333  64.414  67.308  1.00  0.00           C  
ATOM   2093  HE2 TYR   129      44.355  64.706  66.972  1.00  0.00           H  
ATOM   2094  CD2 TYR   129      45.923  65.049  68.413  1.00  0.00           C  
ATOM   2095  HD2 TYR   129      45.397  65.840  68.921  1.00  0.00           H  
ATOM   2096  C   TYR   129      48.482  64.277  72.510  1.00  0.00           C  
ATOM   2097  O   TYR   129      49.654  63.907  72.432  1.00  0.00           O  
ATOM   2098  N   TYR   130      47.961  64.709  73.666  1.00  0.00           N  
ATOM   2099  H   TYR   130      47.012  65.070  73.681  1.00  0.00           H  
ATOM   2100  CA  TYR   130      48.677  64.526  74.938  1.00  0.00           C  
ATOM   2101  HA  TYR   130      49.677  64.941  74.833  1.00  0.00           H  
ATOM   2102  CB  TYR   130      47.966  65.264  76.083  1.00  0.00           C  
ATOM   2103  HB2 TYR   130      46.895  65.085  76.007  1.00  0.00           H  
ATOM   2104  HB3 TYR   130      48.298  64.826  77.023  1.00  0.00           H  
ATOM   2105  CG  TYR   130      48.224  66.756  76.189  1.00  0.00           C  
ATOM   2106  CD1 TYR   130      49.542  67.241  76.295  1.00  0.00           C  
ATOM   2107  HD1 TYR   130      50.373  66.554  76.255  1.00  0.00           H  
ATOM   2108  CE1 TYR   130      49.783  68.619  76.452  1.00  0.00           C  
ATOM   2109  HE1 TYR   130      50.793  68.990  76.527  1.00  0.00           H  
ATOM   2110  CZ  TYR   130      48.700  69.518  76.529  1.00  0.00           C  
ATOM   2111  OH  TYR   130      48.919  70.844  76.719  1.00  0.00           O  
ATOM   2112  HH  TYR   130      49.855  71.083  76.566  1.00  0.00           H  
ATOM   2113  CE2 TYR   130      47.381  69.030  76.454  1.00  0.00           C  
ATOM   2114  HE2 TYR   130      46.559  69.719  76.546  1.00  0.00           H  
ATOM   2115  CD2 TYR   130      47.143  67.654  76.278  1.00  0.00           C  
ATOM   2116  HD2 TYR   130      46.129  67.286  76.221  1.00  0.00           H  
ATOM   2117  C   TYR   130      48.866  63.032  75.271  1.00  0.00           C  
ATOM   2118  O   TYR   130      49.943  62.645  75.726  1.00  0.00           O  
ATOM   2119  N   ARG   131      47.885  62.172  74.960  1.00  0.00           N  
ATOM   2120  H   ARG   131      47.018  62.555  74.599  1.00  0.00           H  
ATOM   2121  CA  ARG   131      47.953  60.715  75.178  1.00  0.00           C  
ATOM   2122  HA  ARG   131      48.334  60.534  76.183  1.00  0.00           H  
ATOM   2123  CB  ARG   131      46.530  60.129  75.114  1.00  0.00           C  
ATOM   2124  HB2 ARG   131      46.020  60.353  76.049  1.00  0.00           H  
ATOM   2125  HB3 ARG   131      45.962  60.621  74.336  1.00  0.00           H  
ATOM   2126  CG  ARG   131      46.454  58.621  74.854  1.00  0.00           C  
ATOM   2127  HG2 ARG   131      46.832  58.405  73.860  1.00  0.00           H  
ATOM   2128  HG3 ARG   131      47.086  58.107  75.564  1.00  0.00           H  
ATOM   2129  CD  ARG   131      45.031  58.076  74.978  1.00  0.00           C  
ATOM   2130  HD2 ARG   131      45.050  56.984  74.914  1.00  0.00           H  
ATOM   2131  HD3 ARG   131      44.657  58.347  75.959  1.00  0.00           H  
ATOM   2132  NE  ARG   131      44.135  58.638  73.954  1.00  0.00           N  
ATOM   2133  HE  ARG   131      43.605  59.458  74.216  1.00  0.00           H  
ATOM   2134  CZ  ARG   131      43.848  58.112  72.777  1.00  0.00           C  
ATOM   2135  NH1 ARG   131      44.395  57.029  72.312  1.00  0.00           N  
ATOM   2136 HH11 ARG   131      45.165  56.579  72.804  1.00  0.00           H  
ATOM   2137 HH12 ARG   131      44.062  56.662  71.435  1.00  0.00           H  
ATOM   2138  NH2 ARG   131      42.953  58.664  72.022  1.00  0.00           N  
ATOM   2139 HH21 ARG   131      42.494  59.529  72.290  1.00  0.00           H  
ATOM   2140 HH22 ARG   131      42.662  58.164  71.187  1.00  0.00           H  
ATOM   2141  C   ARG   131      48.941  60.028  74.236  1.00  0.00           C  
ATOM   2142  O   ARG   131      49.665  59.135  74.679  1.00  0.00           O  
ATOM   2143  N   TYR   132      49.020  60.438  72.968  1.00  0.00           N  
ATOM   2144  H   TYR   132      48.308  61.076  72.625  1.00  0.00           H  
ATOM   2145  CA  TYR   132      50.053  59.942  72.052  1.00  0.00           C  
ATOM   2146  HA  TYR   132      50.084  58.857  72.132  1.00  0.00           H  
ATOM   2147  CB  TYR   132      49.689  60.272  70.596  1.00  0.00           C  
ATOM   2148  HB2 TYR   132      49.498  61.342  70.505  1.00  0.00           H  
ATOM   2149  HB3 TYR   132      50.550  60.041  69.969  1.00  0.00           H  
ATOM   2150  CG  TYR   132      48.504  59.478  70.060  1.00  0.00           C  
ATOM   2151  CD1 TYR   132      48.586  58.073  69.976  1.00  0.00           C  
ATOM   2152  HD1 TYR   132      49.493  57.568  70.276  1.00  0.00           H  
ATOM   2153  CE1 TYR   132      47.484  57.319  69.526  1.00  0.00           C  
ATOM   2154  HE1 TYR   132      47.547  56.244  69.483  1.00  0.00           H  
ATOM   2155  CZ  TYR   132      46.287  57.966  69.150  1.00  0.00           C  
ATOM   2156  OH  TYR   132      45.209  57.239  68.741  1.00  0.00           O  
ATOM   2157  HH  TYR   132      45.415  56.285  68.700  1.00  0.00           H  
ATOM   2158  CE2 TYR   132      46.215  59.375  69.205  1.00  0.00           C  
ATOM   2159  HE2 TYR   132      45.306  59.873  68.909  1.00  0.00           H  
ATOM   2160  CD2 TYR   132      47.321  60.126  69.652  1.00  0.00           C  
ATOM   2161  HD2 TYR   132      47.244  61.201  69.703  1.00  0.00           H  
ATOM   2162  C   TYR   132      51.463  60.427  72.449  1.00  0.00           C  
ATOM   2163  O   TYR   132      52.407  59.634  72.412  1.00  0.00           O  
ATOM   2164  N   LEU   133      51.600  61.671  72.932  1.00  0.00           N  
ATOM   2165  H   LEU   133      50.794  62.287  72.906  1.00  0.00           H  
ATOM   2166  CA  LEU   133      52.863  62.229  73.443  1.00  0.00           C  
ATOM   2167  HA  LEU   133      53.632  62.027  72.698  1.00  0.00           H  
ATOM   2168  CB  LEU   133      52.690  63.756  73.580  1.00  0.00           C  
ATOM   2169  HB2 LEU   133      52.322  64.150  72.632  1.00  0.00           H  
ATOM   2170  HB3 LEU   133      51.923  63.946  74.332  1.00  0.00           H  
ATOM   2171  CG  LEU   133      53.953  64.550  73.968  1.00  0.00           C  
ATOM   2172  HG  LEU   133      54.300  64.223  74.948  1.00  0.00           H  
ATOM   2173  CD1 LEU   133      55.089  64.410  72.952  1.00  0.00           C  
ATOM   2174 HD11 LEU   133      54.765  64.755  71.973  1.00  0.00           H  
ATOM   2175 HD12 LEU   133      55.946  64.998  73.280  1.00  0.00           H  
ATOM   2176 HD13 LEU   133      55.396  63.370  72.887  1.00  0.00           H  
ATOM   2177  CD2 LEU   133      53.608  66.036  74.045  1.00  0.00           C  
ATOM   2178 HD21 LEU   133      53.343  66.404  73.056  1.00  0.00           H  
ATOM   2179 HD22 LEU   133      52.773  66.193  74.724  1.00  0.00           H  
ATOM   2180 HD23 LEU   133      54.468  66.592  74.411  1.00  0.00           H  
ATOM   2181  C   LEU   133      53.325  61.581  74.768  1.00  0.00           C  
ATOM   2182  O   LEU   133      54.526  61.442  74.996  1.00  0.00           O  
ATOM   2183  N   ALA   134      52.399  61.141  75.625  1.00  0.00           N  
ATOM   2184  H   ALA   134      51.427  61.354  75.426  1.00  0.00           H  
ATOM   2185  CA  ALA   134      52.702  60.529  76.925  1.00  0.00           C  
ATOM   2186  HA  ALA   134      53.309  61.229  77.496  1.00  0.00           H  
ATOM   2187  CB  ALA   134      51.386  60.323  77.683  1.00  0.00           C  
ATOM   2188  HB1 ALA   134      50.878  61.275  77.827  1.00  0.00           H  
ATOM   2189  HB2 ALA   134      50.736  59.646  77.129  1.00  0.00           H  
ATOM   2190  HB3 ALA   134      51.596  59.885  78.658  1.00  0.00           H  
ATOM   2191  C   ALA   134      53.513  59.220  76.850  1.00  0.00           C  
ATOM   2192  O   ALA   134      54.167  58.862  77.827  1.00  0.00           O  
ATOM   2193  N   GLU   135      53.522  58.535  75.699  1.00  0.00           N  
ATOM   2194  H   GLU   135      52.947  58.878  74.941  1.00  0.00           H  
ATOM   2195  CA  GLU   135      54.363  57.355  75.457  1.00  0.00           C  
ATOM   2196  HA  GLU   135      54.398  56.751  76.363  1.00  0.00           H  
ATOM   2197  CB  GLU   135      53.747  56.502  74.337  1.00  0.00           C  
ATOM   2198  HB2 GLU   135      53.397  57.156  73.536  1.00  0.00           H  
ATOM   2199  HB3 GLU   135      54.505  55.843  73.921  1.00  0.00           H  
ATOM   2200  CG  GLU   135      52.597  55.625  74.839  1.00  0.00           C  
ATOM   2201  HG2 GLU   135      52.969  54.949  75.613  1.00  0.00           H  
ATOM   2202  HG3 GLU   135      51.825  56.260  75.275  1.00  0.00           H  
ATOM   2203  CD  GLU   135      51.993  54.819  73.688  1.00  0.00           C  
ATOM   2204  OE1 GLU   135      51.340  55.443  72.816  1.00  0.00           O  
ATOM   2205  OE2 GLU   135      52.140  53.571  73.649  1.00  0.00           O  
ATOM   2206  C   GLU   135      55.829  57.689  75.118  1.00  0.00           C  
ATOM   2207  O   GLU   135      56.678  56.798  75.179  1.00  0.00           O  
ATOM   2208  N   VAL   136      56.146  58.944  74.772  1.00  0.00           N  
ATOM   2209  H   VAL   136      55.399  59.628  74.734  1.00  0.00           H  
ATOM   2210  CA  VAL   136      57.517  59.387  74.429  1.00  0.00           C  
ATOM   2211  HA  VAL   136      58.193  58.546  74.582  1.00  0.00           H  
ATOM   2212  CB  VAL   136      57.653  59.771  72.943  1.00  0.00           C  
ATOM   2213  HB  VAL   136      58.702  60.003  72.753  1.00  0.00           H  
ATOM   2214  CG1 VAL   136      57.262  58.607  72.028  1.00  0.00           C  
ATOM   2215 HG11 VAL   136      57.733  57.685  72.369  1.00  0.00           H  
ATOM   2216 HG12 VAL   136      56.180  58.466  72.027  1.00  0.00           H  
ATOM   2217 HG13 VAL   136      57.601  58.828  71.019  1.00  0.00           H  
ATOM   2218  CG2 VAL   136      56.823  60.993  72.543  1.00  0.00           C  
ATOM   2219 HG21 VAL   136      57.128  61.857  73.132  1.00  0.00           H  
ATOM   2220 HG22 VAL   136      56.987  61.212  71.489  1.00  0.00           H  
ATOM   2221 HG23 VAL   136      55.762  60.797  72.698  1.00  0.00           H  
ATOM   2222  C   VAL   136      58.062  60.484  75.347  1.00  0.00           C  
ATOM   2223  O   VAL   136      59.272  60.717  75.363  1.00  0.00           O  
ATOM   2224  N   ALA   137      57.218  61.132  76.155  1.00  0.00           N  
ATOM   2225  H   ALA   137      56.227  60.958  76.051  1.00  0.00           H  
ATOM   2226  CA  ALA   137      57.655  61.978  77.265  1.00  0.00           C  
ATOM   2227  HA  ALA   137      58.413  62.678  76.904  1.00  0.00           H  
ATOM   2228  CB  ALA   137      56.458  62.802  77.751  1.00  0.00           C  
ATOM   2229  HB1 ALA   137      55.673  62.141  78.118  1.00  0.00           H  
ATOM   2230  HB2 ALA   137      56.764  63.471  78.556  1.00  0.00           H  
ATOM   2231  HB3 ALA   137      56.064  63.403  76.931  1.00  0.00           H  
ATOM   2232  C   ALA   137      58.280  61.136  78.404  1.00  0.00           C  
ATOM   2233  O   ALA   137      57.914  59.975  78.606  1.00  0.00           O  
ATOM   2234  N   THR   138      59.206  61.729  79.161  1.00  0.00           N  
ATOM   2235  H   THR   138      59.485  62.677  78.933  1.00  0.00           H  
ATOM   2236  CA  THR   138      60.022  61.035  80.178  1.00  0.00           C  
ATOM   2237  HA  THR   138      59.541  60.092  80.439  1.00  0.00           H  
ATOM   2238  CB  THR   138      61.428  60.707  79.642  1.00  0.00           C  
ATOM   2239  HB  THR   138      62.041  60.293  80.447  1.00  0.00           H  
ATOM   2240  CG2 THR   138      61.370  59.661  78.534  1.00  0.00           C  
ATOM   2241 HG21 THR   138      62.370  59.346  78.257  1.00  0.00           H  
ATOM   2242 HG22 THR   138      60.830  58.780  78.867  1.00  0.00           H  
ATOM   2243 HG23 THR   138      60.879  60.051  77.651  1.00  0.00           H  
ATOM   2244  OG1 THR   138      62.043  61.865  79.105  1.00  0.00           O  
ATOM   2245  HG1 THR   138      62.888  61.593  78.702  1.00  0.00           H  
ATOM   2246  C   THR   138      60.164  61.837  81.469  1.00  0.00           C  
ATOM   2247  O   THR   138      60.129  63.072  81.454  1.00  0.00           O  
ATOM   2248  N   GLY   139      60.357  61.141  82.594  1.00  0.00           N  
ATOM   2249  H   GLY   139      60.342  60.126  82.547  1.00  0.00           H  
ATOM   2250  CA  GLY   139      60.598  61.759  83.900  1.00  0.00           C  
ATOM   2251  HA2 GLY   139      60.712  60.981  84.655  1.00  0.00           H  
ATOM   2252  HA3 GLY   139      61.534  62.317  83.859  1.00  0.00           H  
ATOM   2253  C   GLY   139      59.477  62.703  84.360  1.00  0.00           C  
ATOM   2254  O   GLY   139      58.293  62.388  84.200  1.00  0.00           O  
ATOM   2255  N   GLU   140      59.832  63.876  84.896  1.00  0.00           N  
ATOM   2256  H   GLU   140      60.820  64.081  85.016  1.00  0.00           H  
ATOM   2257  CA  GLU   140      58.854  64.867  85.389  1.00  0.00           C  
ATOM   2258  HA  GLU   140      58.232  64.376  86.138  1.00  0.00           H  
ATOM   2259  CB  GLU   140      59.569  66.033  86.099  1.00  0.00           C  
ATOM   2260  HB2 GLU   140      58.811  66.629  86.607  1.00  0.00           H  
ATOM   2261  HB3 GLU   140      60.230  65.626  86.864  1.00  0.00           H  
ATOM   2262  CG  GLU   140      60.386  66.964  85.186  1.00  0.00           C  
ATOM   2263  HG2 GLU   140      61.172  66.387  84.698  1.00  0.00           H  
ATOM   2264  HG3 GLU   140      59.741  67.371  84.409  1.00  0.00           H  
ATOM   2265  CD  GLU   140      61.002  68.133  85.966  1.00  0.00           C  
ATOM   2266  OE1 GLU   140      62.245  68.265  86.022  1.00  0.00           O  
ATOM   2267  OE2 GLU   140      60.247  68.950  86.549  1.00  0.00           O  
ATOM   2268  C   GLU   140      57.891  65.376  84.299  1.00  0.00           C  
ATOM   2269  O   GLU   140      56.729  65.681  84.581  1.00  0.00           O  
ATOM   2270  N   LYS   141      58.341  65.404  83.035  1.00  0.00           N  
ATOM   2271  H   LYS   141      59.300  65.118  82.877  1.00  0.00           H  
ATOM   2272  CA  LYS   141      57.533  65.813  81.876  1.00  0.00           C  
ATOM   2273  HA  LYS   141      57.106  66.799  82.076  1.00  0.00           H  
ATOM   2274  CB  LYS   141      58.447  65.900  80.641  1.00  0.00           C  
ATOM   2275  HB2 LYS   141      59.333  66.474  80.913  1.00  0.00           H  
ATOM   2276  HB3 LYS   141      58.762  64.897  80.350  1.00  0.00           H  
ATOM   2277  CG  LYS   141      57.766  66.571  79.437  1.00  0.00           C  
ATOM   2278  HG2 LYS   141      56.823  66.069  79.218  1.00  0.00           H  
ATOM   2279  HG3 LYS   141      57.543  67.608  79.673  1.00  0.00           H  
ATOM   2280  CD  LYS   141      58.625  66.520  78.171  1.00  0.00           C  
ATOM   2281  HD2 LYS   141      58.662  65.489  77.825  1.00  0.00           H  
ATOM   2282  HD3 LYS   141      58.131  67.109  77.400  1.00  0.00           H  
ATOM   2283  CE  LYS   141      60.053  67.041  78.364  1.00  0.00           C  
ATOM   2284  HE2 LYS   141      60.013  68.083  78.691  1.00  0.00           H  
ATOM   2285  HE3 LYS   141      60.544  66.453  79.147  1.00  0.00           H  
ATOM   2286  NZ  LYS   141      60.831  66.927  77.112  1.00  0.00           N  
ATOM   2287  HZ1 LYS   141      61.775  67.277  77.245  1.00  0.00           H  
ATOM   2288  HZ2 LYS   141      60.903  65.958  76.820  1.00  0.00           H  
ATOM   2289  HZ3 LYS   141      60.402  67.445  76.349  1.00  0.00           H  
ATOM   2290  C   LYS   141      56.373  64.854  81.619  1.00  0.00           C  
ATOM   2291  O   LYS   141      55.288  65.293  81.231  1.00  0.00           O  
ATOM   2292  N   ARG   142      56.577  63.549  81.852  1.00  0.00           N  
ATOM   2293  H   ARG   142      57.474  63.271  82.234  1.00  0.00           H  
ATOM   2294  CA  ARG   142      55.542  62.530  81.613  1.00  0.00           C  
ATOM   2295  HA  ARG   142      55.201  62.635  80.584  1.00  0.00           H  
ATOM   2296  CB  ARG   142      56.109  61.109  81.773  1.00  0.00           C  
ATOM   2297  HB2 ARG   142      57.036  61.017  81.206  1.00  0.00           H  
ATOM   2298  HB3 ARG   142      56.314  60.902  82.824  1.00  0.00           H  
ATOM   2299  CG  ARG   142      55.096  60.091  81.231  1.00  0.00           C  
ATOM   2300  HG2 ARG   142      54.154  60.206  81.759  1.00  0.00           H  
ATOM   2301  HG3 ARG   142      54.914  60.289  80.176  1.00  0.00           H  
ATOM   2302  CD  ARG   142      55.562  58.643  81.388  1.00  0.00           C  
ATOM   2303  HD2 ARG   142      56.438  58.486  80.755  1.00  0.00           H  
ATOM   2304  HD3 ARG   142      55.846  58.458  82.427  1.00  0.00           H  
ATOM   2305  NE  ARG   142      54.493  57.712  80.979  1.00  0.00           N  
ATOM   2306  HE  ARG   142      54.549  57.338  80.036  1.00  0.00           H  
ATOM   2307  CZ  ARG   142      53.459  57.330  81.711  1.00  0.00           C  
ATOM   2308  NH1 ARG   142      53.245  57.750  82.926  1.00  0.00           N  
ATOM   2309 HH11 ARG   142      53.891  58.378  83.385  1.00  0.00           H  
ATOM   2310 HH12 ARG   142      52.467  57.370  83.458  1.00  0.00           H  
ATOM   2311  NH2 ARG   142      52.585  56.504  81.227  1.00  0.00           N  
ATOM   2312 HH21 ARG   142      52.704  56.148  80.280  1.00  0.00           H  
ATOM   2313 HH22 ARG   142      51.784  56.214  81.773  1.00  0.00           H  
ATOM   2314  C   ARG   142      54.318  62.781  82.493  1.00  0.00           C  
ATOM   2315  O   ARG   142      53.209  62.812  81.967  1.00  0.00           O  
ATOM   2316  N   ALA   143      54.509  63.060  83.786  1.00  0.00           N  
ATOM   2317  H   ALA   143      55.448  63.031  84.158  1.00  0.00           H  
ATOM   2318  CA  ALA   143      53.412  63.409  84.689  1.00  0.00           C  
ATOM   2319  HA  ALA   143      52.739  62.553  84.762  1.00  0.00           H  
ATOM   2320  CB  ALA   143      53.970  63.707  86.085  1.00  0.00           C  
ATOM   2321  HB1 ALA   143      54.723  64.495  86.036  1.00  0.00           H  
ATOM   2322  HB2 ALA   143      53.159  64.034  86.739  1.00  0.00           H  
ATOM   2323  HB3 ALA   143      54.407  62.809  86.514  1.00  0.00           H  
ATOM   2324  C   ALA   143      52.587  64.599  84.168  1.00  0.00           C  
ATOM   2325  O   ALA   143      51.359  64.541  84.198  1.00  0.00           O  
ATOM   2326  N   THR   144      53.240  65.629  83.624  1.00  0.00           N  
ATOM   2327  H   THR   144      54.252  65.636  83.668  1.00  0.00           H  
ATOM   2328  CA  THR   144      52.583  66.843  83.105  1.00  0.00           C  
ATOM   2329  HA  THR   144      51.934  67.236  83.887  1.00  0.00           H  
ATOM   2330  CB  THR   144      53.636  67.916  82.791  1.00  0.00           C  
ATOM   2331  HB  THR   144      54.283  67.575  81.983  1.00  0.00           H  
ATOM   2332  CG2 THR   144      53.032  69.269  82.420  1.00  0.00           C  
ATOM   2333 HG21 THR   144      52.372  69.616  83.215  1.00  0.00           H  
ATOM   2334 HG22 THR   144      53.830  69.998  82.278  1.00  0.00           H  
ATOM   2335 HG23 THR   144      52.471  69.192  81.490  1.00  0.00           H  
ATOM   2336  OG1 THR   144      54.408  68.117  83.952  1.00  0.00           O  
ATOM   2337  HG1 THR   144      55.211  68.615  83.688  1.00  0.00           H  
ATOM   2338  C   THR   144      51.705  66.575  81.885  1.00  0.00           C  
ATOM   2339  O   THR   144      50.587  67.100  81.818  1.00  0.00           O  
ATOM   2340  N   VAL   145      52.141  65.738  80.927  1.00  0.00           N  
ATOM   2341  H   VAL   145      53.070  65.336  81.023  1.00  0.00           H  
ATOM   2342  CA  VAL   145      51.320  65.385  79.751  1.00  0.00           C  
ATOM   2343  HA  VAL   145      50.779  66.282  79.443  1.00  0.00           H  
ATOM   2344  CB  VAL   145      52.145  64.962  78.519  1.00  0.00           C  
ATOM   2345  HB  VAL   145      51.448  64.688  77.726  1.00  0.00           H  
ATOM   2346  CG1 VAL   145      52.990  66.137  78.008  1.00  0.00           C  
ATOM   2347 HG11 VAL   145      53.509  65.843  77.097  1.00  0.00           H  
ATOM   2348 HG12 VAL   145      52.346  66.988  77.787  1.00  0.00           H  
ATOM   2349 HG13 VAL   145      53.726  66.429  78.755  1.00  0.00           H  
ATOM   2350  CG2 VAL   145      53.073  63.773  78.760  1.00  0.00           C  
ATOM   2351 HG21 VAL   145      52.509  62.914  79.120  1.00  0.00           H  
ATOM   2352 HG22 VAL   145      53.557  63.504  77.822  1.00  0.00           H  
ATOM   2353 HG23 VAL   145      53.836  64.037  79.487  1.00  0.00           H  
ATOM   2354  C   VAL   145      50.228  64.356  80.077  1.00  0.00           C  
ATOM   2355  O   VAL   145      49.107  64.510  79.602  1.00  0.00           O  
ATOM   2356  N   VAL   146      50.500  63.388  80.955  1.00  0.00           N  
ATOM   2357  H   VAL   146      51.447  63.305  81.318  1.00  0.00           H  
ATOM   2358  CA  VAL   146      49.481  62.434  81.456  1.00  0.00           C  
ATOM   2359  HA  VAL   146      49.014  61.935  80.607  1.00  0.00           H  
ATOM   2360  CB  VAL   146      50.140  61.367  82.357  1.00  0.00           C  
ATOM   2361  HB  VAL   146      50.727  61.862  83.134  1.00  0.00           H  
ATOM   2362  CG1 VAL   146      49.120  60.447  83.036  1.00  0.00           C  
ATOM   2363 HG11 VAL   146      49.639  59.701  83.630  1.00  0.00           H  
ATOM   2364 HG12 VAL   146      48.476  61.014  83.705  1.00  0.00           H  
ATOM   2365 HG13 VAL   146      48.512  59.938  82.293  1.00  0.00           H  
ATOM   2366  CG2 VAL   146      51.053  60.456  81.532  1.00  0.00           C  
ATOM   2367 HG21 VAL   146      50.465  59.914  80.801  1.00  0.00           H  
ATOM   2368 HG22 VAL   146      51.805  61.039  81.000  1.00  0.00           H  
ATOM   2369 HG23 VAL   146      51.558  59.757  82.194  1.00  0.00           H  
ATOM   2370  C   VAL   146      48.376  63.180  82.203  1.00  0.00           C  
ATOM   2371  O   VAL   146      47.192  62.973  81.941  1.00  0.00           O  
ATOM   2372  N   GLU   147      48.746  64.121  83.078  1.00  0.00           N  
ATOM   2373  H   GLU   147      49.737  64.234  83.271  1.00  0.00           H  
ATOM   2374  CA  GLU   147      47.810  65.002  83.774  1.00  0.00           C  
ATOM   2375  HA  GLU   147      47.068  64.398  84.296  1.00  0.00           H  
ATOM   2376  CB  GLU   147      48.599  65.808  84.814  1.00  0.00           C  
ATOM   2377  HB2 GLU   147      49.205  65.125  85.409  1.00  0.00           H  
ATOM   2378  HB3 GLU   147      49.267  66.491  84.290  1.00  0.00           H  
ATOM   2379  CG  GLU   147      47.742  66.602  85.794  1.00  0.00           C  
ATOM   2380  HG2 GLU   147      46.969  67.149  85.261  1.00  0.00           H  
ATOM   2381  HG3 GLU   147      47.251  65.923  86.493  1.00  0.00           H  
ATOM   2382  CD  GLU   147      48.630  67.594  86.541  1.00  0.00           C  
ATOM   2383  OE1 GLU   147      48.788  68.729  86.016  1.00  0.00           O  
ATOM   2384  OE2 GLU   147      49.156  67.261  87.623  1.00  0.00           O  
ATOM   2385  C   GLU   147      47.066  65.934  82.797  1.00  0.00           C  
ATOM   2386  O   GLU   147      45.900  66.240  83.019  1.00  0.00           O  
ATOM   2387  N   SER   148      47.696  66.339  81.690  1.00  0.00           N  
ATOM   2388  H   SER   148      48.649  66.041  81.533  1.00  0.00           H  
ATOM   2389  CA  SER   148      47.041  67.159  80.660  1.00  0.00           C  
ATOM   2390  HA  SER   148      46.556  67.998  81.149  1.00  0.00           H  
ATOM   2391  CB  SER   148      48.047  67.752  79.681  1.00  0.00           C  
ATOM   2392  HB2 SER   148      48.556  66.963  79.141  1.00  0.00           H  
ATOM   2393  HB3 SER   148      47.502  68.328  78.949  1.00  0.00           H  
ATOM   2394  OG  SER   148      48.978  68.609  80.308  1.00  0.00           O  
ATOM   2395  HG  SER   148      49.556  68.038  80.848  1.00  0.00           H  
ATOM   2396  C   SER   148      45.955  66.399  79.894  1.00  0.00           C  
ATOM   2397  O   SER   148      44.877  66.960  79.678  1.00  0.00           O  
ATOM   2398  N   SER   149      46.183  65.126  79.541  1.00  0.00           N  
ATOM   2399  H   SER   149      47.111  64.740  79.685  1.00  0.00           H  
ATOM   2400  CA  SER   149      45.128  64.232  79.042  1.00  0.00           C  
ATOM   2401  HA  SER   149      44.664  64.669  78.163  1.00  0.00           H  
ATOM   2402  CB  SER   149      45.680  62.860  78.655  1.00  0.00           C  
ATOM   2403  HB2 SER   149      46.302  62.490  79.459  1.00  0.00           H  
ATOM   2404  HB3 SER   149      44.861  62.156  78.524  1.00  0.00           H  
ATOM   2405  OG  SER   149      46.440  62.906  77.474  1.00  0.00           O  
ATOM   2406  HG  SER   149      45.837  62.962  76.712  1.00  0.00           H  
ATOM   2407  C   SER   149      44.039  64.014  80.090  1.00  0.00           C  
ATOM   2408  O   SER   149      42.860  64.160  79.780  1.00  0.00           O  
ATOM   2409  N   GLU   150      44.416  63.712  81.335  1.00  0.00           N  
ATOM   2410  H   GLU   150      45.406  63.586  81.531  1.00  0.00           H  
ATOM   2411  CA  GLU   150      43.454  63.449  82.409  1.00  0.00           C  
ATOM   2412  HA  GLU   150      42.793  62.647  82.074  1.00  0.00           H  
ATOM   2413  CB  GLU   150      44.198  62.953  83.660  1.00  0.00           C  
ATOM   2414  HB2 GLU   150      44.813  62.099  83.382  1.00  0.00           H  
ATOM   2415  HB3 GLU   150      44.849  63.737  84.045  1.00  0.00           H  
ATOM   2416  CG  GLU   150      43.219  62.514  84.753  1.00  0.00           C  
ATOM   2417  HG2 GLU   150      42.814  63.398  85.250  1.00  0.00           H  
ATOM   2418  HG3 GLU   150      42.391  61.985  84.278  1.00  0.00           H  
ATOM   2419  CD  GLU   150      43.874  61.590  85.786  1.00  0.00           C  
ATOM   2420  OE1 GLU   150      44.703  62.061  86.611  1.00  0.00           O  
ATOM   2421  OE2 GLU   150      43.534  60.387  85.830  1.00  0.00           O  
ATOM   2422  C   GLU   150      42.563  64.665  82.700  1.00  0.00           C  
ATOM   2423  O   GLU   150      41.348  64.507  82.839  1.00  0.00           O  
ATOM   2424  N   LYS   151      43.122  65.884  82.709  1.00  0.00           N  
ATOM   2425  H   LYS   151      44.137  65.934  82.636  1.00  0.00           H  
ATOM   2426  CA  LYS   151      42.377  67.146  82.825  1.00  0.00           C  
ATOM   2427  HA  LYS   151      41.683  67.072  83.664  1.00  0.00           H  
ATOM   2428  CB  LYS   151      43.345  68.312  83.101  1.00  0.00           C  
ATOM   2429  HB2 LYS   151      44.201  68.244  82.424  1.00  0.00           H  
ATOM   2430  HB3 LYS   151      42.832  69.256  82.909  1.00  0.00           H  
ATOM   2431  CG  LYS   151      43.823  68.319  84.566  1.00  0.00           C  
ATOM   2432  HG2 LYS   151      42.977  68.561  85.210  1.00  0.00           H  
ATOM   2433  HG3 LYS   151      44.199  67.331  84.839  1.00  0.00           H  
ATOM   2434  CD  LYS   151      44.941  69.346  84.788  1.00  0.00           C  
ATOM   2435  HD2 LYS   151      45.822  69.028  84.232  1.00  0.00           H  
ATOM   2436  HD3 LYS   151      44.623  70.316  84.409  1.00  0.00           H  
ATOM   2437  CE  LYS   151      45.280  69.474  86.279  1.00  0.00           C  
ATOM   2438  HE2 LYS   151      44.432  69.944  86.787  1.00  0.00           H  
ATOM   2439  HE3 LYS   151      45.406  68.473  86.698  1.00  0.00           H  
ATOM   2440  NZ  LYS   151      46.513  70.267  86.514  1.00  0.00           N  
ATOM   2441  HZ1 LYS   151      46.495  71.165  86.045  1.00  0.00           H  
ATOM   2442  HZ2 LYS   151      46.679  70.409  87.510  1.00  0.00           H  
ATOM   2443  HZ3 LYS   151      47.342  69.773  86.188  1.00  0.00           H  
ATOM   2444  C   LYS   151      41.512  67.423  81.590  1.00  0.00           C  
ATOM   2445  O   LYS   151      40.344  67.760  81.760  1.00  0.00           O  
ATOM   2446  N   ALA   152      42.029  67.207  80.380  1.00  0.00           N  
ATOM   2447  H   ALA   152      42.989  66.898  80.303  1.00  0.00           H  
ATOM   2448  CA  ALA   152      41.261  67.405  79.143  1.00  0.00           C  
ATOM   2449  HA  ALA   152      40.899  68.434  79.125  1.00  0.00           H  
ATOM   2450  CB  ALA   152      42.181  67.202  77.931  1.00  0.00           C  
ATOM   2451  HB1 ALA   152      42.604  66.197  77.943  1.00  0.00           H  
ATOM   2452  HB2 ALA   152      41.605  67.330  77.013  1.00  0.00           H  
ATOM   2453  HB3 ALA   152      42.986  67.935  77.945  1.00  0.00           H  
ATOM   2454  C   ALA   152      40.033  66.491  79.085  1.00  0.00           C  
ATOM   2455  O   ALA   152      38.928  66.960  78.809  1.00  0.00           O  
ATOM   2456  N   TYR   153      40.180  65.197  79.413  1.00  0.00           N  
ATOM   2457  H   TYR   153      41.118  64.847  79.597  1.00  0.00           H  
ATOM   2458  CA  TYR   153      39.061  64.264  79.468  1.00  0.00           C  
ATOM   2459  HA  TYR   153      38.450  64.409  78.580  1.00  0.00           H  
ATOM   2460  CB  TYR   153      39.574  62.817  79.430  1.00  0.00           C  
ATOM   2461  HB2 TYR   153      40.158  62.634  80.332  1.00  0.00           H  
ATOM   2462  HB3 TYR   153      38.709  62.163  79.474  1.00  0.00           H  
ATOM   2463  CG  TYR   153      40.388  62.389  78.210  1.00  0.00           C  
ATOM   2464  CD1 TYR   153      39.939  62.656  76.900  1.00  0.00           C  
ATOM   2465  HD1 TYR   153      39.032  63.219  76.744  1.00  0.00           H  
ATOM   2466  CE1 TYR   153      40.658  62.179  75.783  1.00  0.00           C  
ATOM   2467  HE1 TYR   153      40.312  62.375  74.780  1.00  0.00           H  
ATOM   2468  CZ  TYR   153      41.836  61.427  75.974  1.00  0.00           C  
ATOM   2469  OH  TYR   153      42.517  60.920  74.915  1.00  0.00           O  
ATOM   2470  HH  TYR   153      42.094  61.150  74.057  1.00  0.00           H  
ATOM   2471  CE2 TYR   153      42.300  61.183  77.281  1.00  0.00           C  
ATOM   2472  HE2 TYR   153      43.210  60.625  77.418  1.00  0.00           H  
ATOM   2473  CD2 TYR   153      41.574  61.651  78.393  1.00  0.00           C  
ATOM   2474  HD2 TYR   153      41.932  61.441  79.391  1.00  0.00           H  
ATOM   2475  C   TYR   153      38.131  64.515  80.683  1.00  0.00           C  
ATOM   2476  O   TYR   153      36.914  64.404  80.536  1.00  0.00           O  
ATOM   2477  N   SER   154      38.666  64.922  81.838  1.00  0.00           N  
ATOM   2478  H   SER   154      39.674  64.971  81.918  1.00  0.00           H  
ATOM   2479  CA  SER   154      37.853  65.283  83.027  1.00  0.00           C  
ATOM   2480  HA  SER   154      37.192  64.448  83.260  1.00  0.00           H  
ATOM   2481  CB  SER   154      38.727  65.553  84.263  1.00  0.00           C  
ATOM   2482  HB2 SER   154      39.421  66.366  84.045  1.00  0.00           H  
ATOM   2483  HB3 SER   154      38.084  65.869  85.084  1.00  0.00           H  
ATOM   2484  OG  SER   154      39.456  64.411  84.680  1.00  0.00           O  
ATOM   2485  HG  SER   154      40.146  64.276  83.996  1.00  0.00           H  
ATOM   2486  C   SER   154      36.976  66.516  82.781  1.00  0.00           C  
ATOM   2487  O   SER   154      35.809  66.526  83.181  1.00  0.00           O  
ATOM   2488  N   GLU   155      37.505  67.548  82.109  1.00  0.00           N  
ATOM   2489  H   GLU   155      38.486  67.503  81.850  1.00  0.00           H  
ATOM   2490  CA  GLU   155      36.759  68.754  81.732  1.00  0.00           C  
ATOM   2491  HA  GLU   155      36.155  69.078  82.583  1.00  0.00           H  
ATOM   2492  CB  GLU   155      37.752  69.890  81.408  1.00  0.00           C  
ATOM   2493  HB2 GLU   155      38.405  70.029  82.270  1.00  0.00           H  
ATOM   2494  HB3 GLU   155      38.368  69.609  80.553  1.00  0.00           H  
ATOM   2495  CG  GLU   155      37.055  71.226  81.109  1.00  0.00           C  
ATOM   2496  HG2 GLU   155      36.540  71.145  80.153  1.00  0.00           H  
ATOM   2497  HG3 GLU   155      36.308  71.421  81.878  1.00  0.00           H  
ATOM   2498  CD  GLU   155      38.041  72.400  81.066  1.00  0.00           C  
ATOM   2499  OE1 GLU   155      38.517  72.845  82.140  1.00  0.00           O  
ATOM   2500  OE2 GLU   155      38.376  72.906  79.968  1.00  0.00           O  
ATOM   2501  C   GLU   155      35.787  68.463  80.579  1.00  0.00           C  
ATOM   2502  O   GLU   155      34.622  68.850  80.648  1.00  0.00           O  
ATOM   2503  N   ALA   156      36.195  67.682  79.570  1.00  0.00           N  
ATOM   2504  H   ALA   156      37.171  67.400  79.531  1.00  0.00           H  
ATOM   2505  CA  ALA   156      35.304  67.212  78.512  1.00  0.00           C  
ATOM   2506  HA  ALA   156      34.906  68.078  77.982  1.00  0.00           H  
ATOM   2507  CB  ALA   156      36.120  66.375  77.523  1.00  0.00           C  
ATOM   2508  HB1 ALA   156      36.605  65.556  78.050  1.00  0.00           H  
ATOM   2509  HB2 ALA   156      35.467  65.955  76.761  1.00  0.00           H  
ATOM   2510  HB3 ALA   156      36.877  66.996  77.044  1.00  0.00           H  
ATOM   2511  C   ALA   156      34.095  66.414  79.055  1.00  0.00           C  
ATOM   2512  O   ALA   156      33.000  66.529  78.501  1.00  0.00           O  
ATOM   2513  N   HID   157      34.255  65.650  80.138  1.00  0.00           N  
ATOM   2514  H   HID   157      35.188  65.518  80.513  1.00  0.00           H  
ATOM   2515  CA  HID   157      33.132  64.960  80.793  1.00  0.00           C  
ATOM   2516  HA  HID   157      32.542  64.468  80.022  1.00  0.00           H  
ATOM   2517  CB  HID   157      33.654  63.855  81.724  1.00  0.00           C  
ATOM   2518  HB2 HID   157      34.382  63.251  81.183  1.00  0.00           H  
ATOM   2519  HB3 HID   157      34.171  64.312  82.567  1.00  0.00           H  
ATOM   2520  CG  HID   157      32.577  62.925  82.242  1.00  0.00           C  
ATOM   2521  ND1 HID   157      31.583  62.318  81.505  1.00  0.00           N  
ATOM   2522  HD1 HID   157      31.416  62.420  80.512  1.00  0.00           H  
ATOM   2523  CE1 HID   157      30.866  61.538  82.331  1.00  0.00           C  
ATOM   2524  HE1 HID   157      30.025  60.929  82.026  1.00  0.00           H  
ATOM   2525  NE2 HID   157      31.352  61.598  83.582  1.00  0.00           N  
ATOM   2526  CD2 HID   157      32.442  62.477  83.528  1.00  0.00           C  
ATOM   2527  HD2 HID   157      33.080  62.745  84.357  1.00  0.00           H  
ATOM   2528  C   HID   157      32.202  65.947  81.506  1.00  0.00           C  
ATOM   2529  O   HID   157      30.988  65.887  81.318  1.00  0.00           O  
ATOM   2530  N   GLU   158      32.741  66.923  82.251  1.00  0.00           N  
ATOM   2531  H   GLU   158      33.752  66.953  82.341  1.00  0.00           H  
ATOM   2532  CA  GLU   158      31.941  67.932  82.957  1.00  0.00           C  
ATOM   2533  HA  GLU   158      31.170  67.411  83.526  1.00  0.00           H  
ATOM   2534  CB  GLU   158      32.851  68.679  83.950  1.00  0.00           C  
ATOM   2535  HB2 GLU   158      33.505  67.960  84.437  1.00  0.00           H  
ATOM   2536  HB3 GLU   158      33.485  69.369  83.390  1.00  0.00           H  
ATOM   2537  CG  GLU   158      32.118  69.458  85.050  1.00  0.00           C  
ATOM   2538  HG2 GLU   158      32.837  70.131  85.526  1.00  0.00           H  
ATOM   2539  HG3 GLU   158      31.344  70.072  84.605  1.00  0.00           H  
ATOM   2540  CD  GLU   158      31.488  68.567  86.129  1.00  0.00           C  
ATOM   2541  OE1 GLU   158      32.076  68.448  87.229  1.00  0.00           O  
ATOM   2542  OE2 GLU   158      30.371  68.031  85.935  1.00  0.00           O  
ATOM   2543  C   GLU   158      31.214  68.905  81.992  1.00  0.00           C  
ATOM   2544  O   GLU   158      30.110  69.361  82.307  1.00  0.00           O  
ATOM   2545  N   ILE   159      31.777  69.174  80.806  1.00  0.00           N  
ATOM   2546  H   ILE   159      32.732  68.862  80.653  1.00  0.00           H  
ATOM   2547  CA  ILE   159      31.101  69.899  79.710  1.00  0.00           C  
ATOM   2548  HA  ILE   159      30.587  70.761  80.136  1.00  0.00           H  
ATOM   2549  CB  ILE   159      32.105  70.422  78.648  1.00  0.00           C  
ATOM   2550  HB  ILE   159      32.650  69.564  78.250  1.00  0.00           H  
ATOM   2551  CG2 ILE   159      31.347  71.107  77.486  1.00  0.00           C  
ATOM   2552 HG21 ILE   159      32.043  71.499  76.748  1.00  0.00           H  
ATOM   2553 HG22 ILE   159      30.691  70.406  76.971  1.00  0.00           H  
ATOM   2554 HG23 ILE   159      30.753  71.940  77.867  1.00  0.00           H  
ATOM   2555  CG1 ILE   159      33.122  71.433  79.229  1.00  0.00           C  
ATOM   2556 HG12 ILE   159      32.639  72.403  79.366  1.00  0.00           H  
ATOM   2557 HG13 ILE   159      33.473  71.094  80.203  1.00  0.00           H  
ATOM   2558  CD1 ILE   159      34.355  71.612  78.330  1.00  0.00           C  
ATOM   2559 HD11 ILE   159      35.045  72.305  78.803  1.00  0.00           H  
ATOM   2560 HD12 ILE   159      34.859  70.656  78.189  1.00  0.00           H  
ATOM   2561 HD13 ILE   159      34.085  72.021  77.359  1.00  0.00           H  
ATOM   2562  C   ILE   159      30.035  69.011  79.050  1.00  0.00           C  
ATOM   2563  O   ILE   159      28.887  69.432  78.918  1.00  0.00           O  
ATOM   2564  N   SER   160      30.375  67.786  78.628  1.00  0.00           N  
ATOM   2565  H   SER   160      31.323  67.463  78.778  1.00  0.00           H  
ATOM   2566  CA  SER   160      29.431  66.930  77.885  1.00  0.00           C  
ATOM   2567  HA  SER   160      29.029  67.534  77.073  1.00  0.00           H  
ATOM   2568  CB  SER   160      30.122  65.728  77.231  1.00  0.00           C  
ATOM   2569  HB2 SER   160      29.370  65.101  76.754  1.00  0.00           H  
ATOM   2570  HB3 SER   160      30.808  66.083  76.462  1.00  0.00           H  
ATOM   2571  OG  SER   160      30.838  64.956  78.166  1.00  0.00           O  
ATOM   2572  HG  SER   160      31.667  65.438  78.345  1.00  0.00           H  
ATOM   2573  C   SER   160      28.227  66.493  78.723  1.00  0.00           C  
ATOM   2574  O   SER   160      27.116  66.457  78.195  1.00  0.00           O  
ATOM   2575  N   LYS   161      28.393  66.291  80.039  1.00  0.00           N  
ATOM   2576  H   LYS   161      29.346  66.273  80.397  1.00  0.00           H  
ATOM   2577  CA  LYS   161      27.291  66.165  81.008  1.00  0.00           C  
ATOM   2578  HA  LYS   161      26.708  65.277  80.785  1.00  0.00           H  
ATOM   2579  CB  LYS   161      27.878  66.014  82.422  1.00  0.00           C  
ATOM   2580  HB2 LYS   161      28.725  66.692  82.527  1.00  0.00           H  
ATOM   2581  HB3 LYS   161      27.120  66.299  83.155  1.00  0.00           H  
ATOM   2582  CG  LYS   161      28.322  64.573  82.733  1.00  0.00           C  
ATOM   2583  HG2 LYS   161      27.429  63.974  82.913  1.00  0.00           H  
ATOM   2584  HG3 LYS   161      28.837  64.153  81.868  1.00  0.00           H  
ATOM   2585  CD  LYS   161      29.261  64.455  83.949  1.00  0.00           C  
ATOM   2586  HD2 LYS   161      29.292  63.411  84.256  1.00  0.00           H  
ATOM   2587  HD3 LYS   161      30.267  64.758  83.649  1.00  0.00           H  
ATOM   2588  CE  LYS   161      28.826  65.309  85.143  1.00  0.00           C  
ATOM   2589  HE2 LYS   161      28.857  66.356  84.845  1.00  0.00           H  
ATOM   2590  HE3 LYS   161      27.793  65.076  85.402  1.00  0.00           H  
ATOM   2591  NZ  LYS   161      29.705  65.125  86.317  1.00  0.00           N  
ATOM   2592  HZ1 LYS   161      29.578  64.211  86.736  1.00  0.00           H  
ATOM   2593  HZ2 LYS   161      30.688  65.232  86.067  1.00  0.00           H  
ATOM   2594  HZ3 LYS   161      29.491  65.813  87.030  1.00  0.00           H  
ATOM   2595  C   LYS   161      26.306  67.344  80.950  1.00  0.00           C  
ATOM   2596  O   LYS   161      25.099  67.129  81.004  1.00  0.00           O  
ATOM   2597  N   GLU   162      26.802  68.566  80.778  1.00  0.00           N  
ATOM   2598  H   GLU   162      27.802  68.656  80.672  1.00  0.00           H  
ATOM   2599  CA  GLU   162      26.006  69.805  80.802  1.00  0.00           C  
ATOM   2600  HA  GLU   162      25.162  69.654  81.480  1.00  0.00           H  
ATOM   2601  CB  GLU   162      26.899  70.908  81.414  1.00  0.00           C  
ATOM   2602  HB2 GLU   162      27.423  70.475  82.267  1.00  0.00           H  
ATOM   2603  HB3 GLU   162      27.652  71.214  80.690  1.00  0.00           H  
ATOM   2604  CG  GLU   162      26.153  72.152  81.925  1.00  0.00           C  
ATOM   2605  HG2 GLU   162      25.709  72.678  81.079  1.00  0.00           H  
ATOM   2606  HG3 GLU   162      25.347  71.829  82.586  1.00  0.00           H  
ATOM   2607  CD  GLU   162      27.089  73.100  82.700  1.00  0.00           C  
ATOM   2608  OE1 GLU   162      27.328  74.247  82.243  1.00  0.00           O  
ATOM   2609  OE2 GLU   162      27.635  72.700  83.760  1.00  0.00           O  
ATOM   2610  C   GLU   162      25.405  70.181  79.424  1.00  0.00           C  
ATOM   2611  O   GLU   162      24.426  70.932  79.378  1.00  0.00           O  
ATOM   2612  N   HID   163      25.928  69.635  78.308  1.00  0.00           N  
ATOM   2613  H   HID   163      26.737  69.039  78.434  1.00  0.00           H  
ATOM   2614  CA  HID   163      25.627  70.095  76.935  1.00  0.00           C  
ATOM   2615  HA  HID   163      24.757  70.751  76.970  1.00  0.00           H  
ATOM   2616  CB  HID   163      26.812  70.946  76.437  1.00  0.00           C  
ATOM   2617  HB2 HID   163      27.736  70.376  76.539  1.00  0.00           H  
ATOM   2618  HB3 HID   163      26.685  71.167  75.377  1.00  0.00           H  
ATOM   2619  CG  HID   163      26.954  72.267  77.145  1.00  0.00           C  
ATOM   2620  ND1 HID   163      26.276  73.423  76.841  1.00  0.00           N  
ATOM   2621  HD1 HID   163      25.624  73.561  76.070  1.00  0.00           H  
ATOM   2622  CE1 HID   163      26.694  74.382  77.682  1.00  0.00           C  
ATOM   2623  HE1 HID   163      26.352  75.408  77.658  1.00  0.00           H  
ATOM   2624  NE2 HID   163      27.621  73.903  78.528  1.00  0.00           N  
ATOM   2625  CD2 HID   163      27.795  72.557  78.184  1.00  0.00           C  
ATOM   2626  HD2 HID   163      28.480  71.867  78.650  1.00  0.00           H  
ATOM   2627  C   HID   163      25.264  69.022  75.876  1.00  0.00           C  
ATOM   2628  O   HID   163      25.010  69.400  74.728  1.00  0.00           O  
ATOM   2629  N   MET   164      25.260  67.715  76.178  1.00  0.00           N  
ATOM   2630  H   MET   164      25.512  67.412  77.113  1.00  0.00           H  
ATOM   2631  CA  MET   164      24.872  66.671  75.202  1.00  0.00           C  
ATOM   2632  HA  MET   164      24.023  67.046  74.628  1.00  0.00           H  
ATOM   2633  CB  MET   164      26.022  66.406  74.211  1.00  0.00           C  
ATOM   2634  HB2 MET   164      25.707  65.633  73.515  1.00  0.00           H  
ATOM   2635  HB3 MET   164      26.208  67.309  73.634  1.00  0.00           H  
ATOM   2636  CG  MET   164      27.326  65.962  74.883  1.00  0.00           C  
ATOM   2637  HG2 MET   164      27.583  66.687  75.650  1.00  0.00           H  
ATOM   2638  HG3 MET   164      27.142  65.009  75.374  1.00  0.00           H  
ATOM   2639  SD  MET   164      28.765  65.765  73.793  1.00  0.00           S  
ATOM   2640  CE  MET   164      29.125  67.500  73.401  1.00  0.00           C  
ATOM   2641  HE1 MET   164      28.304  67.934  72.828  1.00  0.00           H  
ATOM   2642  HE2 MET   164      29.267  68.070  74.317  1.00  0.00           H  
ATOM   2643  HE3 MET   164      30.035  67.551  72.806  1.00  0.00           H  
ATOM   2644  C   MET   164      24.414  65.348  75.843  1.00  0.00           C  
ATOM   2645  O   MET   164      24.957  64.919  76.860  1.00  0.00           O  
ATOM   2646  N   GLN   165      23.449  64.661  75.227  1.00  0.00           N  
ATOM   2647  H   GLN   165      23.068  65.042  74.365  1.00  0.00           H  
ATOM   2648  CA  GLN   165      22.847  63.427  75.761  1.00  0.00           C  
ATOM   2649  HA  GLN   165      22.536  63.632  76.788  1.00  0.00           H  
ATOM   2650  CB  GLN   165      21.602  63.062  74.928  1.00  0.00           C  
ATOM   2651  HB2 GLN   165      21.888  62.978  73.876  1.00  0.00           H  
ATOM   2652  HB3 GLN   165      21.227  62.089  75.242  1.00  0.00           H  
ATOM   2653  CG  GLN   165      20.456  64.075  75.047  1.00  0.00           C  
ATOM   2654  HG2 GLN   165      20.816  65.072  74.810  1.00  0.00           H  
ATOM   2655  HG3 GLN   165      19.693  63.822  74.316  1.00  0.00           H  
ATOM   2656  CD  GLN   165      19.818  64.115  76.432  1.00  0.00           C  
ATOM   2657  OE1 GLN   165      20.176  64.918  77.280  1.00  0.00           O  
ATOM   2658  NE2 GLN   165      18.885  63.253  76.740  1.00  0.00           N  
ATOM   2659 HE21 GLN   165      18.482  63.323  77.669  1.00  0.00           H  
ATOM   2660 HE22 GLN   165      18.554  62.551  76.082  1.00  0.00           H  
ATOM   2661  C   GLN   165      23.830  62.229  75.776  1.00  0.00           C  
ATOM   2662  O   GLN   165      24.749  62.171  74.953  1.00  0.00           O  
ATOM   2663  N   PRO   166      23.626  61.210  76.641  1.00  0.00           N  
ATOM   2664  CD  PRO   166      22.680  61.223  77.750  1.00  0.00           C  
ATOM   2665  HD2 PRO   166      21.677  61.054  77.380  1.00  0.00           H  
ATOM   2666  HD3 PRO   166      22.695  62.163  78.294  1.00  0.00           H  
ATOM   2667  CG  PRO   166      23.080  60.089  78.686  1.00  0.00           C  
ATOM   2668  HG2 PRO   166      22.219  59.651  79.195  1.00  0.00           H  
ATOM   2669  HG3 PRO   166      23.800  60.458  79.411  1.00  0.00           H  
ATOM   2670  CB  PRO   166      23.757  59.109  77.741  1.00  0.00           C  
ATOM   2671  HB2 PRO   166      22.993  58.520  77.246  1.00  0.00           H  
ATOM   2672  HB3 PRO   166      24.449  58.454  78.269  1.00  0.00           H  
ATOM   2673  CA  PRO   166      24.470  60.014  76.734  1.00  0.00           C  
ATOM   2674  HA  PRO   166      25.432  60.298  77.160  1.00  0.00           H  
ATOM   2675  C   PRO   166      24.735  59.248  75.423  1.00  0.00           C  
ATOM   2676  O   PRO   166      25.737  58.542  75.342  1.00  0.00           O  
ATOM   2677  N   THR   167      23.863  59.372  74.419  1.00  0.00           N  
ATOM   2678  H   THR   167      23.043  59.948  74.556  1.00  0.00           H  
ATOM   2679  CA  THR   167      23.997  58.743  73.086  1.00  0.00           C  
ATOM   2680  HA  THR   167      24.518  57.791  73.195  1.00  0.00           H  
ATOM   2681  CB  THR   167      22.608  58.470  72.481  1.00  0.00           C  
ATOM   2682  HB  THR   167      22.704  58.206  71.428  1.00  0.00           H  
ATOM   2683  CG2 THR   167      21.917  57.313  73.196  1.00  0.00           C  
ATOM   2684 HG21 THR   167      22.503  56.403  73.076  1.00  0.00           H  
ATOM   2685 HG22 THR   167      21.813  57.535  74.256  1.00  0.00           H  
ATOM   2686 HG23 THR   167      20.931  57.154  72.765  1.00  0.00           H  
ATOM   2687  OG1 THR   167      21.791  59.617  72.603  1.00  0.00           O  
ATOM   2688  HG1 THR   167      21.809  60.101  71.755  1.00  0.00           H  
ATOM   2689  C   THR   167      24.806  59.558  72.076  1.00  0.00           C  
ATOM   2690  O   THR   167      25.039  59.075  70.966  1.00  0.00           O  
ATOM   2691  N   HIE   168      25.222  60.790  72.397  1.00  0.00           N  
ATOM   2692  H   HIE   168      25.029  61.140  73.329  1.00  0.00           H  
ATOM   2693  CA  HIE   168      25.930  61.674  71.465  1.00  0.00           C  
ATOM   2694  HA  HIE   168      25.326  61.765  70.563  1.00  0.00           H  
ATOM   2695  CB  HIE   168      26.048  63.067  72.101  1.00  0.00           C  
ATOM   2696  HB2 HIE   168      25.076  63.341  72.514  1.00  0.00           H  
ATOM   2697  HB3 HIE   168      26.764  63.036  72.924  1.00  0.00           H  
ATOM   2698  CG  HIE   168      26.458  64.152  71.141  1.00  0.00           C  
ATOM   2699  ND1 HIE   168      27.662  64.216  70.436  1.00  0.00           N  
ATOM   2700  CE1 HIE   168      27.591  65.345  69.711  1.00  0.00           C  
ATOM   2701  HE1 HIE   168      28.360  65.689  69.031  1.00  0.00           H  
ATOM   2702  NE2 HIE   168      26.434  65.991  69.940  1.00  0.00           N  
ATOM   2703  HE2 HIE   168      26.164  66.895  69.558  1.00  0.00           H  
ATOM   2704  CD2 HIE   168      25.699  65.240  70.826  1.00  0.00           C  
ATOM   2705  HD2 HIE   168      24.719  65.471  71.218  1.00  0.00           H  
ATOM   2706  C   HIE   168      27.313  61.097  71.094  1.00  0.00           C  
ATOM   2707  O   HIE   168      28.052  60.690  71.997  1.00  0.00           O  
ATOM   2708  N   PRO   169      27.710  61.057  69.805  1.00  0.00           N  
ATOM   2709  CD  PRO   169      26.993  61.549  68.637  1.00  0.00           C  
ATOM   2710  HD2 PRO   169      26.546  62.527  68.810  1.00  0.00           H  
ATOM   2711  HD3 PRO   169      26.220  60.838  68.354  1.00  0.00           H  
ATOM   2712  CG  PRO   169      28.033  61.639  67.526  1.00  0.00           C  
ATOM   2713  HG2 PRO   169      28.566  62.588  67.594  1.00  0.00           H  
ATOM   2714  HG3 PRO   169      27.582  61.516  66.542  1.00  0.00           H  
ATOM   2715  CB  PRO   169      28.976  60.486  67.856  1.00  0.00           C  
ATOM   2716  HB2 PRO   169      29.975  60.659  67.454  1.00  0.00           H  
ATOM   2717  HB3 PRO   169      28.567  59.561  67.451  1.00  0.00           H  
ATOM   2718  CA  PRO   169      28.962  60.421  69.389  1.00  0.00           C  
ATOM   2719  HA  PRO   169      28.933  59.379  69.701  1.00  0.00           H  
ATOM   2720  C   PRO   169      30.219  61.053  69.995  1.00  0.00           C  
ATOM   2721  O   PRO   169      31.230  60.362  70.148  1.00  0.00           O  
ATOM   2722  N   ILE   170      30.175  62.328  70.406  1.00  0.00           N  
ATOM   2723  H   ILE   170      29.317  62.853  70.255  1.00  0.00           H  
ATOM   2724  CA  ILE   170      31.275  62.982  71.124  1.00  0.00           C  
ATOM   2725  HA  ILE   170      32.218  62.683  70.667  1.00  0.00           H  
ATOM   2726  CB  ILE   170      31.153  64.519  70.994  1.00  0.00           C  
ATOM   2727  HB  ILE   170      30.172  64.815  71.369  1.00  0.00           H  
ATOM   2728  CG2 ILE   170      32.200  65.253  71.842  1.00  0.00           C  
ATOM   2729 HG21 ILE   170      33.201  64.872  71.633  1.00  0.00           H  
ATOM   2730 HG22 ILE   170      32.167  66.323  71.629  1.00  0.00           H  
ATOM   2731 HG23 ILE   170      31.979  65.110  72.900  1.00  0.00           H  
ATOM   2732  CG1 ILE   170      31.247  64.996  69.525  1.00  0.00           C  
ATOM   2733 HG12 ILE   170      30.424  64.575  68.954  1.00  0.00           H  
ATOM   2734 HG13 ILE   170      31.109  66.074  69.503  1.00  0.00           H  
ATOM   2735  CD1 ILE   170      32.551  64.676  68.787  1.00  0.00           C  
ATOM   2736 HD11 ILE   170      32.507  65.102  67.785  1.00  0.00           H  
ATOM   2737 HD12 ILE   170      33.397  65.110  69.320  1.00  0.00           H  
ATOM   2738 HD13 ILE   170      32.683  63.597  68.707  1.00  0.00           H  
ATOM   2739  C   ILE   170      31.347  62.506  72.588  1.00  0.00           C  
ATOM   2740  O   ILE   170      32.440  62.224  73.072  1.00  0.00           O  
ATOM   2741  N   ARG   171      30.209  62.329  73.273  1.00  0.00           N  
ATOM   2742  H   ARG   171      29.337  62.518  72.795  1.00  0.00           H  
ATOM   2743  CA  ARG   171      30.150  61.820  74.664  1.00  0.00           C  
ATOM   2744  HA  ARG   171      30.897  62.354  75.254  1.00  0.00           H  
ATOM   2745  CB  ARG   171      28.762  62.146  75.246  1.00  0.00           C  
ATOM   2746  HB2 ARG   171      28.580  63.208  75.101  1.00  0.00           H  
ATOM   2747  HB3 ARG   171      27.993  61.594  74.702  1.00  0.00           H  
ATOM   2748  CG  ARG   171      28.628  61.842  76.747  1.00  0.00           C  
ATOM   2749  HG2 ARG   171      28.556  60.763  76.881  1.00  0.00           H  
ATOM   2750  HG3 ARG   171      29.505  62.214  77.278  1.00  0.00           H  
ATOM   2751  CD  ARG   171      27.379  62.520  77.326  1.00  0.00           C  
ATOM   2752  HD2 ARG   171      27.542  63.600  77.345  1.00  0.00           H  
ATOM   2753  HD3 ARG   171      26.532  62.314  76.673  1.00  0.00           H  
ATOM   2754  NE  ARG   171      27.061  62.039  78.684  1.00  0.00           N  
ATOM   2755  HE  ARG   171      27.515  61.187  79.005  1.00  0.00           H  
ATOM   2756  CZ  ARG   171      26.194  62.578  79.520  1.00  0.00           C  
ATOM   2757  NH1 ARG   171      25.535  63.656  79.236  1.00  0.00           N  
ATOM   2758 HH11 ARG   171      25.643  64.128  78.343  1.00  0.00           H  
ATOM   2759 HH12 ARG   171      24.784  63.952  79.850  1.00  0.00           H  
ATOM   2760  NH2 ARG   171      25.943  62.037  80.674  1.00  0.00           N  
ATOM   2761 HH21 ARG   171      26.320  61.121  80.915  1.00  0.00           H  
ATOM   2762 HH22 ARG   171      25.312  62.484  81.325  1.00  0.00           H  
ATOM   2763  C   ARG   171      30.519  60.333  74.762  1.00  0.00           C  
ATOM   2764  O   ARG   171      31.216  59.935  75.698  1.00  0.00           O  
ATOM   2765  N   LEU   172      30.136  59.536  73.756  1.00  0.00           N  
ATOM   2766  H   LEU   172      29.510  59.937  73.066  1.00  0.00           H  
ATOM   2767  CA  LEU   172      30.564  58.140  73.589  1.00  0.00           C  
ATOM   2768  HA  LEU   172      30.419  57.609  74.531  1.00  0.00           H  
ATOM   2769  CB  LEU   172      29.705  57.468  72.494  1.00  0.00           C  
ATOM   2770  HB2 LEU   172      29.764  58.077  71.590  1.00  0.00           H  
ATOM   2771  HB3 LEU   172      30.143  56.497  72.261  1.00  0.00           H  
ATOM   2772  CG  LEU   172      28.220  57.250  72.848  1.00  0.00           C  
ATOM   2773  HG  LEU   172      27.773  58.193  73.157  1.00  0.00           H  
ATOM   2774  CD1 LEU   172      27.470  56.738  71.616  1.00  0.00           C  
ATOM   2775 HD11 LEU   172      27.899  55.795  71.280  1.00  0.00           H  
ATOM   2776 HD12 LEU   172      26.420  56.586  71.862  1.00  0.00           H  
ATOM   2777 HD13 LEU   172      27.534  57.475  70.815  1.00  0.00           H  
ATOM   2778  CD2 LEU   172      28.037  56.223  73.966  1.00  0.00           C  
ATOM   2779 HD21 LEU   172      26.974  56.068  74.142  1.00  0.00           H  
ATOM   2780 HD22 LEU   172      28.490  55.274  73.681  1.00  0.00           H  
ATOM   2781 HD23 LEU   172      28.486  56.582  74.890  1.00  0.00           H  
ATOM   2782  C   LEU   172      32.065  58.033  73.250  1.00  0.00           C  
ATOM   2783  O   LEU   172      32.801  57.309  73.921  1.00  0.00           O  
ATOM   2784  N   GLY   173      32.540  58.780  72.246  1.00  0.00           N  
ATOM   2785  H   GLY   173      31.892  59.350  71.712  1.00  0.00           H  
ATOM   2786  CA  GLY   173      33.944  58.758  71.814  1.00  0.00           C  
ATOM   2787  HA2 GLY   173      34.236  57.732  71.595  1.00  0.00           H  
ATOM   2788  HA3 GLY   173      34.042  59.344  70.902  1.00  0.00           H  
ATOM   2789  C   GLY   173      34.924  59.326  72.850  1.00  0.00           C  
ATOM   2790  O   GLY   173      36.057  58.854  72.945  1.00  0.00           O  
ATOM   2791  N   LEU   174      34.474  60.277  73.673  1.00  0.00           N  
ATOM   2792  H   LEU   174      33.565  60.687  73.486  1.00  0.00           H  
ATOM   2793  CA  LEU   174      35.177  60.719  74.881  1.00  0.00           C  
ATOM   2794  HA  LEU   174      36.148  61.125  74.596  1.00  0.00           H  
ATOM   2795  CB  LEU   174      34.351  61.828  75.563  1.00  0.00           C  
ATOM   2796  HB2 LEU   174      34.383  62.724  74.942  1.00  0.00           H  
ATOM   2797  HB3 LEU   174      33.313  61.500  75.620  1.00  0.00           H  
ATOM   2798  CG  LEU   174      34.801  62.186  76.992  1.00  0.00           C  
ATOM   2799  HG  LEU   174      34.749  61.305  77.631  1.00  0.00           H  
ATOM   2800  CD1 LEU   174      36.228  62.732  77.032  1.00  0.00           C  
ATOM   2801 HD11 LEU   174      36.320  63.590  76.368  1.00  0.00           H  
ATOM   2802 HD12 LEU   174      36.472  63.027  78.053  1.00  0.00           H  
ATOM   2803 HD13 LEU   174      36.929  61.955  76.727  1.00  0.00           H  
ATOM   2804  CD2 LEU   174      33.852  63.223  77.578  1.00  0.00           C  
ATOM   2805 HD21 LEU   174      32.838  62.822  77.606  1.00  0.00           H  
ATOM   2806 HD22 LEU   174      34.166  63.443  78.595  1.00  0.00           H  
ATOM   2807 HD23 LEU   174      33.863  64.133  76.979  1.00  0.00           H  
ATOM   2808  C   LEU   174      35.428  59.544  75.825  1.00  0.00           C  
ATOM   2809  O   LEU   174      36.578  59.276  76.166  1.00  0.00           O  
ATOM   2810  N   ALA   175      34.374  58.825  76.232  1.00  0.00           N  
ATOM   2811  H   ALA   175      33.453  59.064  75.889  1.00  0.00           H  
ATOM   2812  CA  ALA   175      34.503  57.723  77.178  1.00  0.00           C  
ATOM   2813  HA  ALA   175      34.973  58.093  78.089  1.00  0.00           H  
ATOM   2814  CB  ALA   175      33.110  57.208  77.537  1.00  0.00           C  
ATOM   2815  HB1 ALA   175      32.611  56.813  76.653  1.00  0.00           H  
ATOM   2816  HB2 ALA   175      33.210  56.416  78.279  1.00  0.00           H  
ATOM   2817  HB3 ALA   175      32.514  58.014  77.960  1.00  0.00           H  
ATOM   2818  C   ALA   175      35.389  56.591  76.631  1.00  0.00           C  
ATOM   2819  O   ALA   175      36.174  56.012  77.382  1.00  0.00           O  
ATOM   2820  N   LEU   176      35.324  56.313  75.325  1.00  0.00           N  
ATOM   2821  H   LEU   176      34.624  56.784  74.761  1.00  0.00           H  
ATOM   2822  CA  LEU   176      36.195  55.325  74.687  1.00  0.00           C  
ATOM   2823  HA  LEU   176      36.120  54.404  75.267  1.00  0.00           H  
ATOM   2824  CB  LEU   176      35.688  55.034  73.263  1.00  0.00           C  
ATOM   2825  HB2 LEU   176      34.646  54.714  73.324  1.00  0.00           H  
ATOM   2826  HB3 LEU   176      35.723  55.957  72.680  1.00  0.00           H  
ATOM   2827  CG  LEU   176      36.499  53.953  72.519  1.00  0.00           C  
ATOM   2828  HG  LEU   176      37.518  54.313  72.358  1.00  0.00           H  
ATOM   2829  CD1 LEU   176      36.554  52.617  73.265  1.00  0.00           C  
ATOM   2830 HD11 LEU   176      37.078  51.885  72.653  1.00  0.00           H  
ATOM   2831 HD12 LEU   176      37.114  52.734  74.195  1.00  0.00           H  
ATOM   2832 HD13 LEU   176      35.547  52.262  73.484  1.00  0.00           H  
ATOM   2833  CD2 LEU   176      35.868  53.695  71.156  1.00  0.00           C  
ATOM   2834 HD21 LEU   176      35.852  54.614  70.576  1.00  0.00           H  
ATOM   2835 HD22 LEU   176      36.465  52.969  70.612  1.00  0.00           H  
ATOM   2836 HD23 LEU   176      34.853  53.320  71.261  1.00  0.00           H  
ATOM   2837  C   LEU   176      37.677  55.753  74.723  1.00  0.00           C  
ATOM   2838  O   LEU   176      38.511  54.980  75.186  1.00  0.00           O  
ATOM   2839  N   ASN   177      38.015  56.980  74.322  1.00  0.00           N  
ATOM   2840  H   ASN   177      37.300  57.596  73.948  1.00  0.00           H  
ATOM   2841  CA  ASN   177      39.417  57.437  74.328  1.00  0.00           C  
ATOM   2842  HA  ASN   177      40.032  56.646  73.891  1.00  0.00           H  
ATOM   2843  CB  ASN   177      39.562  58.676  73.424  1.00  0.00           C  
ATOM   2844  HB2 ASN   177      38.783  59.403  73.651  1.00  0.00           H  
ATOM   2845  HB3 ASN   177      40.522  59.139  73.640  1.00  0.00           H  
ATOM   2846  CG  ASN   177      39.529  58.344  71.941  1.00  0.00           C  
ATOM   2847  OD1 ASN   177      39.198  57.249  71.507  1.00  0.00           O  
ATOM   2848  ND2 ASN   177      39.896  59.263  71.077  1.00  0.00           N  
ATOM   2849 HD21 ASN   177      39.987  58.974  70.121  1.00  0.00           H  
ATOM   2850 HD22 ASN   177      40.314  60.140  71.399  1.00  0.00           H  
ATOM   2851  C   ASN   177      39.969  57.650  75.749  1.00  0.00           C  
ATOM   2852  O   ASN   177      41.143  57.375  76.005  1.00  0.00           O  
ATOM   2853  N   TYR   178      39.121  58.036  76.711  1.00  0.00           N  
ATOM   2854  H   TYR   178      38.182  58.303  76.427  1.00  0.00           H  
ATOM   2855  CA  TYR   178      39.431  58.082  78.143  1.00  0.00           C  
ATOM   2856  HA  TYR   178      40.359  58.638  78.278  1.00  0.00           H  
ATOM   2857  CB  TYR   178      38.290  58.876  78.811  1.00  0.00           C  
ATOM   2858  HB2 TYR   178      38.106  59.750  78.186  1.00  0.00           H  
ATOM   2859  HB3 TYR   178      37.387  58.267  78.774  1.00  0.00           H  
ATOM   2860  CG  TYR   178      38.430  59.437  80.220  1.00  0.00           C  
ATOM   2861  CD1 TYR   178      39.589  59.283  81.009  1.00  0.00           C  
ATOM   2862  HD1 TYR   178      40.427  58.710  80.647  1.00  0.00           H  
ATOM   2863  CE1 TYR   178      39.662  59.877  82.287  1.00  0.00           C  
ATOM   2864  HE1 TYR   178      40.546  59.750  82.890  1.00  0.00           H  
ATOM   2865  CZ  TYR   178      38.578  60.633  82.784  1.00  0.00           C  
ATOM   2866  OH  TYR   178      38.628  61.200  84.020  1.00  0.00           O  
ATOM   2867  HH  TYR   178      39.447  60.956  84.486  1.00  0.00           H  
ATOM   2868  CE2 TYR   178      37.427  60.801  81.991  1.00  0.00           C  
ATOM   2869  HE2 TYR   178      36.604  61.389  82.366  1.00  0.00           H  
ATOM   2870  CD2 TYR   178      37.355  60.201  80.721  1.00  0.00           C  
ATOM   2871  HD2 TYR   178      36.469  60.338  80.118  1.00  0.00           H  
ATOM   2872  C   TYR   178      39.632  56.655  78.721  1.00  0.00           C  
ATOM   2873  O   TYR   178      40.495  56.441  79.572  1.00  0.00           O  
ATOM   2874  N   SER   179      38.938  55.646  78.183  1.00  0.00           N  
ATOM   2875  H   SER   179      38.214  55.863  77.510  1.00  0.00           H  
ATOM   2876  CA  SER   179      39.190  54.226  78.501  1.00  0.00           C  
ATOM   2877  HA  SER   179      39.263  54.126  79.585  1.00  0.00           H  
ATOM   2878  CB  SER   179      38.040  53.325  78.034  1.00  0.00           C  
ATOM   2879  HB2 SER   179      37.965  53.339  76.948  1.00  0.00           H  
ATOM   2880  HB3 SER   179      38.244  52.301  78.350  1.00  0.00           H  
ATOM   2881  OG  SER   179      36.811  53.736  78.594  1.00  0.00           O  
ATOM   2882  HG  SER   179      36.561  54.591  78.192  1.00  0.00           H  
ATOM   2883  C   SER   179      40.512  53.726  77.907  1.00  0.00           C  
ATOM   2884  O   SER   179      41.258  53.034  78.592  1.00  0.00           O  
ATOM   2885  N   VAL   180      40.864  54.119  76.674  1.00  0.00           N  
ATOM   2886  H   VAL   180      40.185  54.646  76.132  1.00  0.00           H  
ATOM   2887  CA  VAL   180      42.179  53.814  76.059  1.00  0.00           C  
ATOM   2888  HA  VAL   180      42.344  52.738  76.112  1.00  0.00           H  
ATOM   2889  CB  VAL   180      42.209  54.223  74.568  1.00  0.00           C  
ATOM   2890  HB  VAL   180      41.934  55.276  74.475  1.00  0.00           H  
ATOM   2891  CG1 VAL   180      43.585  54.016  73.922  1.00  0.00           C  
ATOM   2892 HG11 VAL   180      43.540  54.272  72.863  1.00  0.00           H  
ATOM   2893 HG12 VAL   180      44.320  54.673  74.397  1.00  0.00           H  
ATOM   2894 HG13 VAL   180      43.906  52.981  74.033  1.00  0.00           H  
ATOM   2895  CG2 VAL   180      41.221  53.390  73.742  1.00  0.00           C  
ATOM   2896 HG21 VAL   180      40.213  53.478  74.127  1.00  0.00           H  
ATOM   2897 HG22 VAL   180      41.216  53.738  72.710  1.00  0.00           H  
ATOM   2898 HG23 VAL   180      41.504  52.340  73.755  1.00  0.00           H  
ATOM   2899  C   VAL   180      43.321  54.479  76.846  1.00  0.00           C  
ATOM   2900  O   VAL   180      44.356  53.851  77.073  1.00  0.00           O  
ATOM   2901  N   PHE   181      43.121  55.711  77.331  1.00  0.00           N  
ATOM   2902  H   PHE   181      42.274  56.200  77.061  1.00  0.00           H  
ATOM   2903  CA  PHE   181      44.047  56.391  78.246  1.00  0.00           C  
ATOM   2904  HA  PHE   181      45.010  56.508  77.748  1.00  0.00           H  
ATOM   2905  CB  PHE   181      43.487  57.787  78.562  1.00  0.00           C  
ATOM   2906  HB2 PHE   181      43.437  58.370  77.647  1.00  0.00           H  
ATOM   2907  HB3 PHE   181      42.466  57.688  78.911  1.00  0.00           H  
ATOM   2908  CG  PHE   181      44.263  58.564  79.604  1.00  0.00           C  
ATOM   2909  CD1 PHE   181      45.508  59.137  79.283  1.00  0.00           C  
ATOM   2910  HD1 PHE   181      45.917  59.030  78.290  1.00  0.00           H  
ATOM   2911  CE1 PHE   181      46.224  59.848  80.261  1.00  0.00           C  
ATOM   2912  HE1 PHE   181      47.180  60.291  80.018  1.00  0.00           H  
ATOM   2913  CZ  PHE   181      45.692  59.995  81.554  1.00  0.00           C  
ATOM   2914  HZ  PHE   181      46.237  60.549  82.304  1.00  0.00           H  
ATOM   2915  CE2 PHE   181      44.450  59.423  81.876  1.00  0.00           C  
ATOM   2916  HE2 PHE   181      44.048  59.528  82.875  1.00  0.00           H  
ATOM   2917  CD2 PHE   181      43.738  58.705  80.902  1.00  0.00           C  
ATOM   2918  HD2 PHE   181      42.788  58.257  81.157  1.00  0.00           H  
ATOM   2919  C   PHE   181      44.300  55.586  79.532  1.00  0.00           C  
ATOM   2920  O   PHE   181      45.458  55.343  79.887  1.00  0.00           O  
ATOM   2921  N   TYR   182      43.240  55.105  80.199  1.00  0.00           N  
ATOM   2922  H   TYR   182      42.309  55.362  79.886  1.00  0.00           H  
ATOM   2923  CA  TYR   182      43.371  54.205  81.346  1.00  0.00           C  
ATOM   2924  HA  TYR   182      44.002  54.676  82.097  1.00  0.00           H  
ATOM   2925  CB  TYR   182      41.988  53.920  81.968  1.00  0.00           C  
ATOM   2926  HB2 TYR   182      41.314  53.587  81.180  1.00  0.00           H  
ATOM   2927  HB3 TYR   182      42.099  53.083  82.655  1.00  0.00           H  
ATOM   2928  CG  TYR   182      41.301  55.037  82.748  1.00  0.00           C  
ATOM   2929  CD1 TYR   182      39.934  54.906  83.067  1.00  0.00           C  
ATOM   2930  HD1 TYR   182      39.373  54.058  82.698  1.00  0.00           H  
ATOM   2931  CE1 TYR   182      39.285  55.875  83.862  1.00  0.00           C  
ATOM   2932  HE1 TYR   182      38.238  55.769  84.102  1.00  0.00           H  
ATOM   2933  CZ  TYR   182      40.002  56.990  84.344  1.00  0.00           C  
ATOM   2934  OH  TYR   182      39.410  57.904  85.156  1.00  0.00           O  
ATOM   2935  HH  TYR   182      38.479  57.685  85.340  1.00  0.00           H  
ATOM   2936  CE2 TYR   182      41.367  57.129  84.018  1.00  0.00           C  
ATOM   2937  HE2 TYR   182      41.927  57.974  84.388  1.00  0.00           H  
ATOM   2938  CD2 TYR   182      42.008  56.161  83.223  1.00  0.00           C  
ATOM   2939  HD2 TYR   182      43.052  56.298  82.993  1.00  0.00           H  
ATOM   2940  C   TYR   182      44.092  52.898  80.970  1.00  0.00           C  
ATOM   2941  O   TYR   182      45.031  52.510  81.663  1.00  0.00           O  
ATOM   2942  N   TYR   183      43.711  52.260  79.862  1.00  0.00           N  
ATOM   2943  H   TYR   183      42.934  52.639  79.332  1.00  0.00           H  
ATOM   2944  CA  TYR   183      44.287  50.986  79.411  1.00  0.00           C  
ATOM   2945  HA  TYR   183      44.142  50.251  80.203  1.00  0.00           H  
ATOM   2946  CB  TYR   183      43.518  50.493  78.170  1.00  0.00           C  
ATOM   2947  HB2 TYR   183      42.450  50.509  78.382  1.00  0.00           H  
ATOM   2948  HB3 TYR   183      43.687  51.184  77.345  1.00  0.00           H  
ATOM   2949  CG  TYR   183      43.889  49.094  77.711  1.00  0.00           C  
ATOM   2950  CD1 TYR   183      43.089  47.985  78.045  1.00  0.00           C  
ATOM   2951  HD1 TYR   183      42.178  48.122  78.608  1.00  0.00           H  
ATOM   2952  CE1 TYR   183      43.474  46.688  77.648  1.00  0.00           C  
ATOM   2953  HE1 TYR   183      42.862  45.842  77.918  1.00  0.00           H  
ATOM   2954  CZ  TYR   183      44.658  46.496  76.902  1.00  0.00           C  
ATOM   2955  OH  TYR   183      45.077  45.251  76.552  1.00  0.00           O  
ATOM   2956  HH  TYR   183      44.446  44.572  76.857  1.00  0.00           H  
ATOM   2957  CE2 TYR   183      45.430  47.612  76.531  1.00  0.00           C  
ATOM   2958  HE2 TYR   183      46.317  47.475  75.936  1.00  0.00           H  
ATOM   2959  CD2 TYR   183      45.042  48.900  76.934  1.00  0.00           C  
ATOM   2960  HD2 TYR   183      45.640  49.745  76.650  1.00  0.00           H  
ATOM   2961  C   TYR   183      45.801  51.083  79.152  1.00  0.00           C  
ATOM   2962  O   TYR   183      46.567  50.308  79.726  1.00  0.00           O  
ATOM   2963  N   GLU   184      46.258  52.032  78.323  1.00  0.00           N  
ATOM   2964  H   GLU   184      45.583  52.660  77.891  1.00  0.00           H  
ATOM   2965  CA  GLU   184      47.659  52.097  77.875  1.00  0.00           C  
ATOM   2966  HA  GLU   184      48.067  51.087  77.845  1.00  0.00           H  
ATOM   2967  CB  GLU   184      47.744  52.661  76.446  1.00  0.00           C  
ATOM   2968  HB2 GLU   184      47.317  53.662  76.415  1.00  0.00           H  
ATOM   2969  HB3 GLU   184      48.797  52.741  76.177  1.00  0.00           H  
ATOM   2970  CG  GLU   184      47.047  51.775  75.410  1.00  0.00           C  
ATOM   2971  HG2 GLU   184      47.270  50.734  75.646  1.00  0.00           H  
ATOM   2972  HG3 GLU   184      45.966  51.926  75.458  1.00  0.00           H  
ATOM   2973  CD  GLU   184      47.561  52.054  73.998  1.00  0.00           C  
ATOM   2974  OE1 GLU   184      47.158  53.052  73.354  1.00  0.00           O  
ATOM   2975  OE2 GLU   184      48.410  51.260  73.527  1.00  0.00           O  
ATOM   2976  C   GLU   184      48.581  52.906  78.795  1.00  0.00           C  
ATOM   2977  O   GLU   184      49.719  52.498  79.050  1.00  0.00           O  
ATOM   2978  N   ILE   185      48.122  54.063  79.284  1.00  0.00           N  
ATOM   2979  H   ILE   185      47.154  54.309  79.100  1.00  0.00           H  
ATOM   2980  CA  ILE   185      49.003  55.097  79.849  1.00  0.00           C  
ATOM   2981  HA  ILE   185      50.015  54.945  79.466  1.00  0.00           H  
ATOM   2982  CB  ILE   185      48.544  56.502  79.398  1.00  0.00           C  
ATOM   2983  HB  ILE   185      47.611  56.745  79.908  1.00  0.00           H  
ATOM   2984  CG2 ILE   185      49.569  57.570  79.799  1.00  0.00           C  
ATOM   2985 HG21 ILE   185      49.250  58.541  79.422  1.00  0.00           H  
ATOM   2986 HG22 ILE   185      49.644  57.631  80.885  1.00  0.00           H  
ATOM   2987 HG23 ILE   185      50.551  57.335  79.388  1.00  0.00           H  
ATOM   2988  CG1 ILE   185      48.276  56.602  77.878  1.00  0.00           C  
ATOM   2989 HG12 ILE   185      47.421  55.976  77.621  1.00  0.00           H  
ATOM   2990 HG13 ILE   185      47.994  57.628  77.644  1.00  0.00           H  
ATOM   2991  CD1 ILE   185      49.453  56.207  76.976  1.00  0.00           C  
ATOM   2992 HD11 ILE   185      50.287  56.895  77.115  1.00  0.00           H  
ATOM   2993 HD12 ILE   185      49.781  55.189  77.185  1.00  0.00           H  
ATOM   2994 HD13 ILE   185      49.129  56.252  75.940  1.00  0.00           H  
ATOM   2995  C   ILE   185      49.100  54.987  81.377  1.00  0.00           C  
ATOM   2996  O   ILE   185      50.181  55.153  81.936  1.00  0.00           O  
ATOM   2997  N   GLN   186      47.996  54.644  82.037  1.00  0.00           N  
ATOM   2998  H   GLN   186      47.137  54.550  81.508  1.00  0.00           H  
ATOM   2999  CA  GLN   186      47.945  54.377  83.487  1.00  0.00           C  
ATOM   3000  HA  GLN   186      48.853  54.771  83.948  1.00  0.00           H  
ATOM   3001  CB  GLN   186      46.765  55.157  84.105  1.00  0.00           C  
ATOM   3002  HB2 GLN   186      45.857  54.919  83.546  1.00  0.00           H  
ATOM   3003  HB3 GLN   186      46.628  54.833  85.138  1.00  0.00           H  
ATOM   3004  CG  GLN   186      46.999  56.686  84.114  1.00  0.00           C  
ATOM   3005  HG2 GLN   186      47.862  56.910  84.742  1.00  0.00           H  
ATOM   3006  HG3 GLN   186      47.213  57.035  83.103  1.00  0.00           H  
ATOM   3007  CD  GLN   186      45.792  57.476  84.635  1.00  0.00           C  
ATOM   3008  OE1 GLN   186      44.688  56.971  84.738  1.00  0.00           O  
ATOM   3009  NE2 GLN   186      45.933  58.730  84.993  1.00  0.00           N  
ATOM   3010 HE21 GLN   186      45.097  59.232  85.288  1.00  0.00           H  
ATOM   3011 HE22 GLN   186      46.844  59.166  85.047  1.00  0.00           H  
ATOM   3012  C   GLN   186      47.944  52.870  83.823  1.00  0.00           C  
ATOM   3013  O   GLN   186      47.810  52.506  84.993  1.00  0.00           O  
ATOM   3014  N   ASN   187      48.113  51.982  82.820  1.00  0.00           N  
ATOM   3015  H   ASN   187      48.220  52.361  81.890  1.00  0.00           H  
ATOM   3016  CA  ASN   187      48.132  50.519  82.949  1.00  0.00           C  
ATOM   3017  HA  ASN   187      47.992  50.111  81.948  1.00  0.00           H  
ATOM   3018  CB  ASN   187      49.528  50.056  83.424  1.00  0.00           C  
ATOM   3019  HB2 ASN   187      50.281  50.411  82.724  1.00  0.00           H  
ATOM   3020  HB3 ASN   187      49.739  50.505  84.395  1.00  0.00           H  
ATOM   3021  CG  ASN   187      49.686  48.543  83.560  1.00  0.00           C  
ATOM   3022  OD1 ASN   187      50.005  48.039  84.630  1.00  0.00           O  
ATOM   3023  ND2 ASN   187      49.501  47.774  82.515  1.00  0.00           N  
ATOM   3024 HD21 ASN   187      49.612  46.768  82.618  1.00  0.00           H  
ATOM   3025 HD22 ASN   187      49.202  48.153  81.624  1.00  0.00           H  
ATOM   3026  C   ASN   187      46.936  49.979  83.772  1.00  0.00           C  
ATOM   3027  O   ASN   187      47.103  49.234  84.737  1.00  0.00           O  
ATOM   3028  N   ALA   188      45.729  50.410  83.417  1.00  0.00           N  
ATOM   3029  H   ALA   188      45.666  51.066  82.645  1.00  0.00           H  
ATOM   3030  CA  ALA   188      44.500  50.171  84.180  1.00  0.00           C  
ATOM   3031  HA  ALA   188      44.720  49.455  84.972  1.00  0.00           H  
ATOM   3032  CB  ALA   188      44.121  51.491  84.867  1.00  0.00           C  
ATOM   3033  HB1 ALA   188      43.865  52.249  84.126  1.00  0.00           H  
ATOM   3034  HB2 ALA   188      43.269  51.328  85.526  1.00  0.00           H  
ATOM   3035  HB3 ALA   188      44.956  51.850  85.469  1.00  0.00           H  
ATOM   3036  C   ALA   188      43.369  49.548  83.319  1.00  0.00           C  
ATOM   3037  O   ALA   188      42.326  50.176  83.101  1.00  0.00           O  
ATOM   3038  N   PRO   189      43.540  48.310  82.804  1.00  0.00           N  
ATOM   3039  CD  PRO   189      44.684  47.431  83.017  1.00  0.00           C  
ATOM   3040  HD2 PRO   189      44.946  47.352  84.073  1.00  0.00           H  
ATOM   3041  HD3 PRO   189      45.536  47.794  82.439  1.00  0.00           H  
ATOM   3042  CG  PRO   189      44.263  46.063  82.480  1.00  0.00           C  
ATOM   3043  HG2 PRO   189      43.745  45.498  83.255  1.00  0.00           H  
ATOM   3044  HG3 PRO   189      45.113  45.498  82.097  1.00  0.00           H  
ATOM   3045  CB  PRO   189      43.289  46.434  81.366  1.00  0.00           C  
ATOM   3046  HB2 PRO   189      42.609  45.616  81.128  1.00  0.00           H  
ATOM   3047  HB3 PRO   189      43.860  46.712  80.481  1.00  0.00           H  
ATOM   3048  CA  PRO   189      42.563  47.667  81.918  1.00  0.00           C  
ATOM   3049  HA  PRO   189      42.331  48.333  81.088  1.00  0.00           H  
ATOM   3050  C   PRO   189      41.237  47.292  82.607  1.00  0.00           C  
ATOM   3051  O   PRO   189      40.196  47.252  81.949  1.00  0.00           O  
ATOM   3052  N   GLU   190      41.221  47.077  83.931  1.00  0.00           N  
ATOM   3053  H   GLU   190      42.083  47.186  84.453  1.00  0.00           H  
ATOM   3054  CA  GLU   190      39.984  46.854  84.697  1.00  0.00           C  
ATOM   3055  HA  GLU   190      39.337  46.171  84.146  1.00  0.00           H  
ATOM   3056  CB  GLU   190      40.275  46.236  86.080  1.00  0.00           C  
ATOM   3057  HB2 GLU   190      40.758  46.990  86.697  1.00  0.00           H  
ATOM   3058  HB3 GLU   190      39.321  45.984  86.548  1.00  0.00           H  
ATOM   3059  CG  GLU   190      41.155  44.972  86.068  1.00  0.00           C  
ATOM   3060  HG2 GLU   190      40.611  44.165  85.573  1.00  0.00           H  
ATOM   3061  HG3 GLU   190      42.059  45.166  85.492  1.00  0.00           H  
ATOM   3062  CD  GLU   190      41.582  44.525  87.475  1.00  0.00           C  
ATOM   3063  OE1 GLU   190      42.522  43.698  87.588  1.00  0.00           O  
ATOM   3064  OE2 GLU   190      41.034  44.994  88.499  1.00  0.00           O  
ATOM   3065  C   GLU   190      39.209  48.174  84.894  1.00  0.00           C  
ATOM   3066  O   GLU   190      37.999  48.163  85.121  1.00  0.00           O  
ATOM   3067  N   GLN   191      39.902  49.309  84.809  1.00  0.00           N  
ATOM   3068  H   GLN   191      40.901  49.233  84.668  1.00  0.00           H  
ATOM   3069  CA  GLN   191      39.314  50.654  84.886  1.00  0.00           C  
ATOM   3070  HA  GLN   191      38.436  50.609  85.538  1.00  0.00           H  
ATOM   3071  CB  GLN   191      40.345  51.594  85.534  1.00  0.00           C  
ATOM   3072  HB2 GLN   191      40.915  51.038  86.281  1.00  0.00           H  
ATOM   3073  HB3 GLN   191      41.038  51.968  84.776  1.00  0.00           H  
ATOM   3074  CG  GLN   191      39.688  52.776  86.257  1.00  0.00           C  
ATOM   3075  HG2 GLN   191      39.125  53.375  85.546  1.00  0.00           H  
ATOM   3076  HG3 GLN   191      38.993  52.404  87.009  1.00  0.00           H  
ATOM   3077  CD  GLN   191      40.736  53.639  86.942  1.00  0.00           C  
ATOM   3078  OE1 GLN   191      41.049  53.479  88.118  1.00  0.00           O  
ATOM   3079  NE2 GLN   191      41.340  54.559  86.225  1.00  0.00           N  
ATOM   3080 HE21 GLN   191      42.090  55.083  86.662  1.00  0.00           H  
ATOM   3081 HE22 GLN   191      41.109  54.704  85.251  1.00  0.00           H  
ATOM   3082  C   GLN   191      38.851  51.150  83.504  1.00  0.00           C  
ATOM   3083  O   GLN   191      37.887  51.913  83.412  1.00  0.00           O  
ATOM   3084  N   ALA   192      39.474  50.668  82.415  1.00  0.00           N  
ATOM   3085  H   ALA   192      40.313  50.115  82.552  1.00  0.00           H  
ATOM   3086  CA  ALA   192      39.010  50.874  81.046  1.00  0.00           C  
ATOM   3087  HA  ALA   192      38.894  51.944  80.869  1.00  0.00           H  
ATOM   3088  CB  ALA   192      40.081  50.348  80.084  1.00  0.00           C  
ATOM   3089  HB1 ALA   192      41.034  50.833  80.295  1.00  0.00           H  
ATOM   3090  HB2 ALA   192      40.196  49.271  80.192  1.00  0.00           H  
ATOM   3091  HB3 ALA   192      39.796  50.564  79.053  1.00  0.00           H  
ATOM   3092  C   ALA   192      37.634  50.214  80.796  1.00  0.00           C  
ATOM   3093  O   ALA   192      36.711  50.886  80.337  1.00  0.00           O  
ATOM   3094  N   CYS   193      37.464  48.945  81.183  1.00  0.00           N  
ATOM   3095  H   CYS   193      38.265  48.404  81.482  1.00  0.00           H  
ATOM   3096  CA  CYS   193      36.156  48.271  81.118  1.00  0.00           C  
ATOM   3097  HA  CYS   193      35.824  48.254  80.080  1.00  0.00           H  
ATOM   3098  CB  CYS   193      36.285  46.826  81.611  1.00  0.00           C  
ATOM   3099  HB2 CYS   193      36.734  46.795  82.606  1.00  0.00           H  
ATOM   3100  HB3 CYS   193      35.290  46.377  81.666  1.00  0.00           H  
ATOM   3101  SG  CYS   193      37.283  45.863  80.451  1.00  0.00           S  
ATOM   3102  HG  CYS   193      37.059  44.670  81.022  1.00  0.00           H  
ATOM   3103  C   CYS   193      35.080  49.003  81.926  1.00  0.00           C  
ATOM   3104  O   CYS   193      33.974  49.213  81.431  1.00  0.00           O  
ATOM   3105  N   HID   194      35.414  49.448  83.147  1.00  0.00           N  
ATOM   3106  H   HID   194      36.333  49.212  83.492  1.00  0.00           H  
ATOM   3107  CA  HID   194      34.524  50.203  84.025  1.00  0.00           C  
ATOM   3108  HA  HID   194      33.665  49.580  84.285  1.00  0.00           H  
ATOM   3109  CB  HID   194      35.300  50.524  85.316  1.00  0.00           C  
ATOM   3110  HB2 HID   194      35.459  49.595  85.866  1.00  0.00           H  
ATOM   3111  HB3 HID   194      36.277  50.920  85.053  1.00  0.00           H  
ATOM   3112  CG  HID   194      34.632  51.514  86.221  1.00  0.00           C  
ATOM   3113  ND1 HID   194      33.373  51.390  86.758  1.00  0.00           N  
ATOM   3114  HD1 HID   194      32.748  50.600  86.614  1.00  0.00           H  
ATOM   3115  CE1 HID   194      33.135  52.461  87.525  1.00  0.00           C  
ATOM   3116  HE1 HID   194      32.215  52.606  88.087  1.00  0.00           H  
ATOM   3117  NE2 HID   194      34.184  53.300  87.512  1.00  0.00           N  
ATOM   3118  CD2 HID   194      35.145  52.706  86.676  1.00  0.00           C  
ATOM   3119  HD2 HID   194      36.121  53.100  86.431  1.00  0.00           H  
ATOM   3120  C   HID   194      33.975  51.483  83.362  1.00  0.00           C  
ATOM   3121  O   HID   194      32.762  51.720  83.365  1.00  0.00           O  
ATOM   3122  N   LEU   195      34.840  52.301  82.754  1.00  0.00           N  
ATOM   3123  H   LEU   195      35.828  52.069  82.751  1.00  0.00           H  
ATOM   3124  CA  LEU   195      34.405  53.546  82.115  1.00  0.00           C  
ATOM   3125  HA  LEU   195      33.725  54.047  82.802  1.00  0.00           H  
ATOM   3126  CB  LEU   195      35.621  54.459  81.898  1.00  0.00           C  
ATOM   3127  HB2 LEU   195      36.208  54.501  82.816  1.00  0.00           H  
ATOM   3128  HB3 LEU   195      36.251  54.022  81.125  1.00  0.00           H  
ATOM   3129  CG  LEU   195      35.231  55.896  81.498  1.00  0.00           C  
ATOM   3130  HG  LEU   195      34.535  55.869  80.661  1.00  0.00           H  
ATOM   3131  CD1 LEU   195      34.594  56.664  82.661  1.00  0.00           C  
ATOM   3132 HD11 LEU   195      35.268  56.681  83.517  1.00  0.00           H  
ATOM   3133 HD12 LEU   195      34.387  57.688  82.350  1.00  0.00           H  
ATOM   3134 HD13 LEU   195      33.649  56.207  82.947  1.00  0.00           H  
ATOM   3135  CD2 LEU   195      36.470  56.667  81.058  1.00  0.00           C  
ATOM   3136 HD21 LEU   195      37.187  56.740  81.875  1.00  0.00           H  
ATOM   3137 HD22 LEU   195      36.933  56.162  80.213  1.00  0.00           H  
ATOM   3138 HD23 LEU   195      36.170  57.668  80.753  1.00  0.00           H  
ATOM   3139  C   LEU   195      33.607  53.276  80.820  1.00  0.00           C  
ATOM   3140  O   LEU   195      32.544  53.865  80.628  1.00  0.00           O  
ATOM   3141  N   ALA   196      34.059  52.334  79.991  1.00  0.00           N  
ATOM   3142  H   ALA   196      34.959  51.904  80.182  1.00  0.00           H  
ATOM   3143  CA  ALA   196      33.361  51.939  78.762  1.00  0.00           C  
ATOM   3144  HA  ALA   196      33.246  52.821  78.131  1.00  0.00           H  
ATOM   3145  CB  ALA   196      34.247  50.930  78.021  1.00  0.00           C  
ATOM   3146  HB1 ALA   196      33.753  50.598  77.108  1.00  0.00           H  
ATOM   3147  HB2 ALA   196      35.192  51.403  77.759  1.00  0.00           H  
ATOM   3148  HB3 ALA   196      34.445  50.063  78.651  1.00  0.00           H  
ATOM   3149  C   ALA   196      31.957  51.378  79.032  1.00  0.00           C  
ATOM   3150  O   ALA   196      30.980  51.812  78.410  1.00  0.00           O  
ATOM   3151  N   LYS   197      31.819  50.454  80.001  1.00  0.00           N  
ATOM   3152  H   LYS   197      32.663  50.134  80.475  1.00  0.00           H  
ATOM   3153  CA  LYS   197      30.538  49.858  80.392  1.00  0.00           C  
ATOM   3154  HA  LYS   197      30.054  49.440  79.507  1.00  0.00           H  
ATOM   3155  CB  LYS   197      30.788  48.716  81.392  1.00  0.00           C  
ATOM   3156  HB2 LYS   197      31.556  48.054  80.986  1.00  0.00           H  
ATOM   3157  HB3 LYS   197      31.159  49.130  82.330  1.00  0.00           H  
ATOM   3158  CG  LYS   197      29.531  47.877  81.663  1.00  0.00           C  
ATOM   3159  HG2 LYS   197      28.720  48.512  82.016  1.00  0.00           H  
ATOM   3160  HG3 LYS   197      29.219  47.391  80.740  1.00  0.00           H  
ATOM   3161  CD  LYS   197      29.826  46.815  82.725  1.00  0.00           C  
ATOM   3162  HD2 LYS   197      30.688  46.223  82.410  1.00  0.00           H  
ATOM   3163  HD3 LYS   197      30.068  47.322  83.659  1.00  0.00           H  
ATOM   3164  CE  LYS   197      28.629  45.888  82.956  1.00  0.00           C  
ATOM   3165  HE2 LYS   197      27.781  46.487  83.305  1.00  0.00           H  
ATOM   3166  HE3 LYS   197      28.362  45.406  82.009  1.00  0.00           H  
ATOM   3167  NZ  LYS   197      28.975  44.860  83.966  1.00  0.00           N  
ATOM   3168  HZ1 LYS   197      29.316  45.287  84.823  1.00  0.00           H  
ATOM   3169  HZ2 LYS   197      28.180  44.304  84.258  1.00  0.00           H  
ATOM   3170  HZ3 LYS   197      29.696  44.233  83.624  1.00  0.00           H  
ATOM   3171  C   LYS   197      29.580  50.903  80.969  1.00  0.00           C  
ATOM   3172  O   LYS   197      28.420  50.943  80.579  1.00  0.00           O  
ATOM   3173  N   THR   198      30.060  51.793  81.834  1.00  0.00           N  
ATOM   3174  H   THR   198      31.027  51.717  82.122  1.00  0.00           H  
ATOM   3175  CA  THR   198      29.200  52.832  82.443  1.00  0.00           C  
ATOM   3176  HA  THR   198      28.274  52.351  82.761  1.00  0.00           H  
ATOM   3177  CB  THR   198      29.832  53.447  83.695  1.00  0.00           C  
ATOM   3178  HB  THR   198      29.205  54.278  84.012  1.00  0.00           H  
ATOM   3179  CG2 THR   198      29.900  52.446  84.844  1.00  0.00           C  
ATOM   3180 HG21 THR   198      30.394  52.895  85.702  1.00  0.00           H  
ATOM   3181 HG22 THR   198      28.895  52.157  85.141  1.00  0.00           H  
ATOM   3182 HG23 THR   198      30.442  51.549  84.560  1.00  0.00           H  
ATOM   3183  OG1 THR   198      31.143  53.926  83.473  1.00  0.00           O  
ATOM   3184  HG1 THR   198      31.716  53.136  83.434  1.00  0.00           H  
ATOM   3185  C   THR   198      28.779  53.935  81.463  1.00  0.00           C  
ATOM   3186  O   THR   198      27.695  54.499  81.627  1.00  0.00           O  
ATOM   3187  N   ALA   199      29.573  54.206  80.417  1.00  0.00           N  
ATOM   3188  H   ALA   199      30.487  53.770  80.372  1.00  0.00           H  
ATOM   3189  CA  ALA   199      29.171  55.071  79.304  1.00  0.00           C  
ATOM   3190  HA  ALA   199      28.738  55.989  79.708  1.00  0.00           H  
ATOM   3191  CB  ALA   199      30.421  55.442  78.503  1.00  0.00           C  
ATOM   3192  HB1 ALA   199      30.882  54.549  78.081  1.00  0.00           H  
ATOM   3193  HB2 ALA   199      30.151  56.124  77.695  1.00  0.00           H  
ATOM   3194  HB3 ALA   199      31.134  55.937  79.160  1.00  0.00           H  
ATOM   3195  C   ALA   199      28.112  54.416  78.398  1.00  0.00           C  
ATOM   3196  O   ALA   199      27.173  55.088  77.957  1.00  0.00           O  
ATOM   3197  N   PHE   200      28.229  53.104  78.152  1.00  0.00           N  
ATOM   3198  H   PHE   200      29.056  52.623  78.491  1.00  0.00           H  
ATOM   3199  CA  PHE   200      27.212  52.309  77.458  1.00  0.00           C  
ATOM   3200  HA  PHE   200      26.977  52.792  76.508  1.00  0.00           H  
ATOM   3201  CB  PHE   200      27.787  50.914  77.154  1.00  0.00           C  
ATOM   3202  HB2 PHE   200      28.674  51.030  76.528  1.00  0.00           H  
ATOM   3203  HB3 PHE   200      28.114  50.449  78.082  1.00  0.00           H  
ATOM   3204  CG  PHE   200      26.825  49.965  76.461  1.00  0.00           C  
ATOM   3205  CD1 PHE   200      26.002  49.111  77.220  1.00  0.00           C  
ATOM   3206  HD1 PHE   200      26.050  49.127  78.300  1.00  0.00           H  
ATOM   3207  CE1 PHE   200      25.109  48.233  76.580  1.00  0.00           C  
ATOM   3208  HE1 PHE   200      24.477  47.582  77.170  1.00  0.00           H  
ATOM   3209  CZ  PHE   200      25.037  48.203  75.178  1.00  0.00           C  
ATOM   3210  HZ  PHE   200      24.352  47.526  74.687  1.00  0.00           H  
ATOM   3211  CE2 PHE   200      25.861  49.050  74.416  1.00  0.00           C  
ATOM   3212  HE2 PHE   200      25.806  49.027  73.337  1.00  0.00           H  
ATOM   3213  CD2 PHE   200      26.755  49.926  75.056  1.00  0.00           C  
ATOM   3214  HD2 PHE   200      27.389  50.571  74.466  1.00  0.00           H  
ATOM   3215  C   PHE   200      25.905  52.226  78.266  1.00  0.00           C  
ATOM   3216  O   PHE   200      24.830  52.408  77.704  1.00  0.00           O  
ATOM   3217  N   ASP   201      25.983  52.021  79.583  1.00  0.00           N  
ATOM   3218  H   ASP   201      26.905  51.833  79.966  1.00  0.00           H  
ATOM   3219  CA  ASP   201      24.837  51.747  80.464  1.00  0.00           C  
ATOM   3220  HA  ASP   201      24.308  50.882  80.066  1.00  0.00           H  
ATOM   3221  CB  ASP   201      25.381  51.373  81.847  1.00  0.00           C  
ATOM   3222  HB2 ASP   201      26.065  50.530  81.750  1.00  0.00           H  
ATOM   3223  HB3 ASP   201      25.934  52.219  82.260  1.00  0.00           H  
ATOM   3224  CG  ASP   201      24.262  50.977  82.803  1.00  0.00           C  
ATOM   3225  OD1 ASP   201      23.965  51.746  83.742  1.00  0.00           O  
ATOM   3226  OD2 ASP   201      23.677  49.878  82.625  1.00  0.00           O  
ATOM   3227  C   ASP   201      23.814  52.895  80.585  1.00  0.00           C  
ATOM   3228  O   ASP   201      22.624  52.640  80.803  1.00  0.00           O  
ATOM   3229  N   ASP   202      24.248  54.149  80.423  1.00  0.00           N  
ATOM   3230  H   ASP   202      25.244  54.294  80.320  1.00  0.00           H  
ATOM   3231  CA  ASP   202      23.351  55.313  80.361  1.00  0.00           C  
ATOM   3232  HA  ASP   202      22.463  55.083  80.950  1.00  0.00           H  
ATOM   3233  CB  ASP   202      24.049  56.528  81.002  1.00  0.00           C  
ATOM   3234  HB2 ASP   202      24.647  56.186  81.848  1.00  0.00           H  
ATOM   3235  HB3 ASP   202      24.728  56.980  80.278  1.00  0.00           H  
ATOM   3236  CG  ASP   202      23.078  57.589  81.535  1.00  0.00           C  
ATOM   3237  OD1 ASP   202      21.895  57.271  81.789  1.00  0.00           O  
ATOM   3238  OD2 ASP   202      23.517  58.722  81.838  1.00  0.00           O  
ATOM   3239  C   ASP   202      22.876  55.603  78.923  1.00  0.00           C  
ATOM   3240  O   ASP   202      21.754  56.072  78.708  1.00  0.00           O  
ATOM   3241  N   ALA   203      23.697  55.260  77.923  1.00  0.00           N  
ATOM   3242  H   ALA   203      24.586  54.837  78.159  1.00  0.00           H  
ATOM   3243  CA  ALA   203      23.371  55.400  76.506  1.00  0.00           C  
ATOM   3244  HA  ALA   203      22.951  56.392  76.339  1.00  0.00           H  
ATOM   3245  CB  ALA   203      24.666  55.297  75.695  1.00  0.00           C  
ATOM   3246  HB1 ALA   203      25.110  54.310  75.811  1.00  0.00           H  
ATOM   3247  HB2 ALA   203      24.456  55.473  74.640  1.00  0.00           H  
ATOM   3248  HB3 ALA   203      25.379  56.044  76.043  1.00  0.00           H  
ATOM   3249  C   ALA   203      22.321  54.378  76.040  1.00  0.00           C  
ATOM   3250  O   ALA   203      21.394  54.758  75.333  1.00  0.00           O  
ATOM   3251  N   ILE   204      22.403  53.114  76.472  1.00  0.00           N  
ATOM   3252  H   ILE   204      23.218  52.854  77.022  1.00  0.00           H  
ATOM   3253  CA  ILE   204      21.419  52.057  76.155  1.00  0.00           C  
ATOM   3254  HA  ILE   204      21.285  52.069  75.075  1.00  0.00           H  
ATOM   3255  CB  ILE   204      21.991  50.675  76.558  1.00  0.00           C  
ATOM   3256  HB  ILE   204      23.007  50.616  76.160  1.00  0.00           H  
ATOM   3257  CG2 ILE   204      22.080  50.507  78.083  1.00  0.00           C  
ATOM   3258 HG21 ILE   204      22.602  51.349  78.523  1.00  0.00           H  
ATOM   3259 HG22 ILE   204      21.088  50.428  78.526  1.00  0.00           H  
ATOM   3260 HG23 ILE   204      22.640  49.600  78.317  1.00  0.00           H  
ATOM   3261  CG1 ILE   204      21.211  49.467  75.998  1.00  0.00           C  
ATOM   3262 HG12 ILE   204      21.729  48.556  76.299  1.00  0.00           H  
ATOM   3263 HG13 ILE   204      20.210  49.442  76.432  1.00  0.00           H  
ATOM   3264  CD1 ILE   204      21.088  49.449  74.468  1.00  0.00           C  
ATOM   3265 HD11 ILE   204      20.672  48.491  74.154  1.00  0.00           H  
ATOM   3266 HD12 ILE   204      20.415  50.241  74.139  1.00  0.00           H  
ATOM   3267 HD13 ILE   204      22.072  49.578  74.013  1.00  0.00           H  
ATOM   3268  C   ILE   204      20.040  52.341  76.775  1.00  0.00           C  
ATOM   3269  O   ILE   204      19.014  51.919  76.234  1.00  0.00           O  
ATOM   3270  N   ALA   205      20.005  53.123  77.864  1.00  0.00           N  
ATOM   3271  H   ALA   205      20.888  53.403  78.268  1.00  0.00           H  
ATOM   3272  CA  ALA   205      18.786  53.621  78.488  1.00  0.00           C  
ATOM   3273  HA  ALA   205      18.004  52.860  78.430  1.00  0.00           H  
ATOM   3274  CB  ALA   205      19.068  53.856  79.974  1.00  0.00           C  
ATOM   3275  HB1 ALA   205      19.367  52.924  80.449  1.00  0.00           H  
ATOM   3276  HB2 ALA   205      19.862  54.583  80.111  1.00  0.00           H  
ATOM   3277  HB3 ALA   205      18.176  54.223  80.475  1.00  0.00           H  
ATOM   3278  C   ALA   205      18.242  54.892  77.797  1.00  0.00           C  
ATOM   3279  O   ALA   205      17.031  55.035  77.657  1.00  0.00           O  
ATOM   3280  N   GLU   206      19.099  55.796  77.322  1.00  0.00           N  
ATOM   3281  H   GLU   206      20.092  55.672  77.483  1.00  0.00           H  
ATOM   3282  CA  GLU   206      18.649  56.969  76.541  1.00  0.00           C  
ATOM   3283  HA  GLU   206      17.771  57.377  77.037  1.00  0.00           H  
ATOM   3284  CB  GLU   206      19.749  58.045  76.556  1.00  0.00           C  
ATOM   3285  HB2 GLU   206      19.913  58.361  77.586  1.00  0.00           H  
ATOM   3286  HB3 GLU   206      20.678  57.598  76.196  1.00  0.00           H  
ATOM   3287  CG  GLU   206      19.450  59.291  75.703  1.00  0.00           C  
ATOM   3288  HG2 GLU   206      20.314  59.954  75.782  1.00  0.00           H  
ATOM   3289  HG3 GLU   206      19.370  58.996  74.657  1.00  0.00           H  
ATOM   3290  CD  GLU   206      18.194  60.084  76.104  1.00  0.00           C  
ATOM   3291  OE1 GLU   206      17.569  59.812  77.163  1.00  0.00           O  
ATOM   3292  OE2 GLU   206      17.836  61.033  75.364  1.00  0.00           O  
ATOM   3293  C   GLU   206      18.196  56.586  75.123  1.00  0.00           C  
ATOM   3294  O   GLU   206      17.225  57.144  74.607  1.00  0.00           O  
ATOM   3295  N   LEU   207      18.807  55.556  74.517  1.00  0.00           N  
ATOM   3296  H   LEU   207      19.634  55.184  74.973  1.00  0.00           H  
ATOM   3297  CA  LEU   207      18.406  54.916  73.262  1.00  0.00           C  
ATOM   3298  HA  LEU   207      18.350  55.677  72.486  1.00  0.00           H  
ATOM   3299  CB  LEU   207      19.536  53.925  72.898  1.00  0.00           C  
ATOM   3300  HB2 LEU   207      20.463  54.494  72.816  1.00  0.00           H  
ATOM   3301  HB3 LEU   207      19.645  53.223  73.728  1.00  0.00           H  
ATOM   3302  CG  LEU   207      19.374  53.094  71.609  1.00  0.00           C  
ATOM   3303  HG  LEU   207      18.524  52.421  71.715  1.00  0.00           H  
ATOM   3304  CD1 LEU   207      19.183  53.957  70.364  1.00  0.00           C  
ATOM   3305 HD11 LEU   207      18.224  54.468  70.407  1.00  0.00           H  
ATOM   3306 HD12 LEU   207      19.985  54.690  70.294  1.00  0.00           H  
ATOM   3307 HD13 LEU   207      19.199  53.330  69.474  1.00  0.00           H  
ATOM   3308  CD2 LEU   207      20.630  52.250  71.400  1.00  0.00           C  
ATOM   3309 HD21 LEU   207      21.499  52.887  71.248  1.00  0.00           H  
ATOM   3310 HD22 LEU   207      20.799  51.615  72.268  1.00  0.00           H  
ATOM   3311 HD23 LEU   207      20.506  51.612  70.529  1.00  0.00           H  
ATOM   3312  C   LEU   207      17.024  54.220  73.352  1.00  0.00           C  
ATOM   3313  O   LEU   207      16.390  53.956  72.332  1.00  0.00           O  
ATOM   3314  N   ASP   208      16.539  53.930  74.557  1.00  0.00           N  
ATOM   3315  H   ASP   208      17.089  54.216  75.357  1.00  0.00           H  
ATOM   3316  CA  ASP   208      15.441  52.989  74.816  1.00  0.00           C  
ATOM   3317  HA  ASP   208      15.677  52.054  74.303  1.00  0.00           H  
ATOM   3318  CB  ASP   208      15.436  52.716  76.320  1.00  0.00           C  
ATOM   3319  HB2 ASP   208      16.463  52.612  76.669  1.00  0.00           H  
ATOM   3320  HB3 ASP   208      14.991  53.565  76.828  1.00  0.00           H  
ATOM   3321  CG  ASP   208      14.702  51.449  76.723  1.00  0.00           C  
ATOM   3322  OD1 ASP   208      13.858  51.529  77.646  1.00  0.00           O  
ATOM   3323  OD2 ASP   208      15.028  50.373  76.167  1.00  0.00           O  
ATOM   3324  C   ASP   208      14.050  53.449  74.310  1.00  0.00           C  
ATOM   3325  O   ASP   208      13.225  52.609  73.958  1.00  0.00           O  
ATOM   3326  N   THR   209      13.820  54.762  74.188  1.00  0.00           N  
ATOM   3327  H   THR   209      14.529  55.392  74.535  1.00  0.00           H  
ATOM   3328  CA  THR   209      12.652  55.364  73.482  1.00  0.00           C  
ATOM   3329  HA  THR   209      12.079  54.563  73.015  1.00  0.00           H  
ATOM   3330  CB  THR   209      11.680  56.084  74.443  1.00  0.00           C  
ATOM   3331  HB  THR   209      10.913  56.587  73.854  1.00  0.00           H  
ATOM   3332  CG2 THR   209      10.964  55.107  75.369  1.00  0.00           C  
ATOM   3333 HG21 THR   209      11.682  54.613  76.023  1.00  0.00           H  
ATOM   3334 HG22 THR   209      10.232  55.652  75.965  1.00  0.00           H  
ATOM   3335 HG23 THR   209      10.439  54.357  74.778  1.00  0.00           H  
ATOM   3336  OG1 THR   209      12.311  57.048  75.268  1.00  0.00           O  
ATOM   3337  HG1 THR   209      13.132  57.349  74.832  1.00  0.00           H  
ATOM   3338  C   THR   209      13.046  56.279  72.319  1.00  0.00           C  
ATOM   3339  O   THR   209      12.233  57.063  71.820  1.00  0.00           O  
ATOM   3340  N   LEU   210      14.313  56.231  71.883  1.00  0.00           N  
ATOM   3341  H   LEU   210      14.914  55.513  72.270  1.00  0.00           H  
ATOM   3342  CA  LEU   210      14.897  57.185  70.948  1.00  0.00           C  
ATOM   3343  HA  LEU   210      14.535  58.183  71.213  1.00  0.00           H  
ATOM   3344  CB  LEU   210      16.426  57.149  71.130  1.00  0.00           C  
ATOM   3345  HB2 LEU   210      16.629  57.167  72.198  1.00  0.00           H  
ATOM   3346  HB3 LEU   210      16.791  56.201  70.735  1.00  0.00           H  
ATOM   3347  CG  LEU   210      17.244  58.287  70.498  1.00  0.00           C  
ATOM   3348  HG  LEU   210      17.108  58.277  69.421  1.00  0.00           H  
ATOM   3349  CD1 LEU   210      16.853  59.660  71.045  1.00  0.00           C  
ATOM   3350 HD11 LEU   210      15.861  59.936  70.697  1.00  0.00           H  
ATOM   3351 HD12 LEU   210      16.871  59.644  72.135  1.00  0.00           H  
ATOM   3352 HD13 LEU   210      17.562  60.413  70.699  1.00  0.00           H  
ATOM   3353  CD2 LEU   210      18.728  58.073  70.805  1.00  0.00           C  
ATOM   3354 HD21 LEU   210      19.039  57.086  70.465  1.00  0.00           H  
ATOM   3355 HD22 LEU   210      19.322  58.828  70.290  1.00  0.00           H  
ATOM   3356 HD23 LEU   210      18.898  58.157  71.879  1.00  0.00           H  
ATOM   3357  C   LEU   210      14.471  56.885  69.495  1.00  0.00           C  
ATOM   3358  O   LEU   210      14.492  55.732  69.057  1.00  0.00           O  
ATOM   3359  N   ASN   211      14.101  57.927  68.764  1.00  0.00           N  
ATOM   3360  H   ASN   211      14.017  58.824  69.223  1.00  0.00           H  
ATOM   3361  CA  ASN   211      13.919  57.893  67.308  1.00  0.00           C  
ATOM   3362  HA  ASN   211      13.234  57.085  67.048  1.00  0.00           H  
ATOM   3363  CB  ASN   211      13.299  59.240  66.886  1.00  0.00           C  
ATOM   3364  HB2 ASN   211      12.350  59.369  67.403  1.00  0.00           H  
ATOM   3365  HB3 ASN   211      13.964  60.051  67.184  1.00  0.00           H  
ATOM   3366  CG  ASN   211      13.027  59.385  65.392  1.00  0.00           C  
ATOM   3367  OD1 ASN   211      13.267  58.510  64.575  1.00  0.00           O  
ATOM   3368  ND2 ASN   211      12.536  60.522  64.992  1.00  0.00           N  
ATOM   3369 HD21 ASN   211      12.282  60.598  64.007  1.00  0.00           H  
ATOM   3370 HD22 ASN   211      12.414  61.289  65.632  1.00  0.00           H  
ATOM   3371  C   ASN   211      15.271  57.637  66.629  1.00  0.00           C  
ATOM   3372  O   ASN   211      16.275  58.259  66.987  1.00  0.00           O  
ATOM   3373  N   GLU   212      15.313  56.772  65.613  1.00  0.00           N  
ATOM   3374  H   GLU   212      14.440  56.361  65.298  1.00  0.00           H  
ATOM   3375  CA  GLU   212      16.535  56.542  64.835  1.00  0.00           C  
ATOM   3376  HA  GLU   212      17.312  56.189  65.510  1.00  0.00           H  
ATOM   3377  CB  GLU   212      16.298  55.457  63.775  1.00  0.00           C  
ATOM   3378  HB2 GLU   212      15.324  55.590  63.302  1.00  0.00           H  
ATOM   3379  HB3 GLU   212      17.054  55.585  63.006  1.00  0.00           H  
ATOM   3380  CG  GLU   212      16.453  54.024  64.310  1.00  0.00           C  
ATOM   3381  HG2 GLU   212      16.610  53.356  63.461  1.00  0.00           H  
ATOM   3382  HG3 GLU   212      17.357  53.975  64.922  1.00  0.00           H  
ATOM   3383  CD  GLU   212      15.253  53.493  65.102  1.00  0.00           C  
ATOM   3384  OE1 GLU   212      14.104  53.554  64.600  1.00  0.00           O  
ATOM   3385  OE2 GLU   212      15.468  52.896  66.187  1.00  0.00           O  
ATOM   3386  C   GLU   212      17.093  57.831  64.189  1.00  0.00           C  
ATOM   3387  O   GLU   212      18.310  57.996  64.112  1.00  0.00           O  
ATOM   3388  N   ASP   213      16.242  58.804  63.841  1.00  0.00           N  
ATOM   3389  H   ASP   213      15.246  58.631  63.936  1.00  0.00           H  
ATOM   3390  CA  ASP   213      16.678  60.113  63.331  1.00  0.00           C  
ATOM   3391  HA  ASP   213      17.305  59.939  62.460  1.00  0.00           H  
ATOM   3392  CB  ASP   213      15.455  60.914  62.878  1.00  0.00           C  
ATOM   3393  HB2 ASP   213      14.840  60.303  62.217  1.00  0.00           H  
ATOM   3394  HB3 ASP   213      14.859  61.165  63.755  1.00  0.00           H  
ATOM   3395  CG  ASP   213      15.840  62.202  62.147  1.00  0.00           C  
ATOM   3396  OD1 ASP   213      15.631  63.295  62.729  1.00  0.00           O  
ATOM   3397  OD2 ASP   213      16.330  62.124  60.992  1.00  0.00           O  
ATOM   3398  C   ASP   213      17.514  60.928  64.348  1.00  0.00           C  
ATOM   3399  O   ASP   213      18.289  61.795  63.948  1.00  0.00           O  
ATOM   3400  N   SER   214      17.395  60.633  65.646  1.00  0.00           N  
ATOM   3401  H   SER   214      16.764  59.881  65.902  1.00  0.00           H  
ATOM   3402  CA  SER   214      18.212  61.214  66.730  1.00  0.00           C  
ATOM   3403  HA  SER   214      18.601  62.175  66.398  1.00  0.00           H  
ATOM   3404  CB  SER   214      17.343  61.484  67.969  1.00  0.00           C  
ATOM   3405  HB2 SER   214      16.936  60.540  68.331  1.00  0.00           H  
ATOM   3406  HB3 SER   214      17.967  61.911  68.754  1.00  0.00           H  
ATOM   3407  OG  SER   214      16.270  62.377  67.720  1.00  0.00           O  
ATOM   3408  HG  SER   214      16.374  62.769  66.826  1.00  0.00           H  
ATOM   3409  C   SER   214      19.431  60.349  67.109  1.00  0.00           C  
ATOM   3410  O   SER   214      20.137  60.670  68.071  1.00  0.00           O  
ATOM   3411  N   TYR   215      19.690  59.248  66.384  1.00  0.00           N  
ATOM   3412  H   TYR   215      19.046  59.037  65.629  1.00  0.00           H  
ATOM   3413  CA  TYR   215      20.721  58.245  66.691  1.00  0.00           C  
ATOM   3414  HA  TYR   215      21.381  58.623  67.474  1.00  0.00           H  
ATOM   3415  CB  TYR   215      19.997  57.002  67.237  1.00  0.00           C  
ATOM   3416  HB2 TYR   215      19.458  57.278  68.142  1.00  0.00           H  
ATOM   3417  HB3 TYR   215      19.253  56.687  66.504  1.00  0.00           H  
ATOM   3418  CG  TYR   215      20.891  55.817  67.548  1.00  0.00           C  
ATOM   3419  CD1 TYR   215      20.841  54.665  66.747  1.00  0.00           C  
ATOM   3420  HD1 TYR   215      20.149  54.608  65.923  1.00  0.00           H  
ATOM   3421  CE1 TYR   215      21.722  53.596  66.981  1.00  0.00           C  
ATOM   3422  HE1 TYR   215      21.684  52.731  66.346  1.00  0.00           H  
ATOM   3423  CZ  TYR   215      22.677  53.667  68.010  1.00  0.00           C  
ATOM   3424  OH  TYR   215      23.578  52.666  68.190  1.00  0.00           O  
ATOM   3425  HH  TYR   215      23.468  51.980  67.507  1.00  0.00           H  
ATOM   3426  CE2 TYR   215      22.704  54.808  68.829  1.00  0.00           C  
ATOM   3427  HE2 TYR   215      23.434  54.861  69.614  1.00  0.00           H  
ATOM   3428  CD2 TYR   215      21.817  55.876  68.601  1.00  0.00           C  
ATOM   3429  HD2 TYR   215      21.872  56.758  69.216  1.00  0.00           H  
ATOM   3430  C   TYR   215      21.638  57.866  65.501  1.00  0.00           C  
ATOM   3431  O   TYR   215      22.736  57.353  65.711  1.00  0.00           O  
ATOM   3432  N   LYS   216      21.226  58.127  64.256  1.00  0.00           N  
ATOM   3433  H   LYS   216      20.288  58.499  64.158  1.00  0.00           H  
ATOM   3434  CA  LYS   216      21.876  57.659  63.010  1.00  0.00           C  
ATOM   3435  HA  LYS   216      21.856  56.569  63.023  1.00  0.00           H  
ATOM   3436  CB  LYS   216      21.010  58.116  61.825  1.00  0.00           C  
ATOM   3437  HB2 LYS   216      21.391  57.663  60.911  1.00  0.00           H  
ATOM   3438  HB3 LYS   216      19.994  57.748  61.972  1.00  0.00           H  
ATOM   3439  CG  LYS   216      20.977  59.645  61.654  1.00  0.00           C  
ATOM   3440  HG2 LYS   216      20.744  60.118  62.608  1.00  0.00           H  
ATOM   3441  HG3 LYS   216      21.953  59.993  61.320  1.00  0.00           H  
ATOM   3442  CD  LYS   216      19.908  60.070  60.644  1.00  0.00           C  
ATOM   3443  HD2 LYS   216      20.087  59.592  59.680  1.00  0.00           H  
ATOM   3444  HD3 LYS   216      18.932  59.772  61.019  1.00  0.00           H  
ATOM   3445  CE  LYS   216      19.945  61.586  60.480  1.00  0.00           C  
ATOM   3446  HE2 LYS   216      19.942  62.056  61.469  1.00  0.00           H  
ATOM   3447  HE3 LYS   216      20.878  61.860  59.979  1.00  0.00           H  
ATOM   3448  NZ  LYS   216      18.792  62.077  59.694  1.00  0.00           N  
ATOM   3449  HZ1 LYS   216      17.928  62.019  60.229  1.00  0.00           H  
ATOM   3450  HZ2 LYS   216      18.933  63.044  59.433  1.00  0.00           H  
ATOM   3451  HZ3 LYS   216      18.664  61.545  58.834  1.00  0.00           H  
ATOM   3452  C   LYS   216      23.360  58.031  62.798  1.00  0.00           C  
ATOM   3453  O   LYS   216      24.033  57.363  62.015  1.00  0.00           O  
ATOM   3454  N   ASP   217      23.875  59.049  63.491  1.00  0.00           N  
ATOM   3455  H   ASP   217      23.234  59.598  64.043  1.00  0.00           H  
ATOM   3456  CA  ASP   217      25.304  59.427  63.497  1.00  0.00           C  
ATOM   3457  HA  ASP   217      25.760  59.083  62.570  1.00  0.00           H  
ATOM   3458  CB  ASP   217      25.384  60.964  63.509  1.00  0.00           C  
ATOM   3459  HB2 ASP   217      24.774  61.352  62.693  1.00  0.00           H  
ATOM   3460  HB3 ASP   217      24.947  61.322  64.438  1.00  0.00           H  
ATOM   3461  CG  ASP   217      26.788  61.566  63.372  1.00  0.00           C  
ATOM   3462  OD1 ASP   217      27.056  62.575  64.070  1.00  0.00           O  
ATOM   3463  OD2 ASP   217      27.595  61.097  62.531  1.00  0.00           O  
ATOM   3464  C   ASP   217      26.097  58.773  64.652  1.00  0.00           C  
ATOM   3465  O   ASP   217      27.326  58.686  64.609  1.00  0.00           O  
ATOM   3466  N   SER   218      25.422  58.232  65.673  1.00  0.00           N  
ATOM   3467  H   SER   218      24.408  58.275  65.645  1.00  0.00           H  
ATOM   3468  CA  SER   218      26.037  57.533  66.813  1.00  0.00           C  
ATOM   3469  HA  SER   218      26.947  58.058  67.105  1.00  0.00           H  
ATOM   3470  CB  SER   218      25.087  57.533  68.014  1.00  0.00           C  
ATOM   3471  HB2 SER   218      24.199  56.948  67.780  1.00  0.00           H  
ATOM   3472  HB3 SER   218      25.590  57.073  68.868  1.00  0.00           H  
ATOM   3473  OG  SER   218      24.700  58.851  68.366  1.00  0.00           O  
ATOM   3474  HG  SER   218      24.806  58.929  69.341  1.00  0.00           H  
ATOM   3475  C   SER   218      26.425  56.071  66.519  1.00  0.00           C  
ATOM   3476  O   SER   218      27.179  55.479  67.291  1.00  0.00           O  
ATOM   3477  N   THR   219      25.928  55.484  65.428  1.00  0.00           N  
ATOM   3478  H   THR   219      25.347  56.025  64.803  1.00  0.00           H  
ATOM   3479  CA  THR   219      26.050  54.039  65.135  1.00  0.00           C  
ATOM   3480  HA  THR   219      25.581  53.491  65.949  1.00  0.00           H  
ATOM   3481  CB  THR   219      25.314  53.665  63.836  1.00  0.00           C  
ATOM   3482  HB  THR   219      25.502  52.615  63.615  1.00  0.00           H  
ATOM   3483  CG2 THR   219      23.811  53.894  63.929  1.00  0.00           C  
ATOM   3484 HG21 THR   219      23.400  53.272  64.721  1.00  0.00           H  
ATOM   3485 HG22 THR   219      23.588  54.941  64.137  1.00  0.00           H  
ATOM   3486 HG23 THR   219      23.340  53.612  62.983  1.00  0.00           H  
ATOM   3487  OG1 THR   219      25.778  54.451  62.763  1.00  0.00           O  
ATOM   3488  HG1 THR   219      25.512  53.993  61.955  1.00  0.00           H  
ATOM   3489  C   THR   219      27.500  53.558  65.059  1.00  0.00           C  
ATOM   3490  O   THR   219      27.858  52.586  65.726  1.00  0.00           O  
ATOM   3491  N   LEU   220      28.363  54.257  64.307  1.00  0.00           N  
ATOM   3492  H   LEU   220      27.962  54.998  63.743  1.00  0.00           H  
ATOM   3493  CA  LEU   220      29.755  53.884  64.065  1.00  0.00           C  
ATOM   3494  HA  LEU   220      29.774  52.894  63.601  1.00  0.00           H  
ATOM   3495  CB  LEU   220      30.335  54.903  63.059  1.00  0.00           C  
ATOM   3496  HB2 LEU   220      29.707  54.844  62.165  1.00  0.00           H  
ATOM   3497  HB3 LEU   220      30.232  55.911  63.463  1.00  0.00           H  
ATOM   3498  CG  LEU   220      31.803  54.681  62.638  1.00  0.00           C  
ATOM   3499  HG  LEU   220      32.049  53.620  62.696  1.00  0.00           H  
ATOM   3500  CD1 LEU   220      32.014  55.155  61.198  1.00  0.00           C  
ATOM   3501 HD11 LEU   220      31.739  56.204  61.103  1.00  0.00           H  
ATOM   3502 HD12 LEU   220      33.053  55.022  60.914  1.00  0.00           H  
ATOM   3503 HD13 LEU   220      31.392  54.561  60.524  1.00  0.00           H  
ATOM   3504  CD2 LEU   220      32.776  55.479  63.511  1.00  0.00           C  
ATOM   3505 HD21 LEU   220      33.798  55.303  63.178  1.00  0.00           H  
ATOM   3506 HD22 LEU   220      32.561  56.545  63.439  1.00  0.00           H  
ATOM   3507 HD23 LEU   220      32.709  55.172  64.552  1.00  0.00           H  
ATOM   3508  C   LEU   220      30.571  53.786  65.373  1.00  0.00           C  
ATOM   3509  O   LEU   220      31.248  52.780  65.609  1.00  0.00           O  
ATOM   3510  N   ILE   221      30.462  54.795  66.237  1.00  0.00           N  
ATOM   3511  H   ILE   221      29.898  55.593  65.983  1.00  0.00           H  
ATOM   3512  CA  ILE   221      31.184  54.824  67.525  1.00  0.00           C  
ATOM   3513  HA  ILE   221      32.183  54.440  67.330  1.00  0.00           H  
ATOM   3514  CB  ILE   221      31.348  56.280  68.021  1.00  0.00           C  
ATOM   3515  HB  ILE   221      31.751  56.859  67.192  1.00  0.00           H  
ATOM   3516  CG2 ILE   221      30.014  56.925  68.418  1.00  0.00           C  
ATOM   3517 HG21 ILE   221      29.565  56.405  69.263  1.00  0.00           H  
ATOM   3518 HG22 ILE   221      30.200  57.958  68.693  1.00  0.00           H  
ATOM   3519 HG23 ILE   221      29.325  56.917  67.575  1.00  0.00           H  
ATOM   3520  CG1 ILE   221      32.331  56.441  69.201  1.00  0.00           C  
ATOM   3521 HG12 ILE   221      32.354  57.493  69.492  1.00  0.00           H  
ATOM   3522 HG13 ILE   221      31.985  55.866  70.061  1.00  0.00           H  
ATOM   3523  CD1 ILE   221      33.767  56.027  68.865  1.00  0.00           C  
ATOM   3524 HD11 ILE   221      34.426  56.319  69.682  1.00  0.00           H  
ATOM   3525 HD12 ILE   221      33.828  54.948  68.733  1.00  0.00           H  
ATOM   3526 HD13 ILE   221      34.094  56.530  67.953  1.00  0.00           H  
ATOM   3527  C   ILE   221      30.557  53.890  68.562  1.00  0.00           C  
ATOM   3528  O   ILE   221      31.284  53.313  69.369  1.00  0.00           O  
ATOM   3529  N   MET   222      29.235  53.652  68.528  1.00  0.00           N  
ATOM   3530  H   MET   222      28.667  54.166  67.861  1.00  0.00           H  
ATOM   3531  CA  MET   222      28.577  52.702  69.428  1.00  0.00           C  
ATOM   3532  HA  MET   222      28.927  52.898  70.442  1.00  0.00           H  
ATOM   3533  CB  MET   222      27.057  52.942  69.402  1.00  0.00           C  
ATOM   3534  HB2 MET   222      26.868  54.004  69.547  1.00  0.00           H  
ATOM   3535  HB3 MET   222      26.660  52.666  68.428  1.00  0.00           H  
ATOM   3536  CG  MET   222      26.290  52.183  70.489  1.00  0.00           C  
ATOM   3537  HG2 MET   222      25.234  52.442  70.392  1.00  0.00           H  
ATOM   3538  HG3 MET   222      26.387  51.109  70.317  1.00  0.00           H  
ATOM   3539  SD  MET   222      26.837  52.552  72.180  1.00  0.00           S  
ATOM   3540  CE  MET   222      25.247  52.496  73.057  1.00  0.00           C  
ATOM   3541  HE1 MET   222      24.612  53.327  72.737  1.00  0.00           H  
ATOM   3542  HE2 MET   222      24.723  51.564  72.849  1.00  0.00           H  
ATOM   3543  HE3 MET   222      25.399  52.574  74.123  1.00  0.00           H  
ATOM   3544  C   MET   222      28.948  51.242  69.098  1.00  0.00           C  
ATOM   3545  O   MET   222      29.265  50.470  70.003  1.00  0.00           O  
ATOM   3546  N   GLN   223      29.021  50.894  67.809  1.00  0.00           N  
ATOM   3547  H   GLN   223      28.730  51.568  67.106  1.00  0.00           H  
ATOM   3548  CA  GLN   223      29.565  49.607  67.339  1.00  0.00           C  
ATOM   3549  HA  GLN   223      28.985  48.794  67.778  1.00  0.00           H  
ATOM   3550  CB  GLN   223      29.454  49.533  65.806  1.00  0.00           C  
ATOM   3551  HB2 GLN   223      29.844  50.459  65.379  1.00  0.00           H  
ATOM   3552  HB3 GLN   223      30.074  48.708  65.449  1.00  0.00           H  
ATOM   3553  CG  GLN   223      28.012  49.292  65.314  1.00  0.00           C  
ATOM   3554  HG2 GLN   223      27.683  48.318  65.673  1.00  0.00           H  
ATOM   3555  HG3 GLN   223      27.349  50.053  65.728  1.00  0.00           H  
ATOM   3556  CD  GLN   223      27.886  49.327  63.794  1.00  0.00           C  
ATOM   3557  OE1 GLN   223      28.720  49.861  63.069  1.00  0.00           O  
ATOM   3558  NE2 GLN   223      26.820  48.802  63.231  1.00  0.00           N  
ATOM   3559 HE21 GLN   223      26.743  48.793  62.221  1.00  0.00           H  
ATOM   3560 HE22 GLN   223      26.154  48.298  63.809  1.00  0.00           H  
ATOM   3561  C   GLN   223      31.030  49.410  67.771  1.00  0.00           C  
ATOM   3562  O   GLN   223      31.419  48.305  68.155  1.00  0.00           O  
ATOM   3563  N   LEU   224      31.840  50.481  67.760  1.00  0.00           N  
ATOM   3564  H   LEU   224      31.465  51.357  67.419  1.00  0.00           H  
ATOM   3565  CA  LEU   224      33.247  50.436  68.165  1.00  0.00           C  
ATOM   3566  HA  LEU   224      33.680  49.528  67.745  1.00  0.00           H  
ATOM   3567  CB  LEU   224      33.975  51.644  67.546  1.00  0.00           C  
ATOM   3568  HB2 LEU   224      33.787  51.655  66.474  1.00  0.00           H  
ATOM   3569  HB3 LEU   224      33.547  52.556  67.960  1.00  0.00           H  
ATOM   3570  CG  LEU   224      35.497  51.670  67.768  1.00  0.00           C  
ATOM   3571  HG  LEU   224      35.695  51.720  68.835  1.00  0.00           H  
ATOM   3572  CD1 LEU   224      36.201  50.438  67.194  1.00  0.00           C  
ATOM   3573 HD11 LEU   224      37.281  50.556  67.281  1.00  0.00           H  
ATOM   3574 HD12 LEU   224      35.908  49.542  67.742  1.00  0.00           H  
ATOM   3575 HD13 LEU   224      35.940  50.321  66.143  1.00  0.00           H  
ATOM   3576  CD2 LEU   224      36.093  52.918  67.115  1.00  0.00           C  
ATOM   3577 HD21 LEU   224      35.941  52.881  66.036  1.00  0.00           H  
ATOM   3578 HD22 LEU   224      35.619  53.810  67.521  1.00  0.00           H  
ATOM   3579 HD23 LEU   224      37.163  52.965  67.325  1.00  0.00           H  
ATOM   3580  C   LEU   224      33.429  50.360  69.695  1.00  0.00           C  
ATOM   3581  O   LEU   224      34.313  49.645  70.165  1.00  0.00           O  
ATOM   3582  N   LEU   225      32.588  51.043  70.476  1.00  0.00           N  
ATOM   3583  H   LEU   225      31.924  51.669  70.032  1.00  0.00           H  
ATOM   3584  CA  LEU   225      32.563  50.940  71.943  1.00  0.00           C  
ATOM   3585  HA  LEU   225      33.555  51.191  72.323  1.00  0.00           H  
ATOM   3586  CB  LEU   225      31.546  51.964  72.492  1.00  0.00           C  
ATOM   3587  HB2 LEU   225      31.871  52.963  72.204  1.00  0.00           H  
ATOM   3588  HB3 LEU   225      30.581  51.786  72.017  1.00  0.00           H  
ATOM   3589  CG  LEU   225      31.339  51.934  74.020  1.00  0.00           C  
ATOM   3590  HG  LEU   225      30.952  50.958  74.311  1.00  0.00           H  
ATOM   3591  CD1 LEU   225      32.628  52.207  74.794  1.00  0.00           C  
ATOM   3592 HD11 LEU   225      33.061  53.156  74.479  1.00  0.00           H  
ATOM   3593 HD12 LEU   225      32.403  52.252  75.859  1.00  0.00           H  
ATOM   3594 HD13 LEU   225      33.341  51.399  74.628  1.00  0.00           H  
ATOM   3595  CD2 LEU   225      30.312  52.991  74.428  1.00  0.00           C  
ATOM   3596 HD21 LEU   225      30.678  53.985  74.174  1.00  0.00           H  
ATOM   3597 HD22 LEU   225      29.370  52.808  73.912  1.00  0.00           H  
ATOM   3598 HD23 LEU   225      30.137  52.937  75.503  1.00  0.00           H  
ATOM   3599  C   LEU   225      32.245  49.507  72.387  1.00  0.00           C  
ATOM   3600  O   LEU   225      32.968  48.935  73.208  1.00  0.00           O  
ATOM   3601  N   ARG   226      31.213  48.897  71.780  1.00  0.00           N  
ATOM   3602  H   ARG   226      30.671  49.448  71.116  1.00  0.00           H  
ATOM   3603  CA  ARG   226      30.850  47.489  71.968  1.00  0.00           C  
ATOM   3604  HA  ARG   226      30.630  47.300  73.022  1.00  0.00           H  
ATOM   3605  CB  ARG   226      29.601  47.173  71.133  1.00  0.00           C  
ATOM   3606  HB2 ARG   226      29.721  47.577  70.128  1.00  0.00           H  
ATOM   3607  HB3 ARG   226      29.506  46.091  71.047  1.00  0.00           H  
ATOM   3608  CG  ARG   226      28.319  47.743  71.769  1.00  0.00           C  
ATOM   3609  HG2 ARG   226      28.150  47.268  72.738  1.00  0.00           H  
ATOM   3610  HG3 ARG   226      28.427  48.816  71.921  1.00  0.00           H  
ATOM   3611  CD  ARG   226      27.110  47.495  70.861  1.00  0.00           C  
ATOM   3612  HD2 ARG   226      26.228  47.961  71.301  1.00  0.00           H  
ATOM   3613  HD3 ARG   226      27.303  47.967  69.897  1.00  0.00           H  
ATOM   3614  NE  ARG   226      26.861  46.055  70.691  1.00  0.00           N  
ATOM   3615  HE  ARG   226      27.203  45.438  71.422  1.00  0.00           H  
ATOM   3616  CZ  ARG   226      26.410  45.442  69.618  1.00  0.00           C  
ATOM   3617  NH1 ARG   226      26.072  46.067  68.528  1.00  0.00           N  
ATOM   3618 HH11 ARG   226      26.145  47.075  68.466  1.00  0.00           H  
ATOM   3619 HH12 ARG   226      25.848  45.518  67.710  1.00  0.00           H  
ATOM   3620  NH2 ARG   226      26.278  44.152  69.616  1.00  0.00           N  
ATOM   3621 HH21 ARG   226      26.433  43.616  70.466  1.00  0.00           H  
ATOM   3622 HH22 ARG   226      25.906  43.715  68.787  1.00  0.00           H  
ATOM   3623  C   ARG   226      31.989  46.534  71.600  1.00  0.00           C  
ATOM   3624  O   ARG   226      32.295  45.634  72.377  1.00  0.00           O  
ATOM   3625  N   ASP   227      32.647  46.745  70.465  1.00  0.00           N  
ATOM   3626  H   ASP   227      32.310  47.465  69.835  1.00  0.00           H  
ATOM   3627  CA  ASP   227      33.757  45.883  70.023  1.00  0.00           C  
ATOM   3628  HA  ASP   227      33.407  44.853  70.068  1.00  0.00           H  
ATOM   3629  CB  ASP   227      34.097  46.200  68.562  1.00  0.00           C  
ATOM   3630  HB2 ASP   227      33.183  46.177  67.975  1.00  0.00           H  
ATOM   3631  HB3 ASP   227      34.524  47.205  68.496  1.00  0.00           H  
ATOM   3632  CG  ASP   227      35.062  45.178  67.953  1.00  0.00           C  
ATOM   3633  OD1 ASP   227      36.065  45.603  67.337  1.00  0.00           O  
ATOM   3634  OD2 ASP   227      34.819  43.949  68.033  1.00  0.00           O  
ATOM   3635  C   ASP   227      34.989  45.985  70.939  1.00  0.00           C  
ATOM   3636  O   ASP   227      35.626  44.966  71.206  1.00  0.00           O  
ATOM   3637  N   ASN   228      35.299  47.163  71.501  1.00  0.00           N  
ATOM   3638  H   ASN   228      34.744  47.975  71.260  1.00  0.00           H  
ATOM   3639  CA  ASN   228      36.384  47.304  72.480  1.00  0.00           C  
ATOM   3640  HA  ASN   228      37.261  46.775  72.102  1.00  0.00           H  
ATOM   3641  CB  ASN   228      36.785  48.779  72.646  1.00  0.00           C  
ATOM   3642  HB2 ASN   228      35.897  49.403  72.730  1.00  0.00           H  
ATOM   3643  HB3 ASN   228      37.348  48.890  73.574  1.00  0.00           H  
ATOM   3644  CG  ASN   228      37.676  49.272  71.525  1.00  0.00           C  
ATOM   3645  OD1 ASN   228      38.896  49.162  71.553  1.00  0.00           O  
ATOM   3646  ND2 ASN   228      37.114  49.833  70.483  1.00  0.00           N  
ATOM   3647 HD21 ASN   228      37.705  50.211  69.769  1.00  0.00           H  
ATOM   3648 HD22 ASN   228      36.101  49.860  70.410  1.00  0.00           H  
ATOM   3649  C   ASN   228      36.054  46.642  73.826  1.00  0.00           C  
ATOM   3650  O   ASN   228      36.878  45.888  74.345  1.00  0.00           O  
ATOM   3651  N   LEU   229      34.841  46.818  74.376  1.00  0.00           N  
ATOM   3652  H   LEU   229      34.180  47.448  73.927  1.00  0.00           H  
ATOM   3653  CA  LEU   229      34.445  46.126  75.609  1.00  0.00           C  
ATOM   3654  HA  LEU   229      35.234  46.295  76.341  1.00  0.00           H  
ATOM   3655  CB  LEU   229      33.140  46.742  76.150  1.00  0.00           C  
ATOM   3656  HB2 LEU   229      33.282  47.823  76.235  1.00  0.00           H  
ATOM   3657  HB3 LEU   229      32.347  46.563  75.420  1.00  0.00           H  
ATOM   3658  CG  LEU   229      32.687  46.194  77.520  1.00  0.00           C  
ATOM   3659  HG  LEU   229      32.479  45.125  77.434  1.00  0.00           H  
ATOM   3660  CD1 LEU   229      33.723  46.415  78.627  1.00  0.00           C  
ATOM   3661 HD11 LEU   229      34.625  45.838  78.421  1.00  0.00           H  
ATOM   3662 HD12 LEU   229      33.970  47.471  78.709  1.00  0.00           H  
ATOM   3663 HD13 LEU   229      33.320  46.064  79.578  1.00  0.00           H  
ATOM   3664  CD2 LEU   229      31.404  46.903  77.947  1.00  0.00           C  
ATOM   3665 HD21 LEU   229      30.629  46.754  77.197  1.00  0.00           H  
ATOM   3666 HD22 LEU   229      31.047  46.482  78.888  1.00  0.00           H  
ATOM   3667 HD23 LEU   229      31.580  47.969  78.075  1.00  0.00           H  
ATOM   3668  C   LEU   229      34.351  44.590  75.409  1.00  0.00           C  
ATOM   3669  O   LEU   229      34.707  43.831  76.309  1.00  0.00           O  
ATOM   3670  N   THR   230      33.964  44.156  74.211  1.00  0.00           N  
ATOM   3671  H   THR   230      33.637  44.841  73.541  1.00  0.00           H  
ATOM   3672  CA  THR   230      33.973  42.734  73.793  1.00  0.00           C  
ATOM   3673  HA  THR   230      33.496  42.146  74.575  1.00  0.00           H  
ATOM   3674  CB  THR   230      33.152  42.544  72.501  1.00  0.00           C  
ATOM   3675  HB  THR   230      33.595  43.124  71.693  1.00  0.00           H  
ATOM   3676  CG2 THR   230      33.040  41.086  72.064  1.00  0.00           C  
ATOM   3677 HG21 THR   230      32.705  40.466  72.894  1.00  0.00           H  
ATOM   3678 HG22 THR   230      32.328  41.000  71.244  1.00  0.00           H  
ATOM   3679 HG23 THR   230      34.005  40.730  71.711  1.00  0.00           H  
ATOM   3680  OG1 THR   230      31.823  42.982  72.698  1.00  0.00           O  
ATOM   3681  HG1 THR   230      31.855  43.958  72.735  1.00  0.00           H  
ATOM   3682  C   THR   230      35.393  42.188  73.625  1.00  0.00           C  
ATOM   3683  O   THR   230      35.617  41.002  73.871  1.00  0.00           O  
ATOM   3684  N   LEU   231      36.386  43.023  73.276  1.00  0.00           N  
ATOM   3685  H   LEU   231      36.147  43.980  73.047  1.00  0.00           H  
ATOM   3686  CA  LEU   231      37.797  42.637  73.224  1.00  0.00           C  
ATOM   3687  HA  LEU   231      37.871  41.662  72.745  1.00  0.00           H  
ATOM   3688  CB  LEU   231      38.558  43.666  72.359  1.00  0.00           C  
ATOM   3689  HB2 LEU   231      38.074  43.734  71.383  1.00  0.00           H  
ATOM   3690  HB3 LEU   231      38.484  44.642  72.835  1.00  0.00           H  
ATOM   3691  CG  LEU   231      40.051  43.358  72.140  1.00  0.00           C  
ATOM   3692  HG  LEU   231      40.535  43.197  73.100  1.00  0.00           H  
ATOM   3693  CD1 LEU   231      40.262  42.123  71.263  1.00  0.00           C  
ATOM   3694 HD11 LEU   231      39.779  42.265  70.295  1.00  0.00           H  
ATOM   3695 HD12 LEU   231      41.329  41.964  71.110  1.00  0.00           H  
ATOM   3696 HD13 LEU   231      39.847  41.241  71.746  1.00  0.00           H  
ATOM   3697  CD2 LEU   231      40.722  44.551  71.457  1.00  0.00           C  
ATOM   3698 HD21 LEU   231      40.255  44.741  70.491  1.00  0.00           H  
ATOM   3699 HD22 LEU   231      40.626  45.435  72.089  1.00  0.00           H  
ATOM   3700 HD23 LEU   231      41.781  44.342  71.315  1.00  0.00           H  
ATOM   3701  C   LEU   231      38.384  42.505  74.641  1.00  0.00           C  
ATOM   3702  O   LEU   231      38.967  41.469  74.985  1.00  0.00           O  
ATOM   3703  N   TRP   232      38.186  43.523  75.485  1.00  0.00           N  
ATOM   3704  H   TRP   232      37.717  44.351  75.122  1.00  0.00           H  
ATOM   3705  CA  TRP   232      38.740  43.599  76.838  1.00  0.00           C  
ATOM   3706  HA  TRP   232      39.800  43.336  76.806  1.00  0.00           H  
ATOM   3707  CB  TRP   232      38.640  45.048  77.341  1.00  0.00           C  
ATOM   3708  HB2 TRP   232      37.587  45.316  77.418  1.00  0.00           H  
ATOM   3709  HB3 TRP   232      39.061  45.081  78.345  1.00  0.00           H  
ATOM   3710  CG  TRP   232      39.333  46.121  76.543  1.00  0.00           C  
ATOM   3711  CD1 TRP   232      40.470  45.971  75.827  1.00  0.00           C  
ATOM   3712  HD1 TRP   232      41.015  45.046  75.728  1.00  0.00           H  
ATOM   3713  NE1 TRP   232      40.842  47.165  75.252  1.00  0.00           N  
ATOM   3714  HE1 TRP   232      41.675  47.276  74.686  1.00  0.00           H  
ATOM   3715  CE2 TRP   232      39.963  48.169  75.581  1.00  0.00           C  
ATOM   3716  CZ2 TRP   232      39.918  49.534  75.274  1.00  0.00           C  
ATOM   3717  HZ2 TRP   232      40.685  49.973  74.662  1.00  0.00           H  
ATOM   3718  CH2 TRP   232      38.874  50.321  75.776  1.00  0.00           C  
ATOM   3719  HH2 TRP   232      38.829  51.374  75.546  1.00  0.00           H  
ATOM   3720  CZ3 TRP   232      37.890  49.731  76.580  1.00  0.00           C  
ATOM   3721  HZ3 TRP   232      37.088  50.336  76.973  1.00  0.00           H  
ATOM   3722  CE3 TRP   232      37.947  48.359  76.886  1.00  0.00           C  
ATOM   3723  HE3 TRP   232      37.190  47.923  77.509  1.00  0.00           H  
ATOM   3724  CD2 TRP   232      38.983  47.535  76.399  1.00  0.00           C  
ATOM   3725  C   TRP   232      38.085  42.608  77.832  1.00  0.00           C  
ATOM   3726  O   TRP   232      38.753  42.189  78.777  1.00  0.00           O  
ATOM   3727  N   THR   233      36.836  42.184  77.598  1.00  0.00           N  
ATOM   3728  H   THR   233      36.327  42.603  76.829  1.00  0.00           H  
ATOM   3729  CA  THR   233      36.148  41.126  78.391  1.00  0.00           C  
ATOM   3730  HA  THR   233      36.434  41.243  79.432  1.00  0.00           H  
ATOM   3731  CB  THR   233      34.621  41.255  78.323  1.00  0.00           C  
ATOM   3732  HB  THR   233      34.283  41.144  77.292  1.00  0.00           H  
ATOM   3733  CG2 THR   233      33.913  40.221  79.201  1.00  0.00           C  
ATOM   3734 HG21 THR   233      32.849  40.454  79.259  1.00  0.00           H  
ATOM   3735 HG22 THR   233      34.024  39.226  78.773  1.00  0.00           H  
ATOM   3736 HG23 THR   233      34.347  40.224  80.202  1.00  0.00           H  
ATOM   3737  OG1 THR   233      34.239  42.524  78.794  1.00  0.00           O  
ATOM   3738  HG1 THR   233      34.426  43.136  78.061  1.00  0.00           H  
ATOM   3739  C   THR   233      36.568  39.726  77.978  1.00  0.00           C  
ATOM   3740  O   THR   233      36.197  39.298  76.860  1.00  0.00           O  
ATOM   3741  OXT THR   233      37.233  39.007  78.762  1.00  0.00           O  
TER   
ATOM   3742  N   VAL   234      83.836  46.433  59.731  1.00  0.00           N  
ATOM   3743  H1  VAL   234      84.524  47.158  59.563  1.00  0.00           H  
ATOM   3744  H2  VAL   234      83.280  46.320  58.889  1.00  0.00           H  
ATOM   3745  H3  VAL   234      84.321  45.560  59.898  1.00  0.00           H  
ATOM   3746  CA  VAL   234      82.974  46.765  60.895  1.00  0.00           C  
ATOM   3747  HA  VAL   234      82.349  45.893  61.073  1.00  0.00           H  
ATOM   3748  CB  VAL   234      83.737  47.008  62.214  1.00  0.00           C  
ATOM   3749  HB  VAL   234      83.030  47.432  62.926  1.00  0.00           H  
ATOM   3750  CG1 VAL   234      84.226  45.688  62.811  1.00  0.00           C  
ATOM   3751 HG11 VAL   234      83.376  45.024  62.980  1.00  0.00           H  
ATOM   3752 HG12 VAL   234      84.941  45.202  62.147  1.00  0.00           H  
ATOM   3753 HG13 VAL   234      84.705  45.871  63.771  1.00  0.00           H  
ATOM   3754  CG2 VAL   234      84.934  47.958  62.114  1.00  0.00           C  
ATOM   3755 HG21 VAL   234      84.615  48.940  61.765  1.00  0.00           H  
ATOM   3756 HG22 VAL   234      85.380  48.088  63.102  1.00  0.00           H  
ATOM   3757 HG23 VAL   234      85.694  47.556  61.444  1.00  0.00           H  
ATOM   3758  C   VAL   234      81.982  47.883  60.619  1.00  0.00           C  
ATOM   3759  O   VAL   234      80.794  47.681  60.860  1.00  0.00           O  
ATOM   3760  N   ASP   235      82.416  49.053  60.141  1.00  0.00           N  
ATOM   3761  H   ASP   235      83.407  49.151  59.929  1.00  0.00           H  
ATOM   3762  CA  ASP   235      81.590  50.261  59.998  1.00  0.00           C  
ATOM   3763  HA  ASP   235      81.048  50.420  60.931  1.00  0.00           H  
ATOM   3764  CB  ASP   235      82.547  51.453  59.812  1.00  0.00           C  
ATOM   3765  HB2 ASP   235      83.332  51.388  60.562  1.00  0.00           H  
ATOM   3766  HB3 ASP   235      83.028  51.387  58.839  1.00  0.00           H  
ATOM   3767  CG  ASP   235      81.886  52.828  59.900  1.00  0.00           C  
ATOM   3768  OD1 ASP   235      82.101  53.517  60.961  1.00  0.00           O  
ATOM   3769  OD2 ASP   235      81.261  53.309  58.969  1.00  0.00           O  
ATOM   3770  C   ASP   235      80.539  50.141  58.869  1.00  0.00           C  
ATOM   3771  O   ASP   235      79.401  50.588  59.037  1.00  0.00           O  
ATOM   3772  N   ARG   236      80.859  49.460  57.760  1.00  0.00           N  
ATOM   3773  H   ARG   236      81.818  49.148  57.644  1.00  0.00           H  
ATOM   3774  CA  ARG   236      79.864  49.105  56.722  1.00  0.00           C  
ATOM   3775  HA  ARG   236      79.269  49.994  56.517  1.00  0.00           H  
ATOM   3776  CB  ARG   236      80.577  48.704  55.416  1.00  0.00           C  
ATOM   3777  HB2 ARG   236      81.457  49.336  55.287  1.00  0.00           H  
ATOM   3778  HB3 ARG   236      80.902  47.671  55.476  1.00  0.00           H  
ATOM   3779  CG  ARG   236      79.695  48.874  54.173  1.00  0.00           C  
ATOM   3780  HG2 ARG   236      78.762  48.321  54.288  1.00  0.00           H  
ATOM   3781  HG3 ARG   236      79.467  49.933  54.074  1.00  0.00           H  
ATOM   3782  CD  ARG   236      80.416  48.423  52.892  1.00  0.00           C  
ATOM   3783  HD2 ARG   236      80.006  48.985  52.051  1.00  0.00           H  
ATOM   3784  HD3 ARG   236      81.475  48.673  52.969  1.00  0.00           H  
ATOM   3785  NE  ARG   236      80.226  46.987  52.606  1.00  0.00           N  
ATOM   3786  HE  ARG   236      79.290  46.598  52.679  1.00  0.00           H  
ATOM   3787  CZ  ARG   236      81.113  46.152  52.095  1.00  0.00           C  
ATOM   3788  NH1 ARG   236      82.372  46.433  51.933  1.00  0.00           N  
ATOM   3789 HH11 ARG   236      82.785  47.293  52.275  1.00  0.00           H  
ATOM   3790 HH12 ARG   236      82.993  45.701  51.601  1.00  0.00           H  
ATOM   3791  NH2 ARG   236      80.722  44.982  51.700  1.00  0.00           N  
ATOM   3792 HH21 ARG   236      79.739  44.731  51.805  1.00  0.00           H  
ATOM   3793 HH22 ARG   236      81.369  44.395  51.200  1.00  0.00           H  
ATOM   3794  C   ARG   236      78.882  48.042  57.224  1.00  0.00           C  
ATOM   3795  O   ARG   236      77.676  48.211  57.044  1.00  0.00           O  
ATOM   3796  N   GLU   237      79.359  47.034  57.969  1.00  0.00           N  
ATOM   3797  H   GLU   237      80.365  46.946  58.037  1.00  0.00           H  
ATOM   3798  CA  GLU   237      78.501  46.024  58.620  1.00  0.00           C  
ATOM   3799  HA  GLU   237      77.870  45.576  57.851  1.00  0.00           H  
ATOM   3800  CB  GLU   237      79.313  44.878  59.262  1.00  0.00           C  
ATOM   3801  HB2 GLU   237      80.003  45.284  60.003  1.00  0.00           H  
ATOM   3802  HB3 GLU   237      78.608  44.226  59.775  1.00  0.00           H  
ATOM   3803  CG  GLU   237      80.091  44.009  58.269  1.00  0.00           C  
ATOM   3804  HG2 GLU   237      79.501  43.901  57.359  1.00  0.00           H  
ATOM   3805  HG3 GLU   237      81.018  44.518  58.020  1.00  0.00           H  
ATOM   3806  CD  GLU   237      80.418  42.611  58.814  1.00  0.00           C  
ATOM   3807  OE1 GLU   237      80.854  42.460  59.984  1.00  0.00           O  
ATOM   3808  OE2 GLU   237      80.232  41.614  58.081  1.00  0.00           O  
ATOM   3809  C   GLU   237      77.554  46.604  59.697  1.00  0.00           C  
ATOM   3810  O   GLU   237      76.592  45.937  60.082  1.00  0.00           O  
ATOM   3811  N   GLN   238      77.802  47.822  60.192  1.00  0.00           N  
ATOM   3812  H   GLN   238      78.660  48.276  59.907  1.00  0.00           H  
ATOM   3813  CA  GLN   238      76.897  48.564  61.087  1.00  0.00           C  
ATOM   3814  HA  GLN   238      76.358  47.864  61.727  1.00  0.00           H  
ATOM   3815  CB  GLN   238      77.720  49.507  61.992  1.00  0.00           C  
ATOM   3816  HB2 GLN   238      78.387  50.103  61.370  1.00  0.00           H  
ATOM   3817  HB3 GLN   238      77.048  50.185  62.521  1.00  0.00           H  
ATOM   3818  CG  GLN   238      78.535  48.717  63.030  1.00  0.00           C  
ATOM   3819  HG2 GLN   238      77.906  48.493  63.889  1.00  0.00           H  
ATOM   3820  HG3 GLN   238      78.819  47.766  62.594  1.00  0.00           H  
ATOM   3821  CD  GLN   238      79.818  49.398  63.526  1.00  0.00           C  
ATOM   3822  OE1 GLN   238      80.065  50.581  63.359  1.00  0.00           O  
ATOM   3823  NE2 GLN   238      80.680  48.644  64.168  1.00  0.00           N  
ATOM   3824 HE21 GLN   238      81.597  49.021  64.424  1.00  0.00           H  
ATOM   3825 HE22 GLN   238      80.536  47.643  64.219  1.00  0.00           H  
ATOM   3826  C   GLN   238      75.835  49.336  60.286  1.00  0.00           C  
ATOM   3827  O   GLN   238      74.647  49.281  60.607  1.00  0.00           O  
ATOM   3828  N   LEU   239      76.227  49.992  59.190  1.00  0.00           N  
ATOM   3829  H   LEU   239      77.209  49.990  58.946  1.00  0.00           H  
ATOM   3830  CA  LEU   239      75.302  50.790  58.379  1.00  0.00           C  
ATOM   3831  HA  LEU   239      74.745  51.424  59.070  1.00  0.00           H  
ATOM   3832  CB  LEU   239      76.125  51.704  57.459  1.00  0.00           C  
ATOM   3833  HB2 LEU   239      76.838  52.249  58.079  1.00  0.00           H  
ATOM   3834  HB3 LEU   239      76.688  51.087  56.757  1.00  0.00           H  
ATOM   3835  CG  LEU   239      75.296  52.731  56.666  1.00  0.00           C  
ATOM   3836  HG  LEU   239      74.694  52.213  55.919  1.00  0.00           H  
ATOM   3837  CD1 LEU   239      74.377  53.590  57.535  1.00  0.00           C  
ATOM   3838 HD11 LEU   239      73.901  54.352  56.921  1.00  0.00           H  
ATOM   3839 HD12 LEU   239      73.586  52.984  57.967  1.00  0.00           H  
ATOM   3840 HD13 LEU   239      74.946  54.076  58.329  1.00  0.00           H  
ATOM   3841  CD2 LEU   239      76.254  53.683  55.960  1.00  0.00           C  
ATOM   3842 HD21 LEU   239      76.894  53.139  55.269  1.00  0.00           H  
ATOM   3843 HD22 LEU   239      75.673  54.411  55.404  1.00  0.00           H  
ATOM   3844 HD23 LEU   239      76.874  54.204  56.690  1.00  0.00           H  
ATOM   3845  C   LEU   239      74.264  49.932  57.632  1.00  0.00           C  
ATOM   3846  O   LEU   239      73.101  50.322  57.542  1.00  0.00           O  
ATOM   3847  N   VAL   240      74.618  48.715  57.196  1.00  0.00           N  
ATOM   3848  H   VAL   240      75.595  48.442  57.244  1.00  0.00           H  
ATOM   3849  CA  VAL   240      73.623  47.761  56.653  1.00  0.00           C  
ATOM   3850  HA  VAL   240      73.018  48.304  55.923  1.00  0.00           H  
ATOM   3851  CB  VAL   240      74.267  46.587  55.888  1.00  0.00           C  
ATOM   3852  HB  VAL   240      73.465  45.975  55.473  1.00  0.00           H  
ATOM   3853  CG1 VAL   240      75.116  47.091  54.715  1.00  0.00           C  
ATOM   3854 HG11 VAL   240      74.511  47.736  54.075  1.00  0.00           H  
ATOM   3855 HG12 VAL   240      75.980  47.643  55.077  1.00  0.00           H  
ATOM   3856 HG13 VAL   240      75.465  46.243  54.128  1.00  0.00           H  
ATOM   3857  CG2 VAL   240      75.118  45.692  56.791  1.00  0.00           C  
ATOM   3858 HG21 VAL   240      74.498  45.214  57.548  1.00  0.00           H  
ATOM   3859 HG22 VAL   240      75.590  44.913  56.195  1.00  0.00           H  
ATOM   3860 HG23 VAL   240      75.888  46.283  57.277  1.00  0.00           H  
ATOM   3861  C   VAL   240      72.642  47.244  57.713  1.00  0.00           C  
ATOM   3862  O   VAL   240      71.537  46.830  57.371  1.00  0.00           O  
ATOM   3863  N   GLN   241      72.980  47.312  59.006  1.00  0.00           N  
ATOM   3864  H   GLN   241      73.883  47.694  59.254  1.00  0.00           H  
ATOM   3865  CA  GLN   241      72.042  47.002  60.093  1.00  0.00           C  
ATOM   3866  HA  GLN   241      71.376  46.210  59.754  1.00  0.00           H  
ATOM   3867  CB  GLN   241      72.790  46.474  61.329  1.00  0.00           C  
ATOM   3868  HB2 GLN   241      73.592  47.162  61.592  1.00  0.00           H  
ATOM   3869  HB3 GLN   241      72.095  46.415  62.169  1.00  0.00           H  
ATOM   3870  CG  GLN   241      73.392  45.082  61.078  1.00  0.00           C  
ATOM   3871  HG2 GLN   241      74.062  45.136  60.222  1.00  0.00           H  
ATOM   3872  HG3 GLN   241      73.973  44.793  61.951  1.00  0.00           H  
ATOM   3873  CD  GLN   241      72.354  43.989  60.823  1.00  0.00           C  
ATOM   3874  OE1 GLN   241      71.173  44.114  61.111  1.00  0.00           O  
ATOM   3875  NE2 GLN   241      72.750  42.877  60.260  1.00  0.00           N  
ATOM   3876 HE21 GLN   241      72.118  42.079  60.346  1.00  0.00           H  
ATOM   3877 HE22 GLN   241      73.741  42.735  60.091  1.00  0.00           H  
ATOM   3878  C   GLN   241      71.125  48.188  60.412  1.00  0.00           C  
ATOM   3879  O   GLN   241      69.930  47.984  60.622  1.00  0.00           O  
ATOM   3880  N   LYS   242      71.625  49.429  60.320  1.00  0.00           N  
ATOM   3881  H   LYS   242      72.636  49.531  60.225  1.00  0.00           H  
ATOM   3882  CA  LYS   242      70.776  50.643  60.303  1.00  0.00           C  
ATOM   3883  HA  LYS   242      70.135  50.630  61.175  1.00  0.00           H  
ATOM   3884  CB  LYS   242      71.661  51.900  60.347  1.00  0.00           C  
ATOM   3885  HB2 LYS   242      72.400  51.847  59.544  1.00  0.00           H  
ATOM   3886  HB3 LYS   242      71.023  52.773  60.189  1.00  0.00           H  
ATOM   3887  CG  LYS   242      72.367  52.036  61.710  1.00  0.00           C  
ATOM   3888  HG2 LYS   242      71.597  52.181  62.478  1.00  0.00           H  
ATOM   3889  HG3 LYS   242      72.915  51.117  61.932  1.00  0.00           H  
ATOM   3890  CD  LYS   242      73.354  53.213  61.746  1.00  0.00           C  
ATOM   3891  HD2 LYS   242      74.178  53.021  61.061  1.00  0.00           H  
ATOM   3892  HD3 LYS   242      72.840  54.130  61.451  1.00  0.00           H  
ATOM   3893  CE  LYS   242      73.873  53.341  63.180  1.00  0.00           C  
ATOM   3894  HE2 LYS   242      73.017  53.524  63.822  1.00  0.00           H  
ATOM   3895  HE3 LYS   242      74.333  52.397  63.481  1.00  0.00           H  
ATOM   3896  NZ  LYS   242      74.843  54.442  63.338  1.00  0.00           N  
ATOM   3897  HZ1 LYS   242      75.697  54.225  62.830  1.00  0.00           H  
ATOM   3898  HZ2 LYS   242      74.484  55.312  62.958  1.00  0.00           H  
ATOM   3899  HZ3 LYS   242      75.079  54.597  64.313  1.00  0.00           H  
ATOM   3900  C   LYS   242      69.822  50.634  59.091  1.00  0.00           C  
ATOM   3901  O   LYS   242      68.678  51.074  59.209  1.00  0.00           O  
ATOM   3902  N   ALA   243      70.205  50.004  57.978  1.00  0.00           N  
ATOM   3903  H   ALA   243      71.187  49.790  57.867  1.00  0.00           H  
ATOM   3904  CA  ALA   243      69.292  49.755  56.864  1.00  0.00           C  
ATOM   3905  HA  ALA   243      68.717  50.656  56.626  1.00  0.00           H  
ATOM   3906  CB  ALA   243      70.112  49.472  55.603  1.00  0.00           C  
ATOM   3907  HB1 ALA   243      70.850  50.230  55.409  1.00  0.00           H  
ATOM   3908  HB2 ALA   243      70.637  48.542  55.642  1.00  0.00           H  
ATOM   3909  HB3 ALA   243      69.490  49.424  54.720  1.00  0.00           H  
ATOM   3910  C   ALA   243      68.287  48.627  57.153  1.00  0.00           C  
ATOM   3911  O   ALA   243      67.110  48.780  56.821  1.00  0.00           O  
ATOM   3912  N   ARG   244      68.710  47.485  57.736  1.00  0.00           N  
ATOM   3913  H   ARG   244      69.709  47.368  57.911  1.00  0.00           H  
ATOM   3914  CA  ARG   244      67.781  46.414  58.157  1.00  0.00           C  
ATOM   3915  HA  ARG   244      67.184  46.124  57.288  1.00  0.00           H  
ATOM   3916  CB  ARG   244      68.534  45.177  58.691  1.00  0.00           C  
ATOM   3917  HB2 ARG   244      69.347  45.497  59.353  1.00  0.00           H  
ATOM   3918  HB3 ARG   244      67.827  44.577  59.280  1.00  0.00           H  
ATOM   3919  CG  ARG   244      69.076  44.289  57.553  1.00  0.00           C  
ATOM   3920  HG2 ARG   244      68.259  44.050  56.865  1.00  0.00           H  
ATOM   3921  HG3 ARG   244      69.859  44.820  57.012  1.00  0.00           H  
ATOM   3922  CD  ARG   244      69.637  42.977  58.119  1.00  0.00           C  
ATOM   3923  HD2 ARG   244      70.467  43.196  58.786  1.00  0.00           H  
ATOM   3924  HD3 ARG   244      68.865  42.495  58.721  1.00  0.00           H  
ATOM   3925  NE  ARG   244      70.055  42.040  57.059  1.00  0.00           N  
ATOM   3926  HE  ARG   244      69.327  41.482  56.641  1.00  0.00           H  
ATOM   3927  CZ  ARG   244      71.272  41.823  56.593  1.00  0.00           C  
ATOM   3928  NH1 ARG   244      72.306  42.514  56.982  1.00  0.00           N  
ATOM   3929 HH11 ARG   244      72.207  43.144  57.755  1.00  0.00           H  
ATOM   3930 HH12 ARG   244      73.215  42.357  56.553  1.00  0.00           H  
ATOM   3931  NH2 ARG   244      71.454  40.881  55.717  1.00  0.00           N  
ATOM   3932 HH21 ARG   244      70.699  40.225  55.560  1.00  0.00           H  
ATOM   3933 HH22 ARG   244      72.392  40.639  55.409  1.00  0.00           H  
ATOM   3934  C   ARG   244      66.742  46.890  59.197  1.00  0.00           C  
ATOM   3935  O   ARG   244      65.569  46.527  59.085  1.00  0.00           O  
ATOM   3936  N   LEU   245      67.125  47.756  60.133  1.00  0.00           N  
ATOM   3937  H   LEU   245      68.113  47.954  60.208  1.00  0.00           H  
ATOM   3938  CA  LEU   245      66.211  48.399  61.090  1.00  0.00           C  
ATOM   3939  HA  LEU   245      65.578  47.627  61.534  1.00  0.00           H  
ATOM   3940  CB  LEU   245      67.031  49.076  62.211  1.00  0.00           C  
ATOM   3941  HB2 LEU   245      67.791  49.714  61.750  1.00  0.00           H  
ATOM   3942  HB3 LEU   245      66.362  49.713  62.792  1.00  0.00           H  
ATOM   3943  CG  LEU   245      67.718  48.083  63.177  1.00  0.00           C  
ATOM   3944  HG  LEU   245      68.232  47.306  62.609  1.00  0.00           H  
ATOM   3945  CD1 LEU   245      68.747  48.812  64.044  1.00  0.00           C  
ATOM   3946 HD11 LEU   245      68.264  49.597  64.621  1.00  0.00           H  
ATOM   3947 HD12 LEU   245      69.229  48.103  64.715  1.00  0.00           H  
ATOM   3948 HD13 LEU   245      69.511  49.253  63.400  1.00  0.00           H  
ATOM   3949  CD2 LEU   245      66.721  47.408  64.124  1.00  0.00           C  
ATOM   3950 HD21 LEU   245      65.963  46.865  63.565  1.00  0.00           H  
ATOM   3951 HD22 LEU   245      67.246  46.691  64.757  1.00  0.00           H  
ATOM   3952 HD23 LEU   245      66.242  48.149  64.758  1.00  0.00           H  
ATOM   3953  C   LEU   245      65.265  49.381  60.383  1.00  0.00           C  
ATOM   3954  O   LEU   245      64.070  49.380  60.677  1.00  0.00           O  
ATOM   3955  N   ALA   246      65.740  50.148  59.391  1.00  0.00           N  
ATOM   3956  H   ALA   246      66.739  50.173  59.222  1.00  0.00           H  
ATOM   3957  CA  ALA   246      64.879  50.998  58.566  1.00  0.00           C  
ATOM   3958  HA  ALA   246      64.323  51.668  59.224  1.00  0.00           H  
ATOM   3959  CB  ALA   246      65.762  51.860  57.659  1.00  0.00           C  
ATOM   3960  HB1 ALA   246      66.463  52.436  58.260  1.00  0.00           H  
ATOM   3961  HB2 ALA   246      66.321  51.236  56.967  1.00  0.00           H  
ATOM   3962  HB3 ALA   246      65.137  52.550  57.097  1.00  0.00           H  
ATOM   3963  C   ALA   246      63.833  50.193  57.758  1.00  0.00           C  
ATOM   3964  O   ALA   246      62.667  50.586  57.707  1.00  0.00           O  
ATOM   3965  N   GLU   247      64.207  49.034  57.205  1.00  0.00           N  
ATOM   3966  H   GLU   247      65.193  48.794  57.217  1.00  0.00           H  
ATOM   3967  CA  GLU   247      63.261  48.092  56.577  1.00  0.00           C  
ATOM   3968  HA  GLU   247      62.747  48.599  55.759  1.00  0.00           H  
ATOM   3969  CB  GLU   247      64.021  46.880  56.005  1.00  0.00           C  
ATOM   3970  HB2 GLU   247      64.811  47.227  55.343  1.00  0.00           H  
ATOM   3971  HB3 GLU   247      64.486  46.336  56.822  1.00  0.00           H  
ATOM   3972  CG  GLU   247      63.093  45.922  55.237  1.00  0.00           C  
ATOM   3973  HG2 GLU   247      62.290  45.586  55.893  1.00  0.00           H  
ATOM   3974  HG3 GLU   247      62.646  46.468  54.407  1.00  0.00           H  
ATOM   3975  CD  GLU   247      63.809  44.678  54.699  1.00  0.00           C  
ATOM   3976  OE1 GLU   247      63.443  44.193  53.600  1.00  0.00           O  
ATOM   3977  OE2 GLU   247      64.720  44.128  55.370  1.00  0.00           O  
ATOM   3978  C   GLU   247      62.198  47.614  57.576  1.00  0.00           C  
ATOM   3979  O   GLU   247      61.003  47.624  57.272  1.00  0.00           O  
ATOM   3980  N   GLN   248      62.610  47.219  58.789  1.00  0.00           N  
ATOM   3981  H   GLN   248      63.606  47.240  58.982  1.00  0.00           H  
ATOM   3982  CA  GLN   248      61.708  46.709  59.828  1.00  0.00           C  
ATOM   3983  HA  GLN   248      61.094  45.920  59.395  1.00  0.00           H  
ATOM   3984  CB  GLN   248      62.530  46.102  60.976  1.00  0.00           C  
ATOM   3985  HB2 GLN   248      63.326  46.795  61.258  1.00  0.00           H  
ATOM   3986  HB3 GLN   248      61.885  45.944  61.843  1.00  0.00           H  
ATOM   3987  CG  GLN   248      63.126  44.751  60.545  1.00  0.00           C  
ATOM   3988  HG2 GLN   248      62.334  44.002  60.520  1.00  0.00           H  
ATOM   3989  HG3 GLN   248      63.537  44.844  59.542  1.00  0.00           H  
ATOM   3990  CD  GLN   248      64.231  44.267  61.483  1.00  0.00           C  
ATOM   3991  OE1 GLN   248      64.125  44.334  62.696  1.00  0.00           O  
ATOM   3992  NE2 GLN   248      65.307  43.742  60.954  1.00  0.00           N  
ATOM   3993 HE21 GLN   248      66.037  43.403  61.584  1.00  0.00           H  
ATOM   3994 HE22 GLN   248      65.404  43.688  59.953  1.00  0.00           H  
ATOM   3995  C   GLN   248      60.740  47.794  60.332  1.00  0.00           C  
ATOM   3996  O   GLN   248      59.567  47.493  60.555  1.00  0.00           O  
ATOM   3997  N   ALA   249      61.194  49.048  60.412  1.00  0.00           N  
ATOM   3998  H   ALA   249      62.186  49.198  60.257  1.00  0.00           H  
ATOM   3999  CA  ALA   249      60.369  50.228  60.689  1.00  0.00           C  
ATOM   4000  HA  ALA   249      59.753  50.029  61.566  1.00  0.00           H  
ATOM   4001  CB  ALA   249      61.322  51.385  61.019  1.00  0.00           C  
ATOM   4002  HB1 ALA   249      61.970  51.596  60.169  1.00  0.00           H  
ATOM   4003  HB2 ALA   249      60.755  52.281  61.254  1.00  0.00           H  
ATOM   4004  HB3 ALA   249      61.941  51.134  61.877  1.00  0.00           H  
ATOM   4005  C   ALA   249      59.426  50.624  59.529  1.00  0.00           C  
ATOM   4006  O   ALA   249      58.586  51.509  59.718  1.00  0.00           O  
ATOM   4007  N   GLU   250      59.565  50.009  58.346  1.00  0.00           N  
ATOM   4008  H   GLU   250      60.247  49.258  58.297  1.00  0.00           H  
ATOM   4009  CA  GLU   250      58.948  50.417  57.073  1.00  0.00           C  
ATOM   4010  HA  GLU   250      59.420  49.795  56.308  1.00  0.00           H  
ATOM   4011  CB  GLU   250      57.427  50.107  57.021  1.00  0.00           C  
ATOM   4012  HB2 GLU   250      56.926  50.636  57.838  1.00  0.00           H  
ATOM   4013  HB3 GLU   250      57.026  50.438  56.053  1.00  0.00           H  
ATOM   4014  CG  GLU   250      57.100  48.609  57.146  1.00  0.00           C  
ATOM   4015  HG2 GLU   250      57.474  48.062  56.278  1.00  0.00           H  
ATOM   4016  HG3 GLU   250      57.606  48.199  57.999  1.00  0.00           H  
ATOM   4017  CD  GLU   250      55.604  48.377  57.339  1.00  0.00           C  
ATOM   4018  OE1 GLU   250      55.185  47.715  58.325  1.00  0.00           O  
ATOM   4019  OE2 GLU   250      54.826  48.903  56.511  1.00  0.00           O  
ATOM   4020  C   GLU   250      59.298  51.862  56.681  1.00  0.00           C  
ATOM   4021  O   GLU   250      58.480  52.558  56.073  1.00  0.00           O  
ATOM   4022  N   ARG   251      60.509  52.339  57.015  1.00  0.00           N  
ATOM   4023  H   ARG   251      61.139  51.675  57.462  1.00  0.00           H  
ATOM   4024  CA  ARG   251      61.059  53.642  56.613  1.00  0.00           C  
ATOM   4025  HA  ARG   251      60.252  54.314  56.296  1.00  0.00           H  
ATOM   4026  CB  ARG   251      61.783  54.304  57.800  1.00  0.00           C  
ATOM   4027  HB2 ARG   251      62.520  53.611  58.221  1.00  0.00           H  
ATOM   4028  HB3 ARG   251      62.302  55.196  57.451  1.00  0.00           H  
ATOM   4029  CG  ARG   251      60.796  54.729  58.902  1.00  0.00           C  
ATOM   4030  HG2 ARG   251      60.089  55.456  58.504  1.00  0.00           H  
ATOM   4031  HG3 ARG   251      60.233  53.854  59.237  1.00  0.00           H  
ATOM   4032  CD  ARG   251      61.513  55.327  60.118  1.00  0.00           C  
ATOM   4033  HD2 ARG   251      60.798  55.386  60.940  1.00  0.00           H  
ATOM   4034  HD3 ARG   251      62.309  54.642  60.426  1.00  0.00           H  
ATOM   4035  NE  ARG   251      62.090  56.662  59.860  1.00  0.00           N  
ATOM   4036  HE  ARG   251      63.027  56.699  59.484  1.00  0.00           H  
ATOM   4037  CZ  ARG   251      61.549  57.830  60.157  1.00  0.00           C  
ATOM   4038  NH1 ARG   251      60.332  57.959  60.592  1.00  0.00           N  
ATOM   4039 HH11 ARG   251      59.684  57.178  60.559  1.00  0.00           H  
ATOM   4040 HH12 ARG   251      59.977  58.898  60.734  1.00  0.00           H  
ATOM   4041  NH2 ARG   251      62.250  58.912  60.037  1.00  0.00           N  
ATOM   4042 HH21 ARG   251      63.200  58.854  59.688  1.00  0.00           H  
ATOM   4043 HH22 ARG   251      61.873  59.812  60.319  1.00  0.00           H  
ATOM   4044  C   ARG   251      61.973  53.458  55.396  1.00  0.00           C  
ATOM   4045  O   ARG   251      63.193  53.575  55.476  1.00  0.00           O  
ATOM   4046  N   TYR   252      61.376  53.130  54.258  1.00  0.00           N  
ATOM   4047  H   TYR   252      60.374  53.076  54.238  1.00  0.00           H  
ATOM   4048  CA  TYR   252      62.107  52.718  53.073  1.00  0.00           C  
ATOM   4049  HA  TYR   252      62.831  52.002  53.348  1.00  0.00           H  
ATOM   4050  CB  TYR   252      61.183  52.062  52.066  1.00  0.00           C  
ATOM   4051  HB2 TYR   252      60.288  52.651  51.927  1.00  0.00           H  
ATOM   4052  HB3 TYR   252      61.666  51.992  51.104  1.00  0.00           H  
ATOM   4053  CG  TYR   252      60.796  50.667  52.480  1.00  0.00           C  
ATOM   4054  CD1 TYR   252      61.631  49.586  52.132  1.00  0.00           C  
ATOM   4055  HD1 TYR   252      62.544  49.754  51.588  1.00  0.00           H  
ATOM   4056  CE1 TYR   252      61.306  48.256  52.498  1.00  0.00           C  
ATOM   4057  HE1 TYR   252      61.946  47.426  52.213  1.00  0.00           H  
ATOM   4058  CZ  TYR   252      60.106  47.997  53.212  1.00  0.00           C  
ATOM   4059  OH  TYR   252      59.748  46.715  53.522  1.00  0.00           O  
ATOM   4060  HH  TYR   252      60.399  46.082  53.159  1.00  0.00           H  
ATOM   4061  CE2 TYR   252      59.270  49.079  53.582  1.00  0.00           C  
ATOM   4062  HE2 TYR   252      58.347  48.868  54.107  1.00  0.00           H  
ATOM   4063  CD2 TYR   252      59.615  50.400  53.205  1.00  0.00           C  
ATOM   4064  HD2 TYR   252      58.956  51.203  53.474  1.00  0.00           H  
ATOM   4065  C   TYR   252      62.934  53.859  52.472  1.00  0.00           C  
ATOM   4066  O   TYR   252      63.978  53.643  51.859  1.00  0.00           O  
ATOM   4067  N   ASP   253      62.529  55.117  52.673  1.00  0.00           N  
ATOM   4068  H   ASP   253      61.656  55.320  53.108  1.00  0.00           H  
ATOM   4069  CA  ASP   253      63.369  56.315  52.323  1.00  0.00           C  
ATOM   4070  HA  ASP   253      63.606  56.311  51.244  1.00  0.00           H  
ATOM   4071  CB  ASP   253      62.528  57.596  52.600  1.00  0.00           C  
ATOM   4072  HB2 ASP   253      61.512  57.478  52.065  1.00  0.00           H  
ATOM   4073  HB3 ASP   253      62.370  57.638  53.668  1.00  0.00           H  
ATOM   4074  CG  ASP   253      63.265  58.914  52.227  1.00  0.00           C  
ATOM   4075  OD1 ASP   253      63.094  59.102  51.009  1.00  0.00           O  
ATOM   4076  OD2 ASP   253      64.014  59.570  53.048  1.00  0.00           O  
ATOM   4077  C   ASP   253      64.722  56.378  53.100  1.00  0.00           C  
ATOM   4078  O   ASP   253      65.793  56.528  52.487  1.00  0.00           O  
ATOM   4079  N   ASP   254      64.683  56.020  54.400  1.00  0.00           N  
ATOM   4080  H   ASP   254      63.778  55.843  54.803  1.00  0.00           H  
ATOM   4081  CA  ASP   254      65.860  55.972  55.290  1.00  0.00           C  
ATOM   4082  HA  ASP   254      66.432  56.884  55.145  1.00  0.00           H  
ATOM   4083  CB  ASP   254      65.354  55.929  56.737  1.00  0.00           C  
ATOM   4084  HB2 ASP   254      64.597  56.693  56.890  1.00  0.00           H  
ATOM   4085  HB3 ASP   254      64.884  54.975  56.923  1.00  0.00           H  
ATOM   4086  CG  ASP   254      66.462  56.143  57.756  1.00  0.00           C  
ATOM   4087  OD1 ASP   254      66.803  55.215  58.508  1.00  0.00           O  
ATOM   4088  OD2 ASP   254      66.954  57.291  57.865  1.00  0.00           O  
ATOM   4089  C   ASP   254      66.743  54.767  54.939  1.00  0.00           C  
ATOM   4090  O   ASP   254      67.967  54.898  54.927  1.00  0.00           O  
ATOM   4091  N   MET   255      66.113  53.629  54.617  1.00  0.00           N  
ATOM   4092  H   MET   255      65.104  53.628  54.689  1.00  0.00           H  
ATOM   4093  CA  MET   255      66.773  52.420  54.117  1.00  0.00           C  
ATOM   4094  HA  MET   255      67.496  52.088  54.857  1.00  0.00           H  
ATOM   4095  CB  MET   255      65.715  51.322  53.939  1.00  0.00           C  
ATOM   4096  HB2 MET   255      65.124  51.209  54.848  1.00  0.00           H  
ATOM   4097  HB3 MET   255      65.039  51.620  53.144  1.00  0.00           H  
ATOM   4098  CG  MET   255      66.285  49.949  53.564  1.00  0.00           C  
ATOM   4099  HG2 MET   255      67.022  50.062  52.768  1.00  0.00           H  
ATOM   4100  HG3 MET   255      66.788  49.524  54.435  1.00  0.00           H  
ATOM   4101  SD  MET   255      65.010  48.790  52.984  1.00  0.00           S  
ATOM   4102  CE  MET   255      66.019  47.313  52.699  1.00  0.00           C  
ATOM   4103  HE1 MET   255      66.491  47.006  53.631  1.00  0.00           H  
ATOM   4104  HE2 MET   255      65.384  46.506  52.336  1.00  0.00           H  
ATOM   4105  HE3 MET   255      66.789  47.521  51.957  1.00  0.00           H  
ATOM   4106  C   MET   255      67.513  52.659  52.796  1.00  0.00           C  
ATOM   4107  O   MET   255      68.670  52.257  52.650  1.00  0.00           O  
ATOM   4108  N   ALA   256      66.876  53.338  51.833  1.00  0.00           N  
ATOM   4109  H   ALA   256      65.911  53.615  51.996  1.00  0.00           H  
ATOM   4110  CA  ALA   256      67.468  53.646  50.539  1.00  0.00           C  
ATOM   4111  HA  ALA   256      67.829  52.720  50.089  1.00  0.00           H  
ATOM   4112  CB  ALA   256      66.384  54.230  49.624  1.00  0.00           C  
ATOM   4113  HB1 ALA   256      65.573  53.509  49.502  1.00  0.00           H  
ATOM   4114  HB2 ALA   256      65.980  55.148  50.053  1.00  0.00           H  
ATOM   4115  HB3 ALA   256      66.808  54.448  48.643  1.00  0.00           H  
ATOM   4116  C   ALA   256      68.684  54.582  50.671  1.00  0.00           C  
ATOM   4117  O   ALA   256      69.684  54.371  49.986  1.00  0.00           O  
ATOM   4118  N   ALA   257      68.639  55.548  51.593  1.00  0.00           N  
ATOM   4119  H   ALA   257      67.792  55.666  52.139  1.00  0.00           H  
ATOM   4120  CA  ALA   257      69.777  56.429  51.870  1.00  0.00           C  
ATOM   4121  HA  ALA   257      70.135  56.840  50.926  1.00  0.00           H  
ATOM   4122  CB  ALA   257      69.298  57.591  52.744  1.00  0.00           C  
ATOM   4123  HB1 ALA   257      68.880  57.217  53.678  1.00  0.00           H  
ATOM   4124  HB2 ALA   257      70.137  58.252  52.955  1.00  0.00           H  
ATOM   4125  HB3 ALA   257      68.534  58.164  52.221  1.00  0.00           H  
ATOM   4126  C   ALA   257      70.955  55.671  52.498  1.00  0.00           C  
ATOM   4127  O   ALA   257      72.089  55.802  52.032  1.00  0.00           O  
ATOM   4128  N   ALA   258      70.702  54.806  53.493  1.00  0.00           N  
ATOM   4129  H   ALA   258      69.755  54.740  53.853  1.00  0.00           H  
ATOM   4130  CA  ALA   258      71.733  53.963  54.093  1.00  0.00           C  
ATOM   4131  HA  ALA   258      72.532  54.599  54.480  1.00  0.00           H  
ATOM   4132  CB  ALA   258      71.112  53.213  55.278  1.00  0.00           C  
ATOM   4133  HB1 ALA   258      70.282  52.592  54.941  1.00  0.00           H  
ATOM   4134  HB2 ALA   258      71.861  52.582  55.754  1.00  0.00           H  
ATOM   4135  HB3 ALA   258      70.740  53.925  56.014  1.00  0.00           H  
ATOM   4136  C   ALA   258      72.368  53.000  53.063  1.00  0.00           C  
ATOM   4137  O   ALA   258      73.591  52.845  53.027  1.00  0.00           O  
ATOM   4138  N   MET   259      71.561  52.413  52.173  1.00  0.00           N  
ATOM   4139  H   MET   259      70.557  52.535  52.268  1.00  0.00           H  
ATOM   4140  CA  MET   259      72.070  51.524  51.120  1.00  0.00           C  
ATOM   4141  HA  MET   259      72.828  50.895  51.577  1.00  0.00           H  
ATOM   4142  CB  MET   259      70.967  50.595  50.594  1.00  0.00           C  
ATOM   4143  HB2 MET   259      70.094  51.183  50.300  1.00  0.00           H  
ATOM   4144  HB3 MET   259      71.340  50.078  49.711  1.00  0.00           H  
ATOM   4145  CG  MET   259      70.553  49.534  51.626  1.00  0.00           C  
ATOM   4146  HG2 MET   259      70.005  50.031  52.424  1.00  0.00           H  
ATOM   4147  HG3 MET   259      69.862  48.846  51.143  1.00  0.00           H  
ATOM   4148  SD  MET   259      71.889  48.563  52.404  1.00  0.00           S  
ATOM   4149  CE  MET   259      72.778  47.947  50.944  1.00  0.00           C  
ATOM   4150  HE1 MET   259      72.087  47.433  50.278  1.00  0.00           H  
ATOM   4151  HE2 MET   259      73.245  48.768  50.408  1.00  0.00           H  
ATOM   4152  HE3 MET   259      73.553  47.246  51.256  1.00  0.00           H  
ATOM   4153  C   MET   259      72.794  52.258  49.984  1.00  0.00           C  
ATOM   4154  O   MET   259      73.783  51.732  49.465  1.00  0.00           O  
ATOM   4155  N   LYS   260      72.406  53.494  49.627  1.00  0.00           N  
ATOM   4156  H   LYS   260      71.556  53.880  50.031  1.00  0.00           H  
ATOM   4157  CA  LYS   260      73.208  54.324  48.710  1.00  0.00           C  
ATOM   4158  HA  LYS   260      73.413  53.735  47.815  1.00  0.00           H  
ATOM   4159  CB  LYS   260      72.441  55.592  48.288  1.00  0.00           C  
ATOM   4160  HB2 LYS   260      71.405  55.334  48.067  1.00  0.00           H  
ATOM   4161  HB3 LYS   260      72.456  56.323  49.100  1.00  0.00           H  
ATOM   4162  CG  LYS   260      73.080  56.189  47.021  1.00  0.00           C  
ATOM   4163  HG2 LYS   260      74.151  56.310  47.176  1.00  0.00           H  
ATOM   4164  HG3 LYS   260      72.931  55.492  46.194  1.00  0.00           H  
ATOM   4165  CD  LYS   260      72.509  57.555  46.628  1.00  0.00           C  
ATOM   4166  HD2 LYS   260      71.429  57.491  46.520  1.00  0.00           H  
ATOM   4167  HD3 LYS   260      72.740  58.278  47.409  1.00  0.00           H  
ATOM   4168  CE  LYS   260      73.142  57.994  45.300  1.00  0.00           C  
ATOM   4169  HE2 LYS   260      74.231  57.980  45.406  1.00  0.00           H  
ATOM   4170  HE3 LYS   260      72.863  57.274  44.528  1.00  0.00           H  
ATOM   4171  NZ  LYS   260      72.707  59.348  44.892  1.00  0.00           N  
ATOM   4172  HZ1 LYS   260      73.094  59.606  43.987  1.00  0.00           H  
ATOM   4173  HZ2 LYS   260      71.696  59.417  44.800  1.00  0.00           H  
ATOM   4174  HZ3 LYS   260      73.021  60.039  45.568  1.00  0.00           H  
ATOM   4175  C   LYS   260      74.565  54.674  49.333  1.00  0.00           C  
ATOM   4176  O   LYS   260      75.589  54.571  48.661  1.00  0.00           O  
ATOM   4177  N   ASN   261      74.595  54.972  50.632  1.00  0.00           N  
ATOM   4178  H   ASN   261      73.709  55.060  51.118  1.00  0.00           H  
ATOM   4179  CA  ASN   261      75.807  55.349  51.357  1.00  0.00           C  
ATOM   4180  HA  ASN   261      76.243  56.211  50.855  1.00  0.00           H  
ATOM   4181  CB  ASN   261      75.380  55.773  52.767  1.00  0.00           C  
ATOM   4182  HB2 ASN   261      74.519  56.435  52.697  1.00  0.00           H  
ATOM   4183  HB3 ASN   261      75.082  54.896  53.336  1.00  0.00           H  
ATOM   4184  CG  ASN   261      76.474  56.499  53.518  1.00  0.00           C  
ATOM   4185  OD1 ASN   261      77.400  55.905  54.045  1.00  0.00           O  
ATOM   4186  ND2 ASN   261      76.376  57.798  53.639  1.00  0.00           N  
ATOM   4187 HD21 ASN   261      77.101  58.292  54.151  1.00  0.00           H  
ATOM   4188 HD22 ASN   261      75.567  58.267  53.249  1.00  0.00           H  
ATOM   4189  C   ASN   261      76.885  54.243  51.362  1.00  0.00           C  
ATOM   4190  O   ASN   261      78.054  54.532  51.102  1.00  0.00           O  
ATOM   4191  N   VAL   262      76.512  52.970  51.559  1.00  0.00           N  
ATOM   4192  H   VAL   262      75.552  52.780  51.825  1.00  0.00           H  
ATOM   4193  CA  VAL   262      77.468  51.843  51.427  1.00  0.00           C  
ATOM   4194  HA  VAL   262      78.396  52.137  51.924  1.00  0.00           H  
ATOM   4195  CB  VAL   262      76.989  50.554  52.130  1.00  0.00           C  
ATOM   4196  HB  VAL   262      77.796  49.826  52.072  1.00  0.00           H  
ATOM   4197  CG1 VAL   262      76.696  50.794  53.615  1.00  0.00           C  
ATOM   4198 HG11 VAL   262      76.498  49.845  54.111  1.00  0.00           H  
ATOM   4199 HG12 VAL   262      77.554  51.267  54.088  1.00  0.00           H  
ATOM   4200 HG13 VAL   262      75.823  51.435  53.728  1.00  0.00           H  
ATOM   4201  CG2 VAL   262      75.755  49.917  51.490  1.00  0.00           C  
ATOM   4202 HG21 VAL   262      74.924  50.611  51.553  1.00  0.00           H  
ATOM   4203 HG22 VAL   262      75.947  49.669  50.446  1.00  0.00           H  
ATOM   4204 HG23 VAL   262      75.497  49.001  52.023  1.00  0.00           H  
ATOM   4205  C   VAL   262      77.855  51.546  49.971  1.00  0.00           C  
ATOM   4206  O   VAL   262      78.872  50.894  49.730  1.00  0.00           O  
ATOM   4207  N   THR   263      77.085  52.038  48.991  1.00  0.00           N  
ATOM   4208  H   THR   263      76.276  52.583  49.264  1.00  0.00           H  
ATOM   4209  CA  THR   263      77.314  51.837  47.549  1.00  0.00           C  
ATOM   4210  HA  THR   263      77.828  50.888  47.405  1.00  0.00           H  
ATOM   4211  CB  THR   263      75.976  51.742  46.794  1.00  0.00           C  
ATOM   4212  HB  THR   263      75.448  52.694  46.849  1.00  0.00           H  
ATOM   4213  CG2 THR   263      76.141  51.347  45.328  1.00  0.00           C  
ATOM   4214 HG21 THR   263      75.159  51.217  44.874  1.00  0.00           H  
ATOM   4215 HG22 THR   263      76.674  52.125  44.785  1.00  0.00           H  
ATOM   4216 HG23 THR   263      76.694  50.409  45.255  1.00  0.00           H  
ATOM   4217  OG1 THR   263      75.171  50.738  47.371  1.00  0.00           O  
ATOM   4218  HG1 THR   263      74.728  51.105  48.158  1.00  0.00           H  
ATOM   4219  C   THR   263      78.215  52.925  46.936  1.00  0.00           C  
ATOM   4220  O   THR   263      79.052  52.617  46.092  1.00  0.00           O  
ATOM   4221  N   GLU   264      78.120  54.174  47.396  1.00  0.00           N  
ATOM   4222  H   GLU   264      77.374  54.401  48.046  1.00  0.00           H  
ATOM   4223  CA  GLU   264      79.033  55.266  46.992  1.00  0.00           C  
ATOM   4224  HA  GLU   264      79.270  55.137  45.935  1.00  0.00           H  
ATOM   4225  CB  GLU   264      78.352  56.643  47.134  1.00  0.00           C  
ATOM   4226  HB2 GLU   264      77.947  56.752  48.139  1.00  0.00           H  
ATOM   4227  HB3 GLU   264      79.104  57.418  46.985  1.00  0.00           H  
ATOM   4228  CG  GLU   264      77.243  56.857  46.094  1.00  0.00           C  
ATOM   4229  HG2 GLU   264      77.608  56.520  45.124  1.00  0.00           H  
ATOM   4230  HG3 GLU   264      76.378  56.245  46.354  1.00  0.00           H  
ATOM   4231  CD  GLU   264      76.824  58.329  45.975  1.00  0.00           C  
ATOM   4232  OE1 GLU   264      76.948  58.912  44.872  1.00  0.00           O  
ATOM   4233  OE2 GLU   264      76.351  58.923  46.974  1.00  0.00           O  
ATOM   4234  C   GLU   264      80.396  55.224  47.708  1.00  0.00           C  
ATOM   4235  O   GLU   264      81.316  55.946  47.317  1.00  0.00           O  
ATOM   4236  N   LEU   265      80.579  54.349  48.714  1.00  0.00           N  
ATOM   4237  H   LEU   265      79.771  53.831  49.029  1.00  0.00           H  
ATOM   4238  CA  LEU   265      81.855  54.144  49.417  1.00  0.00           C  
ATOM   4239  HA  LEU   265      82.207  55.124  49.746  1.00  0.00           H  
ATOM   4240  CB  LEU   265      81.587  53.269  50.667  1.00  0.00           C  
ATOM   4241  HB2 LEU   265      80.779  53.731  51.243  1.00  0.00           H  
ATOM   4242  HB3 LEU   265      81.250  52.284  50.329  1.00  0.00           H  
ATOM   4243  CG  LEU   265      82.803  53.072  51.603  1.00  0.00           C  
ATOM   4244  HG  LEU   265      83.609  52.565  51.067  1.00  0.00           H  
ATOM   4245  CD1 LEU   265      83.326  54.388  52.184  1.00  0.00           C  
ATOM   4246 HD11 LEU   265      84.134  54.181  52.884  1.00  0.00           H  
ATOM   4247 HD12 LEU   265      83.734  55.004  51.375  1.00  0.00           H  
ATOM   4248 HD13 LEU   265      82.524  54.927  52.689  1.00  0.00           H  
ATOM   4249  CD2 LEU   265      82.402  52.174  52.768  1.00  0.00           C  
ATOM   4250 HD21 LEU   265      82.050  51.216  52.405  1.00  0.00           H  
ATOM   4251 HD22 LEU   265      83.258  51.990  53.408  1.00  0.00           H  
ATOM   4252 HD23 LEU   265      81.619  52.635  53.364  1.00  0.00           H  
ATOM   4253  C   LEU   265      82.965  53.548  48.513  1.00  0.00           C  
ATOM   4254  O   LEU   265      84.148  53.712  48.813  1.00  0.00           O  
ATOM   4255  N   ASN   266      82.599  52.923  47.387  1.00  0.00           N  
ATOM   4256  H   ASN   266      81.604  52.843  47.217  1.00  0.00           H  
ATOM   4257  CA  ASN   266      83.507  52.383  46.365  1.00  0.00           C  
ATOM   4258  HA  ASN   266      82.860  51.942  45.608  1.00  0.00           H  
ATOM   4259  CB  ASN   266      84.251  53.548  45.678  1.00  0.00           C  
ATOM   4260  HB2 ASN   266      83.586  54.411  45.607  1.00  0.00           H  
ATOM   4261  HB3 ASN   266      85.122  53.834  46.266  1.00  0.00           H  
ATOM   4262  CG  ASN   266      84.675  53.209  44.258  1.00  0.00           C  
ATOM   4263  OD1 ASN   266      83.851  52.914  43.403  1.00  0.00           O  
ATOM   4264  ND2 ASN   266      85.938  53.301  43.945  1.00  0.00           N  
ATOM   4265 HD21 ASN   266      86.204  53.258  42.966  1.00  0.00           H  
ATOM   4266 HD22 ASN   266      86.626  53.510  44.652  1.00  0.00           H  
ATOM   4267  C   ASN   266      84.394  51.210  46.858  1.00  0.00           C  
ATOM   4268  O   ASN   266      85.605  51.175  46.637  1.00  0.00           O  
ATOM   4269  N   GLU   267      83.774  50.224  47.507  1.00  0.00           N  
ATOM   4270  H   GLU   267      82.785  50.344  47.680  1.00  0.00           H  
ATOM   4271  CA  GLU   267      84.340  48.884  47.778  1.00  0.00           C  
ATOM   4272  HA  GLU   267      85.122  48.708  47.033  1.00  0.00           H  
ATOM   4273  CB  GLU   267      85.021  48.862  49.163  1.00  0.00           C  
ATOM   4274  HB2 GLU   267      85.392  47.855  49.352  1.00  0.00           H  
ATOM   4275  HB3 GLU   267      85.885  49.526  49.129  1.00  0.00           H  
ATOM   4276  CG  GLU   267      84.133  49.284  50.347  1.00  0.00           C  
ATOM   4277  HG2 GLU   267      83.875  50.340  50.248  1.00  0.00           H  
ATOM   4278  HG3 GLU   267      83.207  48.702  50.328  1.00  0.00           H  
ATOM   4279  CD  GLU   267      84.854  49.063  51.688  1.00  0.00           C  
ATOM   4280  OE1 GLU   267      85.991  49.563  51.883  1.00  0.00           O  
ATOM   4281  OE2 GLU   267      84.306  48.344  52.559  1.00  0.00           O  
ATOM   4282  C   GLU   267      83.284  47.753  47.606  1.00  0.00           C  
ATOM   4283  O   GLU   267      82.076  48.034  47.653  1.00  0.00           O  
ATOM   4284  N   PRO   268      83.683  46.482  47.358  1.00  0.00           N  
ATOM   4285  CD  PRO   268      85.062  46.016  47.240  1.00  0.00           C  
ATOM   4286  HD2 PRO   268      85.384  45.608  48.199  1.00  0.00           H  
ATOM   4287  HD3 PRO   268      85.750  46.790  46.907  1.00  0.00           H  
ATOM   4288  CG  PRO   268      85.028  44.898  46.205  1.00  0.00           C  
ATOM   4289  HG2 PRO   268      85.854  44.199  46.321  1.00  0.00           H  
ATOM   4290  HG3 PRO   268      85.041  45.317  45.204  1.00  0.00           H  
ATOM   4291  CB  PRO   268      83.679  44.249  46.480  1.00  0.00           C  
ATOM   4292  HB2 PRO   268      83.783  43.581  47.334  1.00  0.00           H  
ATOM   4293  HB3 PRO   268      83.305  43.700  45.616  1.00  0.00           H  
ATOM   4294  CA  PRO   268      82.785  45.446  46.828  1.00  0.00           C  
ATOM   4295  HA  PRO   268      82.355  45.821  45.898  1.00  0.00           H  
ATOM   4296  C   PRO   268      81.642  45.011  47.763  1.00  0.00           C  
ATOM   4297  O   PRO   268      81.876  44.641  48.915  1.00  0.00           O  
ATOM   4298  N   LEU   269      80.420  44.962  47.226  1.00  0.00           N  
ATOM   4299  H   LEU   269      80.315  45.216  46.251  1.00  0.00           H  
ATOM   4300  CA  LEU   269      79.213  44.507  47.933  1.00  0.00           C  
ATOM   4301  HA  LEU   269      79.384  44.573  49.011  1.00  0.00           H  
ATOM   4302  CB  LEU   269      78.022  45.422  47.578  1.00  0.00           C  
ATOM   4303  HB2 LEU   269      77.874  45.388  46.496  1.00  0.00           H  
ATOM   4304  HB3 LEU   269      77.127  45.011  48.041  1.00  0.00           H  
ATOM   4305  CG  LEU   269      78.150  46.896  48.006  1.00  0.00           C  
ATOM   4306  HG  LEU   269      79.002  47.349  47.503  1.00  0.00           H  
ATOM   4307  CD1 LEU   269      76.886  47.649  47.595  1.00  0.00           C  
ATOM   4308 HD11 LEU   269      76.968  48.696  47.887  1.00  0.00           H  
ATOM   4309 HD12 LEU   269      76.768  47.601  46.510  1.00  0.00           H  
ATOM   4310 HD13 LEU   269      76.012  47.212  48.074  1.00  0.00           H  
ATOM   4311  CD2 LEU   269      78.334  47.073  49.514  1.00  0.00           C  
ATOM   4312 HD21 LEU   269      77.521  46.590  50.053  1.00  0.00           H  
ATOM   4313 HD22 LEU   269      79.283  46.636  49.823  1.00  0.00           H  
ATOM   4314 HD23 LEU   269      78.350  48.130  49.764  1.00  0.00           H  
ATOM   4315  C   LEU   269      78.884  43.041  47.616  1.00  0.00           C  
ATOM   4316  O   LEU   269      78.952  42.606  46.458  1.00  0.00           O  
ATOM   4317  N   SER   270      78.468  42.293  48.640  1.00  0.00           N  
ATOM   4318  H   SER   270      78.442  42.736  49.554  1.00  0.00           H  
ATOM   4319  CA  SER   270      78.017  40.898  48.560  1.00  0.00           C  
ATOM   4320  HA  SER   270      78.655  40.370  47.852  1.00  0.00           H  
ATOM   4321  CB  SER   270      78.187  40.216  49.920  1.00  0.00           C  
ATOM   4322  HB2 SER   270      77.961  39.157  49.821  1.00  0.00           H  
ATOM   4323  HB3 SER   270      79.219  40.313  50.239  1.00  0.00           H  
ATOM   4324  OG  SER   270      77.345  40.770  50.912  1.00  0.00           O  
ATOM   4325  HG  SER   270      77.656  41.690  51.079  1.00  0.00           H  
ATOM   4326  C   SER   270      76.570  40.750  48.071  1.00  0.00           C  
ATOM   4327  O   SER   270      75.824  41.727  47.995  1.00  0.00           O  
ATOM   4328  N   ASN   271      76.150  39.521  47.757  1.00  0.00           N  
ATOM   4329  H   ASN   271      76.795  38.745  47.860  1.00  0.00           H  
ATOM   4330  CA  ASN   271      74.820  39.241  47.203  1.00  0.00           C  
ATOM   4331  HA  ASN   271      74.725  39.775  46.256  1.00  0.00           H  
ATOM   4332  CB  ASN   271      74.729  37.734  46.918  1.00  0.00           C  
ATOM   4333  HB2 ASN   271      75.631  37.402  46.408  1.00  0.00           H  
ATOM   4334  HB3 ASN   271      74.645  37.178  47.848  1.00  0.00           H  
ATOM   4335  CG  ASN   271      73.531  37.394  46.054  1.00  0.00           C  
ATOM   4336  OD1 ASN   271      72.392  37.435  46.491  1.00  0.00           O  
ATOM   4337  ND2 ASN   271      73.737  37.116  44.793  1.00  0.00           N  
ATOM   4338 HD21 ASN   271      72.931  36.891  44.219  1.00  0.00           H  
ATOM   4339 HD22 ASN   271      74.683  37.025  44.442  1.00  0.00           H  
ATOM   4340  C   ASN   271      73.674  39.741  48.111  1.00  0.00           C  
ATOM   4341  O   ASN   271      72.735  40.369  47.616  1.00  0.00           O  
ATOM   4342  N   GLU   272      73.786  39.555  49.433  1.00  0.00           N  
ATOM   4343  H   GLU   272      74.568  39.008  49.771  1.00  0.00           H  
ATOM   4344  CA  GLU   272      72.794  40.058  50.406  1.00  0.00           C  
ATOM   4345  HA  GLU   272      71.812  39.722  50.071  1.00  0.00           H  
ATOM   4346  CB  GLU   272      73.024  39.436  51.799  1.00  0.00           C  
ATOM   4347  HB2 GLU   272      72.168  39.679  52.428  1.00  0.00           H  
ATOM   4348  HB3 GLU   272      73.068  38.352  51.702  1.00  0.00           H  
ATOM   4349  CG  GLU   272      74.292  39.924  52.512  1.00  0.00           C  
ATOM   4350  HG2 GLU   272      75.152  39.698  51.884  1.00  0.00           H  
ATOM   4351  HG3 GLU   272      74.242  41.004  52.643  1.00  0.00           H  
ATOM   4352  CD  GLU   272      74.466  39.279  53.891  1.00  0.00           C  
ATOM   4353  OE1 GLU   272      75.195  38.263  54.005  1.00  0.00           O  
ATOM   4354  OE2 GLU   272      73.904  39.791  54.888  1.00  0.00           O  
ATOM   4355  C   GLU   272      72.733  41.594  50.488  1.00  0.00           C  
ATOM   4356  O   GLU   272      71.665  42.155  50.753  1.00  0.00           O  
ATOM   4357  N   GLU   273      73.849  42.288  50.219  1.00  0.00           N  
ATOM   4358  H   GLU   273      74.678  41.761  49.962  1.00  0.00           H  
ATOM   4359  CA  GLU   273      73.946  43.752  50.208  1.00  0.00           C  
ATOM   4360  HA  GLU   273      73.366  44.165  51.031  1.00  0.00           H  
ATOM   4361  CB  GLU   273      75.409  44.192  50.396  1.00  0.00           C  
ATOM   4362  HB2 GLU   273      76.024  43.710  49.642  1.00  0.00           H  
ATOM   4363  HB3 GLU   273      75.482  45.266  50.238  1.00  0.00           H  
ATOM   4364  CG  GLU   273      75.982  43.874  51.783  1.00  0.00           C  
ATOM   4365  HG2 GLU   273      75.490  44.501  52.524  1.00  0.00           H  
ATOM   4366  HG3 GLU   273      75.769  42.834  52.033  1.00  0.00           H  
ATOM   4367  CD  GLU   273      77.503  44.071  51.818  1.00  0.00           C  
ATOM   4368  OE1 GLU   273      78.242  43.201  51.333  1.00  0.00           O  
ATOM   4369  OE2 GLU   273      77.993  45.096  52.378  1.00  0.00           O  
ATOM   4370  C   GLU   273      73.372  44.337  48.903  1.00  0.00           C  
ATOM   4371  O   GLU   273      72.650  45.332  48.931  1.00  0.00           O  
ATOM   4372  N   ARG   274      73.621  43.681  47.767  1.00  0.00           N  
ATOM   4373  H   ARG   274      74.246  42.879  47.809  1.00  0.00           H  
ATOM   4374  CA  ARG   274      73.007  44.039  46.470  1.00  0.00           C  
ATOM   4375  HA  ARG   274      73.097  45.117  46.332  1.00  0.00           H  
ATOM   4376  CB  ARG   274      73.768  43.341  45.330  1.00  0.00           C  
ATOM   4377  HB2 ARG   274      73.688  42.261  45.471  1.00  0.00           H  
ATOM   4378  HB3 ARG   274      73.300  43.608  44.381  1.00  0.00           H  
ATOM   4379  CG  ARG   274      75.260  43.734  45.260  1.00  0.00           C  
ATOM   4380  HG2 ARG   274      75.346  44.820  45.219  1.00  0.00           H  
ATOM   4381  HG3 ARG   274      75.778  43.399  46.154  1.00  0.00           H  
ATOM   4382  CD  ARG   274      75.989  43.149  44.041  1.00  0.00           C  
ATOM   4383  HD2 ARG   274      75.667  43.692  43.151  1.00  0.00           H  
ATOM   4384  HD3 ARG   274      77.057  43.318  44.147  1.00  0.00           H  
ATOM   4385  NE  ARG   274      75.717  41.716  43.839  1.00  0.00           N  
ATOM   4386  HE  ARG   274      74.814  41.482  43.442  1.00  0.00           H  
ATOM   4387  CZ  ARG   274      76.441  40.670  44.180  1.00  0.00           C  
ATOM   4388  NH1 ARG   274      77.516  40.746  44.900  1.00  0.00           N  
ATOM   4389 HH11 ARG   274      77.846  41.636  45.248  1.00  0.00           H  
ATOM   4390 HH12 ARG   274      78.055  39.900  45.063  1.00  0.00           H  
ATOM   4391  NH2 ARG   274      76.060  39.487  43.805  1.00  0.00           N  
ATOM   4392 HH21 ARG   274      75.221  39.372  43.246  1.00  0.00           H  
ATOM   4393 HH22 ARG   274      76.596  38.661  44.046  1.00  0.00           H  
ATOM   4394  C   ARG   274      71.503  43.727  46.441  1.00  0.00           C  
ATOM   4395  O   ARG   274      70.743  44.458  45.799  1.00  0.00           O  
ATOM   4396  N   ASN   275      71.054  42.712  47.196  1.00  0.00           N  
ATOM   4397  H   ASN   275      71.752  42.117  47.626  1.00  0.00           H  
ATOM   4398  CA  ASN   275      69.641  42.442  47.483  1.00  0.00           C  
ATOM   4399  HA  ASN   275      69.092  42.399  46.539  1.00  0.00           H  
ATOM   4400  CB  ASN   275      69.531  41.060  48.173  1.00  0.00           C  
ATOM   4401  HB2 ASN   275      70.060  40.325  47.571  1.00  0.00           H  
ATOM   4402  HB3 ASN   275      70.018  41.101  49.141  1.00  0.00           H  
ATOM   4403  CG  ASN   275      68.124  40.524  48.374  1.00  0.00           C  
ATOM   4404  OD1 ASN   275      67.119  41.079  47.949  1.00  0.00           O  
ATOM   4405  ND2 ASN   275      68.001  39.394  49.040  1.00  0.00           N  
ATOM   4406 HD21 ASN   275      67.090  38.985  49.122  1.00  0.00           H  
ATOM   4407 HD22 ASN   275      68.814  38.932  49.418  1.00  0.00           H  
ATOM   4408  C   ASN   275      69.028  43.588  48.316  1.00  0.00           C  
ATOM   4409  O   ASN   275      68.069  44.213  47.869  1.00  0.00           O  
ATOM   4410  N   LEU   276      69.638  43.959  49.454  1.00  0.00           N  
ATOM   4411  H   LEU   276      70.437  43.418  49.767  1.00  0.00           H  
ATOM   4412  CA  LEU   276      69.218  45.103  50.288  1.00  0.00           C  
ATOM   4413  HA  LEU   276      68.243  44.884  50.723  1.00  0.00           H  
ATOM   4414  CB  LEU   276      70.251  45.322  51.416  1.00  0.00           C  
ATOM   4415  HB2 LEU   276      71.241  45.077  51.040  1.00  0.00           H  
ATOM   4416  HB3 LEU   276      70.263  46.378  51.675  1.00  0.00           H  
ATOM   4417  CG  LEU   276      70.002  44.541  52.716  1.00  0.00           C  
ATOM   4418  HG  LEU   276      69.732  43.519  52.477  1.00  0.00           H  
ATOM   4419  CD1 LEU   276      71.267  44.523  53.576  1.00  0.00           C  
ATOM   4420 HD11 LEU   276      71.067  44.015  54.517  1.00  0.00           H  
ATOM   4421 HD12 LEU   276      72.058  43.984  53.054  1.00  0.00           H  
ATOM   4422 HD13 LEU   276      71.595  45.542  53.779  1.00  0.00           H  
ATOM   4423  CD2 LEU   276      68.883  45.182  53.536  1.00  0.00           C  
ATOM   4424 HD21 LEU   276      69.153  46.205  53.799  1.00  0.00           H  
ATOM   4425 HD22 LEU   276      67.960  45.184  52.960  1.00  0.00           H  
ATOM   4426 HD23 LEU   276      68.724  44.607  54.448  1.00  0.00           H  
ATOM   4427  C   LEU   276      69.060  46.406  49.476  1.00  0.00           C  
ATOM   4428  O   LEU   276      68.038  47.085  49.591  1.00  0.00           O  
ATOM   4429  N   LEU   277      70.046  46.728  48.630  1.00  0.00           N  
ATOM   4430  H   LEU   277      70.876  46.144  48.627  1.00  0.00           H  
ATOM   4431  CA  LEU   277      70.017  47.888  47.728  1.00  0.00           C  
ATOM   4432  HA  LEU   277      69.896  48.788  48.329  1.00  0.00           H  
ATOM   4433  CB  LEU   277      71.373  47.942  46.992  1.00  0.00           C  
ATOM   4434  HB2 LEU   277      72.172  48.042  47.730  1.00  0.00           H  
ATOM   4435  HB3 LEU   277      71.513  46.991  46.474  1.00  0.00           H  
ATOM   4436  CG  LEU   277      71.518  49.072  45.952  1.00  0.00           C  
ATOM   4437  HG  LEU   277      70.710  49.009  45.225  1.00  0.00           H  
ATOM   4438  CD1 LEU   277      71.498  50.460  46.596  1.00  0.00           C  
ATOM   4439 HD11 LEU   277      71.624  51.220  45.826  1.00  0.00           H  
ATOM   4440 HD12 LEU   277      70.544  50.628  47.094  1.00  0.00           H  
ATOM   4441 HD13 LEU   277      72.310  50.544  47.317  1.00  0.00           H  
ATOM   4442  CD2 LEU   277      72.839  48.903  45.200  1.00  0.00           C  
ATOM   4443 HD21 LEU   277      72.935  49.683  44.444  1.00  0.00           H  
ATOM   4444 HD22 LEU   277      73.678  48.975  45.894  1.00  0.00           H  
ATOM   4445 HD23 LEU   277      72.864  47.933  44.708  1.00  0.00           H  
ATOM   4446  C   LEU   277      68.830  47.825  46.752  1.00  0.00           C  
ATOM   4447  O   LEU   277      68.105  48.809  46.589  1.00  0.00           O  
ATOM   4448  N   SER   278      68.611  46.660  46.132  1.00  0.00           N  
ATOM   4449  H   SER   278      69.223  45.885  46.352  1.00  0.00           H  
ATOM   4450  CA  SER   278      67.552  46.448  45.139  1.00  0.00           C  
ATOM   4451  HA  SER   278      67.632  47.218  44.371  1.00  0.00           H  
ATOM   4452  CB  SER   278      67.712  45.088  44.457  1.00  0.00           C  
ATOM   4453  HB2 SER   278      67.648  44.288  45.195  1.00  0.00           H  
ATOM   4454  HB3 SER   278      66.911  44.951  43.731  1.00  0.00           H  
ATOM   4455  OG  SER   278      68.956  45.028  43.793  1.00  0.00           O  
ATOM   4456  HG  SER   278      69.630  44.851  44.475  1.00  0.00           H  
ATOM   4457  C   SER   278      66.151  46.546  45.748  1.00  0.00           C  
ATOM   4458  O   SER   278      65.291  47.198  45.157  1.00  0.00           O  
ATOM   4459  N   VAL   279      65.934  45.960  46.929  1.00  0.00           N  
ATOM   4460  H   VAL   279      66.693  45.423  47.341  1.00  0.00           H  
ATOM   4461  CA  VAL   279      64.652  46.013  47.664  1.00  0.00           C  
ATOM   4462  HA  VAL   279      63.855  45.666  47.008  1.00  0.00           H  
ATOM   4463  CB  VAL   279      64.697  45.087  48.899  1.00  0.00           C  
ATOM   4464  HB  VAL   279      65.559  45.352  49.512  1.00  0.00           H  
ATOM   4465  CG1 VAL   279      63.437  45.177  49.769  1.00  0.00           C  
ATOM   4466 HG11 VAL   279      62.554  44.944  49.172  1.00  0.00           H  
ATOM   4467 HG12 VAL   279      63.505  44.465  50.593  1.00  0.00           H  
ATOM   4468 HG13 VAL   279      63.332  46.175  50.195  1.00  0.00           H  
ATOM   4469  CG2 VAL   279      64.829  43.622  48.479  1.00  0.00           C  
ATOM   4470 HG21 VAL   279      64.915  42.994  49.364  1.00  0.00           H  
ATOM   4471 HG22 VAL   279      63.957  43.325  47.900  1.00  0.00           H  
ATOM   4472 HG23 VAL   279      65.714  43.471  47.867  1.00  0.00           H  
ATOM   4473  C   VAL   279      64.314  47.442  48.078  1.00  0.00           C  
ATOM   4474  O   VAL   279      63.185  47.896  47.870  1.00  0.00           O  
ATOM   4475  N   ALA   280      65.293  48.185  48.617  1.00  0.00           N  
ATOM   4476  H   ALA   280      66.203  47.758  48.764  1.00  0.00           H  
ATOM   4477  CA  ALA   280      65.093  49.557  49.057  1.00  0.00           C  
ATOM   4478  HA  ALA   280      64.286  49.574  49.792  1.00  0.00           H  
ATOM   4479  CB  ALA   280      66.374  50.050  49.737  1.00  0.00           C  
ATOM   4480  HB1 ALA   280      66.194  51.030  50.173  1.00  0.00           H  
ATOM   4481  HB2 ALA   280      66.662  49.358  50.528  1.00  0.00           H  
ATOM   4482  HB3 ALA   280      67.188  50.113  49.014  1.00  0.00           H  
ATOM   4483  C   ALA   280      64.677  50.477  47.891  1.00  0.00           C  
ATOM   4484  O   ALA   280      63.664  51.171  47.982  1.00  0.00           O  
ATOM   4485  N   TYR   281      65.415  50.435  46.779  1.00  0.00           N  
ATOM   4486  H   TYR   281      66.235  49.838  46.745  1.00  0.00           H  
ATOM   4487  CA  TYR   281      65.092  51.270  45.612  1.00  0.00           C  
ATOM   4488  HA  TYR   281      64.894  52.277  45.975  1.00  0.00           H  
ATOM   4489  CB  TYR   281      66.294  51.390  44.664  1.00  0.00           C  
ATOM   4490  HB2 TYR   281      66.872  50.464  44.659  1.00  0.00           H  
ATOM   4491  HB3 TYR   281      65.926  51.553  43.650  1.00  0.00           H  
ATOM   4492  CG  TYR   281      67.181  52.564  45.045  1.00  0.00           C  
ATOM   4493  CD1 TYR   281      66.993  53.821  44.433  1.00  0.00           C  
ATOM   4494  HD1 TYR   281      66.247  53.943  43.661  1.00  0.00           H  
ATOM   4495  CE1 TYR   281      67.747  54.936  44.852  1.00  0.00           C  
ATOM   4496  HE1 TYR   281      67.595  55.900  44.393  1.00  0.00           H  
ATOM   4497  CZ  TYR   281      68.680  54.803  45.902  1.00  0.00           C  
ATOM   4498  OH  TYR   281      69.389  55.877  46.339  1.00  0.00           O  
ATOM   4499  HH  TYR   281      69.295  56.665  45.762  1.00  0.00           H  
ATOM   4500  CE2 TYR   281      68.868  53.546  46.514  1.00  0.00           C  
ATOM   4501  HE2 TYR   281      69.582  53.453  47.318  1.00  0.00           H  
ATOM   4502  CD2 TYR   281      68.125  52.429  46.082  1.00  0.00           C  
ATOM   4503  HD2 TYR   281      68.262  51.471  46.561  1.00  0.00           H  
ATOM   4504  C   TYR   281      63.801  50.828  44.916  1.00  0.00           C  
ATOM   4505  O   TYR   281      62.993  51.687  44.560  1.00  0.00           O  
ATOM   4506  N   LYS   282      63.524  49.517  44.804  1.00  0.00           N  
ATOM   4507  H   LYS   282      64.213  48.845  45.130  1.00  0.00           H  
ATOM   4508  CA  LYS   282      62.256  49.002  44.260  1.00  0.00           C  
ATOM   4509  HA  LYS   282      62.169  49.319  43.222  1.00  0.00           H  
ATOM   4510  CB  LYS   282      62.284  47.465  44.291  1.00  0.00           C  
ATOM   4511  HB2 LYS   282      63.134  47.118  43.709  1.00  0.00           H  
ATOM   4512  HB3 LYS   282      62.419  47.133  45.321  1.00  0.00           H  
ATOM   4513  CG  LYS   282      61.027  46.799  43.719  1.00  0.00           C  
ATOM   4514  HG2 LYS   282      60.166  47.093  44.314  1.00  0.00           H  
ATOM   4515  HG3 LYS   282      60.876  47.127  42.691  1.00  0.00           H  
ATOM   4516  CD  LYS   282      61.168  45.269  43.748  1.00  0.00           C  
ATOM   4517  HD2 LYS   282      61.784  44.943  42.906  1.00  0.00           H  
ATOM   4518  HD3 LYS   282      61.667  44.968  44.670  1.00  0.00           H  
ATOM   4519  CE  LYS   282      59.810  44.560  43.716  1.00  0.00           C  
ATOM   4520  HE2 LYS   282      59.981  43.480  43.761  1.00  0.00           H  
ATOM   4521  HE3 LYS   282      59.238  44.844  44.605  1.00  0.00           H  
ATOM   4522  NZ  LYS   282      59.023  44.874  42.503  1.00  0.00           N  
ATOM   4523  HZ1 LYS   282      58.763  45.847  42.448  1.00  0.00           H  
ATOM   4524  HZ2 LYS   282      59.528  44.620  41.659  1.00  0.00           H  
ATOM   4525  HZ3 LYS   282      58.146  44.355  42.521  1.00  0.00           H  
ATOM   4526  C   LYS   282      61.043  49.575  45.006  1.00  0.00           C  
ATOM   4527  O   LYS   282      60.087  49.995  44.348  1.00  0.00           O  
ATOM   4528  N   ASN   283      61.102  49.666  46.338  1.00  0.00           N  
ATOM   4529  H   ASN   283      61.910  49.270  46.806  1.00  0.00           H  
ATOM   4530  CA  ASN   283      60.011  50.192  47.160  1.00  0.00           C  
ATOM   4531  HA  ASN   283      59.084  49.711  46.837  1.00  0.00           H  
ATOM   4532  CB  ASN   283      60.255  49.787  48.625  1.00  0.00           C  
ATOM   4533  HB2 ASN   283      60.539  48.735  48.653  1.00  0.00           H  
ATOM   4534  HB3 ASN   283      61.082  50.359  49.042  1.00  0.00           H  
ATOM   4535  CG  ASN   283      59.035  49.976  49.517  1.00  0.00           C  
ATOM   4536  OD1 ASN   283      58.369  51.003  49.528  1.00  0.00           O  
ATOM   4537  ND2 ASN   283      58.693  48.979  50.289  1.00  0.00           N  
ATOM   4538 HD21 ASN   283      57.963  49.135  50.971  1.00  0.00           H  
ATOM   4539 HD22 ASN   283      59.239  48.120  50.302  1.00  0.00           H  
ATOM   4540  C   ASN   283      59.807  51.710  46.974  1.00  0.00           C  
ATOM   4541  O   ASN   283      58.689  52.131  46.670  1.00  0.00           O  
ATOM   4542  N   VAL   284      60.861  52.531  47.089  1.00  0.00           N  
ATOM   4543  H   VAL   284      61.762  52.135  47.343  1.00  0.00           H  
ATOM   4544  CA  VAL   284      60.724  54.011  47.018  1.00  0.00           C  
ATOM   4545  HA  VAL   284      59.845  54.290  47.611  1.00  0.00           H  
ATOM   4546  CB  VAL   284      61.915  54.757  47.663  1.00  0.00           C  
ATOM   4547  HB  VAL   284      61.659  55.821  47.706  1.00  0.00           H  
ATOM   4548  CG1 VAL   284      62.163  54.295  49.096  1.00  0.00           C  
ATOM   4549 HG11 VAL   284      62.499  53.264  49.128  1.00  0.00           H  
ATOM   4550 HG12 VAL   284      62.922  54.920  49.554  1.00  0.00           H  
ATOM   4551 HG13 VAL   284      61.243  54.391  49.681  1.00  0.00           H  
ATOM   4552  CG2 VAL   284      63.221  54.627  46.882  1.00  0.00           C  
ATOM   4553 HG21 VAL   284      63.486  53.583  46.776  1.00  0.00           H  
ATOM   4554 HG22 VAL   284      63.115  55.077  45.886  1.00  0.00           H  
ATOM   4555 HG23 VAL   284      64.015  55.154  47.396  1.00  0.00           H  
ATOM   4556  C   VAL   284      60.445  54.521  45.599  1.00  0.00           C  
ATOM   4557  O   VAL   284      59.772  55.541  45.430  1.00  0.00           O  
ATOM   4558  N   VAL   285      60.901  53.800  44.565  1.00  0.00           N  
ATOM   4559  H   VAL   285      61.512  53.009  44.760  1.00  0.00           H  
ATOM   4560  CA  VAL   285      60.465  54.009  43.170  1.00  0.00           C  
ATOM   4561  HA  VAL   285      60.526  55.071  42.934  1.00  0.00           H  
ATOM   4562  CB  VAL   285      61.366  53.239  42.176  1.00  0.00           C  
ATOM   4563  HB  VAL   285      61.334  52.179  42.430  1.00  0.00           H  
ATOM   4564  CG1 VAL   285      60.889  53.413  40.731  1.00  0.00           C  
ATOM   4565 HG11 VAL   285      60.845  54.470  40.477  1.00  0.00           H  
ATOM   4566 HG12 VAL   285      61.587  52.918  40.060  1.00  0.00           H  
ATOM   4567 HG13 VAL   285      59.907  52.963  40.591  1.00  0.00           H  
ATOM   4568  CG2 VAL   285      62.828  53.712  42.209  1.00  0.00           C  
ATOM   4569 HG21 VAL   285      63.192  53.806  43.231  1.00  0.00           H  
ATOM   4570 HG22 VAL   285      63.446  52.982  41.684  1.00  0.00           H  
ATOM   4571 HG23 VAL   285      62.926  54.671  41.712  1.00  0.00           H  
ATOM   4572  C   VAL   285      58.994  53.594  43.022  1.00  0.00           C  
ATOM   4573  O   VAL   285      58.191  54.352  42.480  1.00  0.00           O  
ATOM   4574  N   GLY   286      58.610  52.432  43.567  1.00  0.00           N  
ATOM   4575  H   GLY   286      59.317  51.854  44.010  1.00  0.00           H  
ATOM   4576  CA  GLY   286      57.243  51.896  43.519  1.00  0.00           C  
ATOM   4577  HA2 GLY   286      56.948  51.750  42.482  1.00  0.00           H  
ATOM   4578  HA3 GLY   286      57.236  50.929  44.022  1.00  0.00           H  
ATOM   4579  C   GLY   286      56.199  52.787  44.204  1.00  0.00           C  
ATOM   4580  O   GLY   286      55.071  52.876  43.720  1.00  0.00           O  
ATOM   4581  N   ALA   287      56.570  53.507  45.270  1.00  0.00           N  
ATOM   4582  H   ALA   287      57.491  53.335  45.659  1.00  0.00           H  
ATOM   4583  CA  ALA   287      55.691  54.453  45.962  1.00  0.00           C  
ATOM   4584  HA  ALA   287      54.749  53.961  46.222  1.00  0.00           H  
ATOM   4585  CB  ALA   287      56.379  54.880  47.265  1.00  0.00           C  
ATOM   4586  HB1 ALA   287      55.740  55.564  47.819  1.00  0.00           H  
ATOM   4587  HB2 ALA   287      56.568  54.013  47.896  1.00  0.00           H  
ATOM   4588  HB3 ALA   287      57.325  55.375  47.068  1.00  0.00           H  
ATOM   4589  C   ALA   287      55.357  55.667  45.072  1.00  0.00           C  
ATOM   4590  O   ALA   287      54.187  56.025  44.904  1.00  0.00           O  
ATOM   4591  N   ARG   288      56.384  56.257  44.443  1.00  0.00           N  
ATOM   4592  H   ARG   288      57.315  55.897  44.620  1.00  0.00           H  
ATOM   4593  CA  ARG   288      56.229  57.336  43.445  1.00  0.00           C  
ATOM   4594  HA  ARG   288      55.666  58.163  43.885  1.00  0.00           H  
ATOM   4595  CB  ARG   288      57.618  57.841  43.006  1.00  0.00           C  
ATOM   4596  HB2 ARG   288      58.183  56.992  42.613  1.00  0.00           H  
ATOM   4597  HB3 ARG   288      57.487  58.560  42.193  1.00  0.00           H  
ATOM   4598  CG  ARG   288      58.445  58.526  44.113  1.00  0.00           C  
ATOM   4599  HG2 ARG   288      58.095  59.550  44.246  1.00  0.00           H  
ATOM   4600  HG3 ARG   288      58.343  57.993  45.057  1.00  0.00           H  
ATOM   4601  CD  ARG   288      59.923  58.523  43.694  1.00  0.00           C  
ATOM   4602  HD2 ARG   288      60.287  57.495  43.699  1.00  0.00           H  
ATOM   4603  HD3 ARG   288      59.989  58.892  42.673  1.00  0.00           H  
ATOM   4604  NE  ARG   288      60.795  59.359  44.537  1.00  0.00           N  
ATOM   4605  HE  ARG   288      61.194  60.180  44.104  1.00  0.00           H  
ATOM   4606  CZ  ARG   288      61.260  59.078  45.741  1.00  0.00           C  
ATOM   4607  NH1 ARG   288      60.915  58.027  46.419  1.00  0.00           N  
ATOM   4608 HH11 ARG   288      60.253  57.357  46.055  1.00  0.00           H  
ATOM   4609 HH12 ARG   288      61.243  57.938  47.370  1.00  0.00           H  
ATOM   4610  NH2 ARG   288      62.144  59.843  46.296  1.00  0.00           N  
ATOM   4611 HH21 ARG   288      62.550  60.619  45.776  1.00  0.00           H  
ATOM   4612 HH22 ARG   288      62.582  59.521  47.151  1.00  0.00           H  
ATOM   4613  C   ARG   288      55.414  56.852  42.241  1.00  0.00           C  
ATOM   4614  O   ARG   288      54.440  57.488  41.853  1.00  0.00           O  
ATOM   4615  N   ARG   289      55.746  55.683  41.673  1.00  0.00           N  
ATOM   4616  H   ARG   289      56.571  55.215  42.041  1.00  0.00           H  
ATOM   4617  CA  ARG   289      55.072  55.100  40.505  1.00  0.00           C  
ATOM   4618  HA  ARG   289      55.080  55.824  39.688  1.00  0.00           H  
ATOM   4619  CB  ARG   289      55.864  53.857  40.070  1.00  0.00           C  
ATOM   4620  HB2 ARG   289      56.921  54.127  39.994  1.00  0.00           H  
ATOM   4621  HB3 ARG   289      55.762  53.081  40.831  1.00  0.00           H  
ATOM   4622  CG  ARG   289      55.422  53.301  38.712  1.00  0.00           C  
ATOM   4623  HG2 ARG   289      54.357  53.066  38.725  1.00  0.00           H  
ATOM   4624  HG3 ARG   289      55.616  54.041  37.934  1.00  0.00           H  
ATOM   4625  CD  ARG   289      56.209  52.022  38.424  1.00  0.00           C  
ATOM   4626  HD2 ARG   289      57.273  52.232  38.535  1.00  0.00           H  
ATOM   4627  HD3 ARG   289      55.920  51.277  39.163  1.00  0.00           H  
ATOM   4628  NE  ARG   289      55.954  51.525  37.062  1.00  0.00           N  
ATOM   4629  HE  ARG   289      55.874  52.224  36.328  1.00  0.00           H  
ATOM   4630  CZ  ARG   289      55.874  50.271  36.664  1.00  0.00           C  
ATOM   4631  NH1 ARG   289      56.085  49.280  37.479  1.00  0.00           N  
ATOM   4632 HH11 ARG   289      56.316  49.456  38.447  1.00  0.00           H  
ATOM   4633 HH12 ARG   289      56.096  48.328  37.132  1.00  0.00           H  
ATOM   4634  NH2 ARG   289      55.579  49.989  35.429  1.00  0.00           N  
ATOM   4635 HH21 ARG   289      55.346  50.734  34.774  1.00  0.00           H  
ATOM   4636 HH22 ARG   289      55.445  49.020  35.150  1.00  0.00           H  
ATOM   4637  C   ARG   289      53.587  54.776  40.765  1.00  0.00           C  
ATOM   4638  O   ARG   289      52.745  55.098  39.932  1.00  0.00           O  
ATOM   4639  N   SER   290      53.276  54.196  41.919  1.00  0.00           N  
ATOM   4640  H   SER   290      54.023  53.941  42.550  1.00  0.00           H  
ATOM   4641  CA  SER   290      51.892  53.827  42.288  1.00  0.00           C  
ATOM   4642  HA  SER   290      51.453  53.257  41.467  1.00  0.00           H  
ATOM   4643  CB  SER   290      51.870  52.940  43.539  1.00  0.00           C  
ATOM   4644  HB2 SER   290      52.306  53.476  44.385  1.00  0.00           H  
ATOM   4645  HB3 SER   290      50.833  52.695  43.778  1.00  0.00           H  
ATOM   4646  OG  SER   290      52.585  51.736  43.325  1.00  0.00           O  
ATOM   4647  HG  SER   290      53.532  51.955  43.406  1.00  0.00           H  
ATOM   4648  C   SER   290      51.023  55.062  42.504  1.00  0.00           C  
ATOM   4649  O   SER   290      49.953  55.179  41.905  1.00  0.00           O  
ATOM   4650  N   SER   291      51.489  56.042  43.297  1.00  0.00           N  
ATOM   4651  H   SER   291      52.380  55.912  43.766  1.00  0.00           H  
ATOM   4652  CA  SER   291      50.752  57.285  43.527  1.00  0.00           C  
ATOM   4653  HA  SER   291      49.744  57.032  43.858  1.00  0.00           H  
ATOM   4654  CB  SER   291      51.398  58.108  44.647  1.00  0.00           C  
ATOM   4655  HB2 SER   291      50.880  59.060  44.734  1.00  0.00           H  
ATOM   4656  HB3 SER   291      51.283  57.574  45.588  1.00  0.00           H  
ATOM   4657  OG  SER   291      52.771  58.346  44.416  1.00  0.00           O  
ATOM   4658  HG  SER   291      53.270  57.562  44.707  1.00  0.00           H  
ATOM   4659  C   SER   291      50.599  58.125  42.245  1.00  0.00           C  
ATOM   4660  O   SER   291      49.522  58.669  42.001  1.00  0.00           O  
ATOM   4661  N   TRP   292      51.613  58.153  41.381  1.00  0.00           N  
ATOM   4662  H   TRP   292      52.502  57.749  41.657  1.00  0.00           H  
ATOM   4663  CA  TRP   292      51.531  58.790  40.055  1.00  0.00           C  
ATOM   4664  HA  TRP   292      51.285  59.843  40.194  1.00  0.00           H  
ATOM   4665  CB  TRP   292      52.902  58.715  39.373  1.00  0.00           C  
ATOM   4666  HB2 TRP   292      53.610  59.314  39.941  1.00  0.00           H  
ATOM   4667  HB3 TRP   292      53.253  57.685  39.407  1.00  0.00           H  
ATOM   4668  CG  TRP   292      52.957  59.161  37.946  1.00  0.00           C  
ATOM   4669  CD1 TRP   292      53.049  60.437  37.505  1.00  0.00           C  
ATOM   4670  HD1 TRP   292      53.094  61.314  38.143  1.00  0.00           H  
ATOM   4671  NE1 TRP   292      53.094  60.448  36.126  1.00  0.00           N  
ATOM   4672  HE1 TRP   292      53.210  61.291  35.561  1.00  0.00           H  
ATOM   4673  CE2 TRP   292      53.045  59.173  35.604  1.00  0.00           C  
ATOM   4674  CZ2 TRP   292      53.088  58.669  34.296  1.00  0.00           C  
ATOM   4675  HZ2 TRP   292      53.177  59.342  33.456  1.00  0.00           H  
ATOM   4676  CH2 TRP   292      53.022  57.283  34.094  1.00  0.00           C  
ATOM   4677  HH2 TRP   292      53.065  56.876  33.091  1.00  0.00           H  
ATOM   4678  CZ3 TRP   292      52.919  56.418  35.199  1.00  0.00           C  
ATOM   4679  HZ3 TRP   292      52.892  55.350  35.039  1.00  0.00           H  
ATOM   4680  CE3 TRP   292      52.887  56.937  36.509  1.00  0.00           C  
ATOM   4681  HE3 TRP   292      52.839  56.265  37.351  1.00  0.00           H  
ATOM   4682  CD2 TRP   292      52.948  58.327  36.744  1.00  0.00           C  
ATOM   4683  C   TRP   292      50.427  58.190  39.176  1.00  0.00           C  
ATOM   4684  O   TRP   292      49.725  58.951  38.504  1.00  0.00           O  
ATOM   4685  N   ARG   293      50.183  56.865  39.209  1.00  0.00           N  
ATOM   4686  H   ARG   293      50.801  56.284  39.768  1.00  0.00           H  
ATOM   4687  CA  ARG   293      49.064  56.230  38.486  1.00  0.00           C  
ATOM   4688  HA  ARG   293      49.040  56.608  37.463  1.00  0.00           H  
ATOM   4689  CB  ARG   293      49.252  54.702  38.422  1.00  0.00           C  
ATOM   4690  HB2 ARG   293      49.583  54.310  39.385  1.00  0.00           H  
ATOM   4691  HB3 ARG   293      48.293  54.244  38.178  1.00  0.00           H  
ATOM   4692  CG  ARG   293      50.250  54.325  37.324  1.00  0.00           C  
ATOM   4693  HG2 ARG   293      49.966  54.845  36.409  1.00  0.00           H  
ATOM   4694  HG3 ARG   293      51.249  54.651  37.603  1.00  0.00           H  
ATOM   4695  CD  ARG   293      50.278  52.818  37.043  1.00  0.00           C  
ATOM   4696  HD2 ARG   293      50.922  52.315  37.765  1.00  0.00           H  
ATOM   4697  HD3 ARG   293      49.266  52.418  37.142  1.00  0.00           H  
ATOM   4698  NE  ARG   293      50.723  52.582  35.661  1.00  0.00           N  
ATOM   4699  HE  ARG   293      50.007  52.625  34.942  1.00  0.00           H  
ATOM   4700  CZ  ARG   293      51.947  52.595  35.182  1.00  0.00           C  
ATOM   4701  NH1 ARG   293      53.011  52.509  35.921  1.00  0.00           N  
ATOM   4702 HH11 ARG   293      52.923  52.143  36.863  1.00  0.00           H  
ATOM   4703 HH12 ARG   293      53.920  52.651  35.487  1.00  0.00           H  
ATOM   4704  NH2 ARG   293      52.113  52.709  33.904  1.00  0.00           N  
ATOM   4705 HH21 ARG   293      51.295  52.830  33.319  1.00  0.00           H  
ATOM   4706 HH22 ARG   293      53.037  52.563  33.511  1.00  0.00           H  
ATOM   4707  C   ARG   293      47.687  56.580  39.061  1.00  0.00           C  
ATOM   4708  O   ARG   293      46.773  56.908  38.299  1.00  0.00           O  
ATOM   4709  N   VAL   294      47.543  56.600  40.386  1.00  0.00           N  
ATOM   4710  H   VAL   294      48.322  56.294  40.959  1.00  0.00           H  
ATOM   4711  CA  VAL   294      46.284  57.016  41.040  1.00  0.00           C  
ATOM   4712  HA  VAL   294      45.475  56.402  40.642  1.00  0.00           H  
ATOM   4713  CB  VAL   294      46.336  56.789  42.566  1.00  0.00           C  
ATOM   4714  HB  VAL   294      47.168  57.356  42.985  1.00  0.00           H  
ATOM   4715  CG1 VAL   294      45.039  57.239  43.253  1.00  0.00           C  
ATOM   4716 HG11 VAL   294      44.893  58.312  43.131  1.00  0.00           H  
ATOM   4717 HG12 VAL   294      44.190  56.705  42.826  1.00  0.00           H  
ATOM   4718 HG13 VAL   294      45.096  57.022  44.319  1.00  0.00           H  
ATOM   4719  CG2 VAL   294      46.528  55.303  42.897  1.00  0.00           C  
ATOM   4720 HG21 VAL   294      45.703  54.718  42.489  1.00  0.00           H  
ATOM   4721 HG22 VAL   294      47.461  54.935  42.479  1.00  0.00           H  
ATOM   4722 HG23 VAL   294      46.561  55.168  43.978  1.00  0.00           H  
ATOM   4723  C   VAL   294      45.951  58.472  40.694  1.00  0.00           C  
ATOM   4724  O   VAL   294      44.836  58.773  40.271  1.00  0.00           O  
ATOM   4725  N   ILE   295      46.925  59.385  40.774  1.00  0.00           N  
ATOM   4726  H   ILE   295      47.833  59.095  41.129  1.00  0.00           H  
ATOM   4727  CA  ILE   295      46.697  60.808  40.473  1.00  0.00           C  
ATOM   4728  HA  ILE   295      45.717  61.078  40.873  1.00  0.00           H  
ATOM   4729  CB  ILE   295      47.739  61.686  41.204  1.00  0.00           C  
ATOM   4730  HB  ILE   295      48.737  61.424  40.835  1.00  0.00           H  
ATOM   4731  CG2 ILE   295      47.512  63.179  40.920  1.00  0.00           C  
ATOM   4732 HG21 ILE   295      46.495  63.469  41.167  1.00  0.00           H  
ATOM   4733 HG22 ILE   295      48.208  63.783  41.502  1.00  0.00           H  
ATOM   4734 HG23 ILE   295      47.687  63.397  39.869  1.00  0.00           H  
ATOM   4735  CG1 ILE   295      47.727  61.464  42.739  1.00  0.00           C  
ATOM   4736 HG12 ILE   295      48.083  60.461  42.960  1.00  0.00           H  
ATOM   4737 HG13 ILE   295      48.440  62.144  43.199  1.00  0.00           H  
ATOM   4738  CD1 ILE   295      46.377  61.630  43.452  1.00  0.00           C  
ATOM   4739 HD11 ILE   295      45.657  60.901  43.079  1.00  0.00           H  
ATOM   4740 HD12 ILE   295      46.515  61.456  44.518  1.00  0.00           H  
ATOM   4741 HD13 ILE   295      45.992  62.638  43.306  1.00  0.00           H  
ATOM   4742  C   ILE   295      46.584  61.076  38.956  1.00  0.00           C  
ATOM   4743  O   ILE   295      45.792  61.929  38.561  1.00  0.00           O  
ATOM   4744  N   SER   296      47.254  60.307  38.090  1.00  0.00           N  
ATOM   4745  H   SER   296      47.922  59.633  38.444  1.00  0.00           H  
ATOM   4746  CA  SER   296      47.013  60.345  36.630  1.00  0.00           C  
ATOM   4747  HA  SER   296      47.129  61.370  36.285  1.00  0.00           H  
ATOM   4748  CB  SER   296      48.024  59.481  35.866  1.00  0.00           C  
ATOM   4749  HB2 SER   296      47.952  58.448  36.204  1.00  0.00           H  
ATOM   4750  HB3 SER   296      47.785  59.508  34.804  1.00  0.00           H  
ATOM   4751  OG  SER   296      49.344  59.955  36.050  1.00  0.00           O  
ATOM   4752  HG  SER   296      49.634  59.622  36.923  1.00  0.00           H  
ATOM   4753  C   SER   296      45.596  59.896  36.261  1.00  0.00           C  
ATOM   4754  O   SER   296      44.940  60.521  35.424  1.00  0.00           O  
ATOM   4755  N   SER   297      45.071  58.867  36.944  1.00  0.00           N  
ATOM   4756  H   SER   297      45.670  58.376  37.599  1.00  0.00           H  
ATOM   4757  CA  SER   297      43.689  58.412  36.785  1.00  0.00           C  
ATOM   4758  HA  SER   297      43.520  58.165  35.739  1.00  0.00           H  
ATOM   4759  CB  SER   297      43.423  57.153  37.620  1.00  0.00           C  
ATOM   4760  HB2 SER   297      43.561  57.368  38.678  1.00  0.00           H  
ATOM   4761  HB3 SER   297      42.393  56.837  37.469  1.00  0.00           H  
ATOM   4762  OG  SER   297      44.286  56.094  37.241  1.00  0.00           O  
ATOM   4763  HG  SER   297      45.201  56.345  37.472  1.00  0.00           H  
ATOM   4764  C   SER   297      42.682  59.512  37.174  1.00  0.00           C  
ATOM   4765  O   SER   297      41.686  59.701  36.472  1.00  0.00           O  
ATOM   4766  N   ILE   298      42.976  60.269  38.235  1.00  0.00           N  
ATOM   4767  H   ILE   298      43.790  60.029  38.787  1.00  0.00           H  
ATOM   4768  CA  ILE   298      42.158  61.421  38.676  1.00  0.00           C  
ATOM   4769  HA  ILE   298      41.109  61.127  38.578  1.00  0.00           H  
ATOM   4770  CB  ILE   298      42.383  61.724  40.184  1.00  0.00           C  
ATOM   4771  HB  ILE   298      43.449  61.895  40.351  1.00  0.00           H  
ATOM   4772  CG2 ILE   298      41.614  62.987  40.629  1.00  0.00           C  
ATOM   4773 HG21 ILE   298      41.831  63.220  41.671  1.00  0.00           H  
ATOM   4774 HG22 ILE   298      41.913  63.857  40.049  1.00  0.00           H  
ATOM   4775 HG23 ILE   298      40.541  62.838  40.513  1.00  0.00           H  
ATOM   4776  CG1 ILE   298      41.914  60.517  41.037  1.00  0.00           C  
ATOM   4777 HG12 ILE   298      40.850  60.347  40.862  1.00  0.00           H  
ATOM   4778 HG13 ILE   298      42.447  59.623  40.718  1.00  0.00           H  
ATOM   4779  CD1 ILE   298      42.138  60.664  42.547  1.00  0.00           C  
ATOM   4780 HD11 ILE   298      41.928  59.711  43.034  1.00  0.00           H  
ATOM   4781 HD12 ILE   298      43.169  60.945  42.751  1.00  0.00           H  
ATOM   4782 HD13 ILE   298      41.464  61.409  42.964  1.00  0.00           H  
ATOM   4783  C   ILE   298      42.334  62.638  37.758  1.00  0.00           C  
ATOM   4784  O   ILE   298      41.349  63.337  37.520  1.00  0.00           O  
ATOM   4785  N   GLU   299      43.510  62.895  37.155  1.00  0.00           N  
ATOM   4786  H   GLU   299      44.321  62.347  37.433  1.00  0.00           H  
ATOM   4787  CA  GLU   299      43.676  63.938  36.123  1.00  0.00           C  
ATOM   4788  HA  GLU   299      43.411  64.900  36.564  1.00  0.00           H  
ATOM   4789  CB  GLU   299      45.140  64.006  35.621  1.00  0.00           C  
ATOM   4790  HB2 GLU   299      45.819  63.945  36.476  1.00  0.00           H  
ATOM   4791  HB3 GLU   299      45.327  63.150  34.972  1.00  0.00           H  
ATOM   4792  CG  GLU   299      45.424  65.316  34.853  1.00  0.00           C  
ATOM   4793  HG2 GLU   299      44.522  65.619  34.317  1.00  0.00           H  
ATOM   4794  HG3 GLU   299      45.657  66.101  35.576  1.00  0.00           H  
ATOM   4795  CD  GLU   299      46.553  65.198  33.813  1.00  0.00           C  
ATOM   4796  OE1 GLU   299      46.293  64.792  32.668  1.00  0.00           O  
ATOM   4797  OE2 GLU   299      47.708  65.645  34.056  1.00  0.00           O  
ATOM   4798  C   GLU   299      42.715  63.686  34.944  1.00  0.00           C  
ATOM   4799  O   GLU   299      41.990  64.585  34.508  1.00  0.00           O  
ATOM   4800  N   GLN   300      42.633  62.436  34.480  1.00  0.00           N  
ATOM   4801  H   GLN   300      43.268  61.742  34.869  1.00  0.00           H  
ATOM   4802  CA  GLN   300      41.718  62.014  33.415  1.00  0.00           C  
ATOM   4803  HA  GLN   300      41.833  62.684  32.563  1.00  0.00           H  
ATOM   4804  CB  GLN   300      42.098  60.599  32.958  1.00  0.00           C  
ATOM   4805  HB2 GLN   300      42.163  59.948  33.827  1.00  0.00           H  
ATOM   4806  HB3 GLN   300      41.323  60.210  32.298  1.00  0.00           H  
ATOM   4807  CG  GLN   300      43.438  60.583  32.201  1.00  0.00           C  
ATOM   4808  HG2 GLN   300      43.321  61.145  31.274  1.00  0.00           H  
ATOM   4809  HG3 GLN   300      44.209  61.073  32.793  1.00  0.00           H  
ATOM   4810  CD  GLN   300      43.929  59.177  31.873  1.00  0.00           C  
ATOM   4811  OE1 GLN   300      43.567  58.184  32.493  1.00  0.00           O  
ATOM   4812  NE2 GLN   300      44.803  59.037  30.905  1.00  0.00           N  
ATOM   4813 HE21 GLN   300      45.104  58.099  30.669  1.00  0.00           H  
ATOM   4814 HE22 GLN   300      45.143  59.852  30.402  1.00  0.00           H  
ATOM   4815  C   GLN   300      40.239  62.101  33.853  1.00  0.00           C  
ATOM   4816  O   GLN   300      39.433  62.690  33.134  1.00  0.00           O  
ATOM   4817  N   LYS   301      39.891  61.616  35.053  1.00  0.00           N  
ATOM   4818  H   LYS   301      40.592  61.118  35.592  1.00  0.00           H  
ATOM   4819  CA  LYS   301      38.515  61.710  35.599  1.00  0.00           C  
ATOM   4820  HA  LYS   301      37.833  61.273  34.865  1.00  0.00           H  
ATOM   4821  CB  LYS   301      38.429  60.878  36.896  1.00  0.00           C  
ATOM   4822  HB2 LYS   301      38.760  59.859  36.685  1.00  0.00           H  
ATOM   4823  HB3 LYS   301      39.081  61.316  37.656  1.00  0.00           H  
ATOM   4824  CG  LYS   301      36.993  60.825  37.442  1.00  0.00           C  
ATOM   4825  HG2 LYS   301      36.697  61.823  37.762  1.00  0.00           H  
ATOM   4826  HG3 LYS   301      36.332  60.502  36.641  1.00  0.00           H  
ATOM   4827  CD  LYS   301      36.819  59.871  38.630  1.00  0.00           C  
ATOM   4828  HD2 LYS   301      36.948  58.842  38.295  1.00  0.00           H  
ATOM   4829  HD3 LYS   301      37.596  60.077  39.366  1.00  0.00           H  
ATOM   4830  CE  LYS   301      35.453  60.037  39.317  1.00  0.00           C  
ATOM   4831  HE2 LYS   301      35.415  59.361  40.179  1.00  0.00           H  
ATOM   4832  HE3 LYS   301      35.380  61.062  39.689  1.00  0.00           H  
ATOM   4833  NZ  LYS   301      34.306  59.751  38.419  1.00  0.00           N  
ATOM   4834  HZ1 LYS   301      34.300  60.388  37.623  1.00  0.00           H  
ATOM   4835  HZ2 LYS   301      34.338  58.788  38.087  1.00  0.00           H  
ATOM   4836  HZ3 LYS   301      33.428  59.888  38.909  1.00  0.00           H  
ATOM   4837  C   LYS   301      38.054  63.157  35.806  1.00  0.00           C  
ATOM   4838  O   LYS   301      36.879  63.472  35.596  1.00  0.00           O  
ATOM   4839  N   THR   302      38.974  64.061  36.173  1.00  0.00           N  
ATOM   4840  H   THR   302      39.907  63.708  36.358  1.00  0.00           H  
ATOM   4841  CA  THR   302      38.720  65.499  36.346  1.00  0.00           C  
ATOM   4842  HA  THR   302      37.778  65.630  36.878  1.00  0.00           H  
ATOM   4843  CB  THR   302      39.828  66.175  37.176  1.00  0.00           C  
ATOM   4844  HB  THR   302      40.763  66.165  36.613  1.00  0.00           H  
ATOM   4845  CG2 THR   302      39.496  67.614  37.572  1.00  0.00           C  
ATOM   4846 HG21 THR   302      38.537  67.645  38.093  1.00  0.00           H  
ATOM   4847 HG22 THR   302      40.274  68.003  38.230  1.00  0.00           H  
ATOM   4848 HG23 THR   302      39.445  68.246  36.687  1.00  0.00           H  
ATOM   4849  OG1 THR   302      40.020  65.473  38.381  1.00  0.00           O  
ATOM   4850  HG1 THR   302      40.499  64.653  38.150  1.00  0.00           H  
ATOM   4851  C   THR   302      38.592  66.219  35.001  1.00  0.00           C  
ATOM   4852  O   THR   302      37.778  67.130  34.879  1.00  0.00           O  
ATOM   4853  N   SER   303      39.329  65.788  33.977  1.00  0.00           N  
ATOM   4854  H   SER   303      39.987  65.038  34.139  1.00  0.00           H  
ATOM   4855  CA  SER   303      39.287  66.383  32.629  1.00  0.00           C  
ATOM   4856  HA  SER   303      39.581  67.431  32.701  1.00  0.00           H  
ATOM   4857  CB  SER   303      40.287  65.665  31.717  1.00  0.00           C  
ATOM   4858  HB2 SER   303      40.090  64.592  31.709  1.00  0.00           H  
ATOM   4859  HB3 SER   303      40.200  66.047  30.706  1.00  0.00           H  
ATOM   4860  OG  SER   303      41.613  65.907  32.182  1.00  0.00           O  
ATOM   4861  HG  SER   303      41.754  65.426  33.026  1.00  0.00           H  
ATOM   4862  C   SER   303      37.877  66.360  32.005  1.00  0.00           C  
ATOM   4863  O   SER   303      37.548  67.231  31.199  1.00  0.00           O  
ATOM   4864  N   ALA   304      37.017  65.429  32.432  1.00  0.00           N  
ATOM   4865  H   ALA   304      37.358  64.737  33.083  1.00  0.00           H  
ATOM   4866  CA  ALA   304      35.623  65.305  31.993  1.00  0.00           C  
ATOM   4867  HA  ALA   304      35.556  65.552  30.929  1.00  0.00           H  
ATOM   4868  CB  ALA   304      35.242  63.827  32.153  1.00  0.00           C  
ATOM   4869  HB1 ALA   304      34.228  63.660  31.791  1.00  0.00           H  
ATOM   4870  HB2 ALA   304      35.914  63.194  31.578  1.00  0.00           H  
ATOM   4871  HB3 ALA   304      35.288  63.529  33.199  1.00  0.00           H  
ATOM   4872  C   ALA   304      34.610  66.211  32.732  1.00  0.00           C  
ATOM   4873  O   ALA   304      33.425  66.173  32.402  1.00  0.00           O  
ATOM   4874  N   ASP   305      35.007  66.957  33.775  1.00  0.00           N  
ATOM   4875  H   ASP   305      35.989  66.944  34.018  1.00  0.00           H  
ATOM   4876  CA  ASP   305      34.062  67.673  34.658  1.00  0.00           C  
ATOM   4877  HA  ASP   305      33.173  67.943  34.089  1.00  0.00           H  
ATOM   4878  CB  ASP   305      33.642  66.684  35.758  1.00  0.00           C  
ATOM   4879  HB2 ASP   305      33.198  65.803  35.298  1.00  0.00           H  
ATOM   4880  HB3 ASP   305      34.533  66.349  36.288  1.00  0.00           H  
ATOM   4881  CG  ASP   305      32.644  67.247  36.770  1.00  0.00           C  
ATOM   4882  OD1 ASP   305      31.513  67.620  36.380  1.00  0.00           O  
ATOM   4883  OD2 ASP   305      32.972  67.252  37.984  1.00  0.00           O  
ATOM   4884  C   ASP   305      34.594  68.978  35.295  1.00  0.00           C  
ATOM   4885  O   ASP   305      33.796  69.808  35.741  1.00  0.00           O  
ATOM   4886  N   GLY   306      35.912  69.155  35.384  1.00  0.00           N  
ATOM   4887  H   GLY   306      36.515  68.453  34.973  1.00  0.00           H  
ATOM   4888  CA  GLY   306      36.561  70.180  36.206  1.00  0.00           C  
ATOM   4889  HA2 GLY   306      36.003  70.279  37.138  1.00  0.00           H  
ATOM   4890  HA3 GLY   306      37.563  69.838  36.459  1.00  0.00           H  
ATOM   4891  C   GLY   306      36.702  71.566  35.563  1.00  0.00           C  
ATOM   4892  O   GLY   306      36.929  71.709  34.358  1.00  0.00           O  
ATOM   4893  N   ASN   307      36.645  72.599  36.404  1.00  0.00           N  
ATOM   4894  H   ASN   307      36.376  72.419  37.364  1.00  0.00           H  
ATOM   4895  CA  ASN   307      37.061  73.953  36.030  1.00  0.00           C  
ATOM   4896  HA  ASN   307      36.646  74.159  35.040  1.00  0.00           H  
ATOM   4897  CB  ASN   307      36.446  74.977  37.004  1.00  0.00           C  
ATOM   4898  HB2 ASN   307      36.499  75.962  36.541  1.00  0.00           H  
ATOM   4899  HB3 ASN   307      35.396  74.737  37.183  1.00  0.00           H  
ATOM   4900  CG  ASN   307      37.187  75.075  38.323  1.00  0.00           C  
ATOM   4901  OD1 ASN   307      38.260  75.655  38.412  1.00  0.00           O  
ATOM   4902  ND2 ASN   307      36.664  74.549  39.398  1.00  0.00           N  
ATOM   4903 HD21 ASN   307      37.178  74.649  40.269  1.00  0.00           H  
ATOM   4904 HD22 ASN   307      35.760  74.101  39.370  1.00  0.00           H  
ATOM   4905  C   ASN   307      38.595  74.073  35.910  1.00  0.00           C  
ATOM   4906  O   ASN   307      39.354  73.259  36.443  1.00  0.00           O  
ATOM   4907  N   GLU   308      39.070  75.123  35.236  1.00  0.00           N  
ATOM   4908  H   GLU   308      38.398  75.749  34.811  1.00  0.00           H  
ATOM   4909  CA  GLU   308      40.489  75.309  34.914  1.00  0.00           C  
ATOM   4910  HA  GLU   308      40.822  74.446  34.338  1.00  0.00           H  
ATOM   4911  CB  GLU   308      40.676  76.550  34.026  1.00  0.00           C  
ATOM   4912  HB2 GLU   308      40.271  77.429  34.522  1.00  0.00           H  
ATOM   4913  HB3 GLU   308      41.745  76.713  33.897  1.00  0.00           H  
ATOM   4914  CG  GLU   308      40.058  76.425  32.625  1.00  0.00           C  
ATOM   4915  HG2 GLU   308      40.551  77.141  31.970  1.00  0.00           H  
ATOM   4916  HG3 GLU   308      40.280  75.441  32.223  1.00  0.00           H  
ATOM   4917  CD  GLU   308      38.552  76.699  32.568  1.00  0.00           C  
ATOM   4918  OE1 GLU   308      38.150  77.883  32.446  1.00  0.00           O  
ATOM   4919  OE2 GLU   308      37.738  75.747  32.599  1.00  0.00           O  
ATOM   4920  C   GLU   308      41.412  75.383  36.153  1.00  0.00           C  
ATOM   4921  O   GLU   308      42.485  74.770  36.138  1.00  0.00           O  
ATOM   4922  N   LYS   309      40.996  76.047  37.242  1.00  0.00           N  
ATOM   4923  H   LYS   309      40.099  76.520  37.199  1.00  0.00           H  
ATOM   4924  CA  LYS   309      41.747  76.076  38.518  1.00  0.00           C  
ATOM   4925  HA  LYS   309      42.791  76.313  38.306  1.00  0.00           H  
ATOM   4926  CB  LYS   309      41.190  77.165  39.452  1.00  0.00           C  
ATOM   4927  HB2 LYS   309      40.109  77.058  39.522  1.00  0.00           H  
ATOM   4928  HB3 LYS   309      41.599  77.016  40.452  1.00  0.00           H  
ATOM   4929  CG  LYS   309      41.545  78.591  38.996  1.00  0.00           C  
ATOM   4930  HG2 LYS   309      42.598  78.786  39.196  1.00  0.00           H  
ATOM   4931  HG3 LYS   309      41.386  78.675  37.923  1.00  0.00           H  
ATOM   4932  CD  LYS   309      40.683  79.652  39.697  1.00  0.00           C  
ATOM   4933  HD2 LYS   309      40.868  80.623  39.234  1.00  0.00           H  
ATOM   4934  HD3 LYS   309      39.632  79.406  39.546  1.00  0.00           H  
ATOM   4935  CE  LYS   309      40.984  79.749  41.198  1.00  0.00           C  
ATOM   4936  HE2 LYS   309      41.078  78.744  41.621  1.00  0.00           H  
ATOM   4937  HE3 LYS   309      41.939  80.264  41.331  1.00  0.00           H
[truncated: 206,160 more chars]
